# Supplementary material for: Comparative proteomic analysis of colorectal cancer stem cells reveals potential biomarkers and altered pathways
Source: Front Mol Biosci. 2026 Apr 20;13:1801265. doi: 10.3389/fmolb.2026.1801265 (PMC13135944; doi:10.3389/fmolb.2026.1801265)
Supplement: Supplementary file 2 [file DataSheet1.xlsx]

## Sheet: SW620
Protein.names	Protein IDs	Gene names	Score	Sequence coverage	MW (kDa)	Mean ± SEM (Log2 LFQ intensity)		CSCs vs. Cancer ratio	Adjusted p value	p value
						Cancer	CSC enriched spheroids
Activated RNA polymerase II transcriptional coactivator p15	P53999	SUB1	165.41	38.6	14.395	13.3512 ± 0.2914	19.8806 ± 0.1421	92.3758	0.0177082	1.19697e-05
Proliferating cell nuclear antigen	P12004	PCNA	249.23	52.9	28.768	13.7587 ± 0.3315	19.3473 ± 0.2477	48.1231	0.0177082	4.77632e-05
Glucosidase 2 subunit beta	P14314	PRKCSH	37.078	12.9	59.425	13.6151 ± 0.3265	19.1464 ± 0.1292	46.2468	0.0177082	4.30037e-05
Transforming protein RhoA	P61586	RHOA	101.2	45.1	21.768	12.8096 ± 0.0617	18.0637 ± 0.2262	38.163	0.0177082	4.73768e-05
Thymosin beta-4;Hemoregulatory peptide AcSDKP	P62328	TMSB4X	79.104	86.4	5.0526	13.0601 ± 0.1614	18.5379 ± 0.4826	44.5637	0.0187319	7.45455e-05
Putative heat shock protein HSP 90-beta 2	Q58FF8	HSP90AB2P	108.78	16.8	44.348	14.5205 ± 0.3647	19.7175 ± 0.3259	36.6822	0.0187319	0.000101049
Guanine nucleotide-binding protein G(I)/G(S)/G(T) subunit beta-1	P62873	GNB1	158.22	31.5	37.377	13.1136 ± 0.3755	18.149 ± 0.0548	32.7947	0.0187319	9.04592e-05
Chromobox protein homolog 3	Q13185;P83916	CBX3	84.592	46.4	20.811	13.0638 ± 0.3761	18.076 ± 0.0962	32.2701	0.0187319	9.57496e-05
Splicing factor 3B subunit 2	Q13435	SF3B2	24.885	10.5	100.23	13.3071 ± 0.0583	17.9786 ± 0.2906	25.4839	0.0203655	0.000123594
Stathmin	P16949;Q93045	STMN1	13.194	15.4	17.302	12.9791 ± 0.1002	17.6683 ± 0.3949	25.7977	0.0225183	0.000160438
Thymosin beta-10	P63313;CON__P21752	TMSB10	20.012	68.2	5.0256	13.2728 ± 0.0944	17.633 ± 0.1859	20.5381	0.0225183	0.000167027
NADH-cytochrome b5 reductase 3	P00387	CYB5R3	63.225	19.6	34.234	13.3013 ± 0.3242	17.5931 ± 0.0545	19.5863	0.0294409	0.000238227
Major vault protein	Q14764	MVP	323.31	37.3	99.326	13.4434 ± 0.1744	17.7975 ± 0.386	20.4508	0.0303775	0.000277909
Hydroxymethylglutaryl-CoA synthase, cytoplasmic	Q01581;P54868	HMGCS1	187.95	54	57.293	13.4048 ± 0.3056	17.7383 ± 0.2931	20.161	0.0303775	0.000286774
Hsp90 co-chaperone Cdc37;Hsp90 co-chaperone Cdc37, N-terminally processed	Q16543	CDC37	27.362	23.3	44.468	13.7541 ± 0.3806	18.0125 ± 0.2355	19.1387	0.0310863	0.000345514
Protein SGT1 homolog	Q9Y2Z0	SUGT1	162.89	24.9	41.024	12.9505 ± 0.3958	17.0769 ± 0.0457	17.4649	0.0310863	0.000370574
Protein S100-A13	Q99584	S100A13	323.31	72.4	11.471	13.2932 ± 0.2547	17.2924 ± 0.0621	15.9909	0.0310863	0.000330375
Elongation factor 1-delta	P29692	EEF1D	140.4	26	31.121	13.478 ± 0.225	17.4767 ± 0.2322	15.9854	0.0310863	0.000377312
Gelsolin	P06396	GSN	160.73	14.8	85.696	13.4667 ± 0.4985	17.7559 ± 0.1671	19.5516	0.032662	0.000418461
Acidic leucine-rich nuclear phosphoprotein 32 family member B	Q92688	ANP32B	59.994	20.7	28.787	13.2232 ± 0.2616	17.1844 ± 0.2531	15.575	0.0328558	0.000443099
Large ribosomal subunit protein uL15	P46776	RPL27A	141.09	24.3	16.561	13.4458 ± 1.0632	18.8657 ± 0.1046	42.8133	0.0431265	0.000611222
Presequence protease, mitochondrial	Q5JRX3	PITRM1	29.461	7	117.41	12.8138 ± 0.2263	17.0518 ± 0.5914	18.8688	0.0431265	0.000643295
Large ribosomal subunit protein eL13	P26373	RPL13	51.613	30.8	24.261	12.6671 ± 0.6044	16.8299 ± 0.0858	17.9113	0.0431265	0.000668853
Solute carrier family 2, facilitated glucose transporter member 1	P11166	SLC2A1	35.128	10.8	54.083	12.9434 ± 0.1274	16.4561 ± 0.1743	11.4139	0.0437764	0.000708452
Ribose-phosphate pyrophosphokinase 2	P11908;P21108	PRPS2	83.329	36.5	34.769	13.3045 ± 0.4119	16.9617 ± 0.0187	12.6158	0.0498153	0.000839772
V-type proton ATPase subunit E 1	P36543;Q96A05	ATP6V1E1	119.37	48.2	26.145	13.0624 ± 0.3264	16.627 ± 0.2202	11.8322	0.0516402	0.00094018
Biliverdin reductase A	P53004	BLVRA	27.842	15.2	33.428	12.4828 ± 0.1297	15.8755 ± 0.215	10.5026	0.0516402	0.000937333
Sepiapterin reductase	P35270	SPR	34.474	24.1	28.048	13.5201 ± 0.2182	17.0632 ± 0.3761	11.6573	0.057591	0.00108736
Protein CutA	O60888	CUTA	56.573	33	19.116	13.3851 ± 0.2226	16.6822 ± 0.1654	9.82948	0.0601309	0.00117586
Golgi reassembly-stacking protein 2	Q9H8Y8	GORASP2	38.201	11.3	47.145	13.3368 ± 0.8036	17.7021 ± 0.3519	20.6101	0.0607804	0.00122954
Reticulocalbin-1	Q15293	RCN1	89.237	28.7	38.89	13.47 ± 0.1372	16.6909 ± 0.2081	9.3239	0.0617005	0.00128976
Transmembrane emp24 domain-containing protein 10	P49755	TMED10	31.796	26.5	24.976	13.8789 ± 0.4884	17.4517 ± 0.247	11.8996	0.0660462	0.00142514
Hsc70-interacting protein;Putative protein FAM10A5;Putative protein FAM10A4	P50502;Q8NFI4;Q8IZP2	ST13;ST13P5;ST13P4	16.159	24.4	41.331	13.053 ± 0.4045	16.3992 ± 0.1253	10.1694	0.0673909	0.00149959
Large ribosomal subunit protein uL23	P62750	RPL23A	54.756	38.5	17.695	14.5559 ± 0.4682	17.9472 ± 0.0702	10.4921	0.0689385	0.00158052
Long-chain-fatty-acid--CoA ligase 4	O60488	ACSL4	211.51	32.6	79.187	13.1081 ± 0.1996	16.2188 ± 0.1717	8.63769	0.0692389	0.00163409
Dihydropyrimidinase-related protein 3	Q14195	DPYSL3	323.31	56.7	61.963	14.6381 ± 0.772	18.7252 ± 0.3928	16.9951	0.0727915	0.00176702
Fatty acid CoA ligase Acsl3	O95573	ACSL3	177.38	32.4	80.419	13.8691 ± 0.468	17.0834 ± 0.057	9.28127	0.0867462	0.00216427
Tubulin beta-3 chain	Q13509	TUBB3	190.7	60	50.432	13.8118 ± 0.8895	17.8458 ± 0.255	16.3815	0.090504	0.00231905
Nascent polypeptide-associated complex subunit alpha, muscle-specific form	E9PAV3;Q9BZK3	NACA	88.494	3	205.42	15.2152 ± 0.7248	18.758 ± 0.0487	11.6541	0.0992082	0.00260898
Tyrosine-protein phosphatase non-receptor type 12	Q05209	PTPN12	14.278	4.2	88.105	12.5168 ± 0.0843	15.4716 ± 0.3541	7.75335	0.100643	0.00271458
Peptidyl-prolyl cis-trans isomerase D	Q08752	PPID	131.75	37.8	40.763	13.7127 ± 0.4613	16.7832 ± 0.0835	8.4006	0.101501	0.00280616
Anterior gradient protein 2 homolog	O95994;Q8TD06	AGR2	80.291	32.6	19.979	12.9195 ± 0.0662	15.6299 ± 0.0718	6.5453	0.105469	0.00298699
Protein S100-A10	P60903	S100A10	162.11	58.8	11.203	14.227 ± 1.5161	19.4618 ± 0.1173	37.6536	0.108624	0.00314959
Acetyl-CoA acetyltransferase, cytosolic	Q9BWD1	ACAT2	323.31	79.3	41.35	14.6945 ± 1.4726	19.7691 ± 0.109	33.6983	0.109556	0.00332436
Tubulin alpha-4A chain	P68366	TUBA4A	16.943	56.5	49.924	13.2963 ± 0.1915	16.6484 ± 0.6724	10.2112	0.109556	0.00329256
Large ribosomal subunit protein eL22	P35268;Q6P5R6	RPL22	149.95	57.8	14.787	13.4411 ± 0.106	16.536 ± 0.5547	8.54439	0.112253	0.0034819
GDP-mannose 4,6 dehydratase	O60547	GMDS	66.807	24.5	41.949	13.7193 ± 0.8815	17.3753 ± 0.254	12.6059	0.123131	0.00396559
Ras-related protein Rab-6A;Ras-related protein Rab-6B	P20340;Q9NRW1;Q14964	RAB6A;RAB6B	124.33	30.8	23.593	13.7805 ± 0.3064	16.4895 ± 0.0565	6.53871	0.123131	0.00398535
Squalene synthase	P37268	FDFT1	65.12	14.1	48.115	13.4307 ± 0.5051	16.4204 ± 0.2384	7.9428	0.124828	0.00415288
Transportin-3	Q9Y5L0	TNPO3	97.693	11.9	104.2	13.3147 ± 0.207	15.9618 ± 0.1742	6.26407	0.124828	0.00420862
Lysosome-associated membrane glycoprotein 1	P11279	LAMP1	84.217	7.2	44.882	13.9949 ± 1.1005	17.9141 ± 0.1434	15.1282	0.130989	0.004844
U6 snRNA-associated Sm-like protein LSm4	Q9Y4Z0	LSM4	34.415	28.8	15.35	13.3682 ± 0.5042	16.2155 ± 0.0099	7.1966	0.130989	0.00469895
Fumarylacetoacetate hydrolase domain-containing protein 2A;Fumarylacetoacetate hydrolase domain-containing protein 2B	Q96GK7;Q6P2I3	FAHD2A;FAHD2B	27.851	26.4	34.596	12.8334 ± 0.1419	15.6023 ± 0.4162	6.81603	0.130989	0.00466138
Annexin A6	P08133	ANXA6	159.11	22.4	75.872	13.6561 ± 0.328	16.3592 ± 0.191	6.51199	0.130989	0.00463489
Drebrin-like protein	Q9UJU6	DBNL	50.133	19.1	48.207	13.3955 ± 0.3567	16.0647 ± 0.0959	6.36068	0.130989	0.00485798
Isocitrate dehydrogenase [NADP] cytoplasmic	O75874	IDH1	272.45	58.2	46.659	14.9855 ± 0.5195	17.9483 ± 0.3133	7.79679	0.132015	0.00498508
Superoxide dismutase [Cu-Zn]	P00441	SOD1	308.98	44.8	15.936	14.8305 ± 1.5174	19.6249 ± 0.2163	27.7495	0.135436	0.00529688
Cofilin-1	P23528;Q9Y281	CFL1	323.31	66.9	18.502	15.4129 ± 1.1527	19.4643 ± 0.3354	16.5802	0.135436	0.00527168
Apoptosis inhibitor 5	Q9BZZ5	API5	323.31	24.2	59.004	14.6062 ± 0.7383	17.7811 ± 0.2055	9.0308	0.135693	0.00543607
Transcription factor A, mitochondrial	Q00059	TFAM	62.336	17.1	29.096	13.9108 ± 0.7462	17.0504 ± 0.0729	8.81293	0.135693	0.00549799
Ras GTPase-activating protein-binding protein 1	Q13283	G3BP1	75.943	12	52.164	13.1147 ± 0.5711	15.9678 ± 0.0535	7.22546	0.135693	0.00558145
Mitogen-activated protein kinase 14	Q16539	MAPK14	80.303	24.7	41.293	12.9479 ± 0.4431	15.6495 ± 0.1608	6.50534	0.137469	0.0057472
Annexin A3	P12429	ANXA3	84.147	43.7	36.375	14.3072 ± 1.1058	18.1773 ± 0.3553	14.6224	0.139573	0.00602338
Serine/threonine-protein phosphatase 2A catalytic subunit alpha isoform	P67775	PPP2CA	155.18	46.6	35.594	13.9675 ± 0.5562	16.8979 ± 0.3414	7.62364	0.139573	0.00601299
DnaJ homolog subfamily B member 1	P25685	DNAJB1	26.615	12.6	38.044	13.236 ± 0.077	15.9183 ± 0.4799	6.41849	0.141216	0.00618952
Thioredoxin domain-containing protein 5	Q8NBS9	TXNDC5	46.79	13.7	47.628	14.3158 ± 0.7639	17.3925 ± 0.0723	8.43673	0.142109	0.00644325
Aspartyl aminopeptidase	Q9ULA0	DNPEP	143.91	18.1	53.41	13.4042 ± 0.3013	15.9312 ± 0.2263	5.76392	0.142109	0.00661193
Cysteine protease ATG4B	Q9Y4P1	ATG4B	31.641	16.3	44.294	13.418 ± 0.2467	15.9044 ± 0.1893	5.6037	0.142109	0.00633631
Pre-mRNA-splicing factor SYF2	O95926	SYF2	92.586	11.9	28.722	13.2121 ± 0.2706	15.674 ± 0.1296	5.50941	0.142109	0.00654693
Small ribosomal subunit protein uS15	P62277	RPS13	41.107	39.7	17.222	14.2871 ± 1.3371	18.3573 ± 0.0438	16.7981	0.159285	0.00751852
Heterogeneous nuclear ribonucleoprotein R	O43390	HNRNPR	86.898	19	70.942	13.4911 ± 0.3537	15.9381 ± 0.0901	5.45298	0.159374	0.00763017
Sterol-4-alpha-carboxylate 3-dehydrogenase, decarboxylating	Q15738	NSDHL	127.4	32.7	41.9	14.0137 ± 0.4883	16.5945 ± 0.1435	5.98258	0.164802	0.00800116
Calpain-1 catalytic subunit	P07384	CAPN1	110.61	30.4	81.889	14.7148 ± 1.181	18.4092 ± 0.2568	12.9458	0.177434	0.00873413
Alpha-centractin	P61163	ACTR1A	174.32	36.4	42.613	14.5162 ± 1.2824	18.3375 ± 0.0692	14.1353	0.180508	0.00900712
Cytochrome c oxidase subunit 5A, mitochondrial	P20674	COX5A	185.32	31.3	16.762	14.6401 ± 1.3511	18.5829 ± 0.139	15.3781	0.181386	0.00932487
26S proteasome non-ATPase regulatory subunit 11	O00231	PSMD11	92.913	32	47.463	13.7539 ± 0.8104	16.7045 ± 0.1	7.73062	0.181386	0.00918876
ADP-ribosylation factor 5	P84085	ARF5	30.897	53.9	20.529	13.3205 ± 0.1786	15.5521 ± 0.1	4.69657	0.181386	0.00941786
Peroxiredoxin-2	P32119	PRDX2	95.58	40.9	21.892	14.7168 ± 1.2965	18.9048 ± 0.7788	18.2266	0.19047	0.0101345
Translocon-associated protein subunit delta	P51571	SSR4	14.839	41.6	18.998	13.9816 ± 1.1853	17.6252 ± 0.3605	12.4979	0.19047	0.0101464
Voltage-dependent anion-selective channel protein 2	P45880	VDAC2	323.31	52.4	31.566	14.4462 ± 1.5465	18.7514 ± 0.316	19.7699	0.191871	0.0103504
Abl interactor 1	Q8IZP0	ABI1	10.893	6.7	55.08	13.7302 ± 0.4445	16.1367 ± 0.1823	5.30208	0.1946	0.0106288
Enolase-phosphatase E1	Q9UHY7	ENOPH1	80.784	32.2	28.932	13.4869 ± 0.8494	16.4207 ± 0.1603	7.64159	0.194958	0.0107798
Small ribosomal subunit protein eS1	P61247	RPS3A	141.85	36.7	29.945	14.249 ± 1.0875	17.9423 ± 0.7	12.9355	0.195161	0.0109227
Splicing factor U2AF 35 kDa subunit	Q01081;Q8WU68	U2AF1	157.67	43.3	27.872	14.6034 ± 1.1579	17.9652 ± 0.0961	10.28	0.19981	0.0123043
26S proteasome regulatory subunit 8	P62195	PSMC5	137.64	24.9	45.626	14.0163 ± 0.9963	17.105 ± 0.1005	8.50726	0.19981	0.01214
Heme oxygenase 2;Heme oxygenase 2 soluble form	P30519	HMOX2	68.122	35.4	36.032	13.4478 ± 0.897	16.3788 ± 0.1944	7.62612	0.19981	0.0125105
Spectrin beta chain, non-erythrocytic 1	Q01082	SPTBN1	323.31	20.2	274.61	14.657 ± 0.7802	17.459 ± 0.2854	6.97393	0.19981	0.0123167
Dynamin-2	P50570	DNM2	113.96	25.9	98.063	13.8676 ± 0.6606	16.61 ± 0.4481	6.69162	0.19981	0.0125302
ATP synthase subunit gamma, mitochondrial	P36542	ATP5F1C	18.844	19.5	32.996	12.9212 ± 0.2118	15.5723 ± 0.6799	6.28182	0.19981	0.0117569
Small ribosomal subunit protein uS4	P46781	RPS9	39.521	27.8	22.591	13.4423 ± 0.3981	16.0644 ± 0.5906	6.15641	0.19981	0.0124035
Coronin-1B	Q9BR76	CORO1B	233.35	25.6	54.234	14.7191 ± 0.6204	17.2706 ± 0.1472	5.86248	0.19981	0.0116835
TIP41-like protein	O75663	TIPRL	66.134	35.7	31.444	13.8519 ± 0.4007	16.1091 ± 0.0934	4.78091	0.19981	0.012521
Ras GTPase-activating protein-binding protein 2	Q9UN86	G3BP2	98.243	9.5	54.12	13.0224 ± 0.2758	15.2277 ± 0.1794	4.61186	0.19981	0.012
Dipeptidyl peptidase 3	Q9NY33	DPP3	323.31	26.9	82.588	14.9837 ± 1.1499	18.3424 ± 0.2495	10.2578	0.202575	0.0128402
Cathepsin D;Cathepsin D light chain;Cathepsin D heavy chain	P07339	CTSD	113.26	29.9	44.552	14.3551 ± 1.6439	18.6172 ± 0.2807	19.1877	0.206566	0.0133254
Small ribosomal subunit protein uS7;Small ribosomal subunit protein uS7, N-terminally processed	P46782	RPS5	107.4	34.3	22.876	15.628 ± 1.648	19.8525 ± 0.1125	18.6934	0.206566	0.0134195
Platelet-activating factor acetylhydrolase IB subunit alpha1	Q15102	PAFAH1B3	78.422	30.7	25.734	13.0261 ± 0.415	15.2555 ± 0.0634	4.68952	0.206566	0.0135111
Fructose-2,6-bisphosphatase TIGAR	Q9NQ88	TIGAR	88.791	23.7	30.062	14.0072 ± 0.7463	16.6563 ± 0.2426	6.2729	0.215393	0.0142553
Serum paraoxonase/arylesterase 2	Q15165	PON2	161.72	26	39.38	13.6318 ± 0.2614	15.8315 ± 0.3342	4.59376	0.215393	0.0145241
Sorting nexin-9	Q9Y5X1	SNX9	210.61	31.4	66.591	13.8995 ± 0.3016	16.019 ± 0.1193	4.34568	0.215393	0.0143842
Vacuolar protein sorting-associated protein 26A	O75436	VPS26A	56.881	30.3	38.169	13.0284 ± 0.4478	15.2354 ± 0.0964	4.61717	0.224982	0.0153224
Cell division control protein 42 homolog	P60953	CDC42	120.6	27.7	21.258	14.8606 ± 1.4005	18.5268 ± 0.3508	12.6952	0.229127	0.0162827
ERO1-like protein alpha	Q96HE7	ERO1A	323.31	48.7	54.392	14.1745 ± 1.0704	17.186 ± 0.0252	8.06377	0.229127	0.0163683
Glycerol-3-phosphate phosphatase	A6NDG6	PGP	43.262	31.8	34.006	13.0996 ± 0.4471	15.6502 ± 0.6265	5.85844	0.229127	0.0163638
Serotransferrin	P02787	TF	25.096	9.9	77.049	13.1819 ± 0.6432	15.6278 ± 0.2575	5.44869	0.229127	0.0163772
Inorganic pyrophosphatase 2, mitochondrial	Q9H2U2	PPA2	16.416	10.8	37.92	13.1333 ± 0.4113	15.3479 ± 0.2753	4.64122	0.229127	0.0163079
Elongation factor 1-alpha 1;Putative elongation factor 1-alpha-like 3	P68104;Q5VTE0	EEF1A1;EEF1A1P5	323.31	66	50.14	16.4689 ± 2.1202	21.3 ± 0.2599	28.4643	0.230371	0.0189253
Proliferation-associated protein 2G4	Q9UQ80	PA2G4	210.77	49.2	43.786	14.1079 ± 1.6834	18.1563 ± 0.0237	16.545	0.230371	0.0175144
Transcription intermediary factor 1-beta	Q13263	TRIM28	319.31	35.6	88.549	14.8387 ± 1.6167	18.7416 ± 0.1323	14.9589	0.230371	0.0181546
Copine-1	Q99829	CPNE1	98.817	25	59.058	14.8023 ± 1.5221	18.5312 ± 0.1396	13.2591	0.230371	0.0182224
26S proteasome regulatory subunit 6A	P17980	PSMC3	323.31	35.3	49.203	15.1376 ± 1.3171	18.4553 ± 0.1192	9.97025	0.230371	0.0193724
Protein disulfide-isomerase A4	P13667	PDIA4	226.97	37.2	72.932	14.8611 ± 1.232	18.1756 ± 0.4506	9.94871	0.230371	0.0189818
Protein-L-isoaspartate(D-aspartate) O-methyltransferase	P22061	PCMT1	173.96	74.4	24.636	14.5344 ± 1.2423	17.8311 ± 0.1025	9.8265	0.230371	0.0166676
Endoplasmic reticulum resident protein 44	Q9BS26	ERP44	125.48	11.3	46.971	14.1694 ± 0.9749	17.1138 ± 0.4811	7.6976	0.230371	0.0188842
Tyrosine--tRNA ligase, mitochondrial	Q9Y2Z4	YARS2	212.25	33.3	53.198	14.1473 ± 1.0334	17.0648 ± 0.2618	7.55572	0.230371	0.0186844
A-kinase anchor protein 12	Q02952	AKAP12	173.49	9.7	191.48	12.8893 ± 0.2159	15.771 ± 0.9878	7.37012	0.230371	0.0172402
FAS-associated death domain protein	Q13158	FADD	142.55	58.2	23.279	13.9905 ± 0.9224	16.6885 ± 0.0657	6.48916	0.230371	0.0187098
Rho GDP-dissociation inhibitor 1	P52565	ARHGDIA	133.51	42.6	23.207	14.3681 ± 0.8574	16.9939 ± 0.2419	6.17249	0.230371	0.0194176
Transmembrane 9 superfamily member 2	Q99805	TM9SF2	16.782	11.6	75.775	12.458 ± 0.0778	14.9895 ± 0.7958	5.78148	0.230371	0.0182501
Glycogen phosphorylase, brain form	P11216;P11217	PYGB	249.41	28.8	96.695	15.2145 ± 0.604	17.5557 ± 0.2265	5.06714	0.230371	0.0178134
Nuclear pore complex protein Nup93	Q8N1F7	NUP93	323.31	17.5	93.487	13.2362 ± 0.2988	15.5202 ± 0.5169	4.87025	0.230371	0.0178045
Large ribosomal subunit protein eL31	P62899	RPL31	21.714	26.4	14.463	13.3436 ± 0.1584	15.5385 ± 0.5025	4.57883	0.230371	0.0181983
Iron-sulfur clusters transporter ABCB7, mitochondrial	O75027	ABCB7	96.235	8.2	82.64	12.9739 ± 0.316	15.0484 ± 0.2033	4.21203	0.230371	0.0173614
TAR DNA-binding protein 43	Q13148	TARDBP	108.96	27.3	44.739	13.2946 ± 0.3383	15.353 ± 0.2215	4.16527	0.230371	0.0189473
Zinc finger CCCH-type antiviral protein 1	Q7Z2W4	ZC3HAV1	72.683	7.5	101.43	13.079 ± 0.2386	15.0283 ± 0.1188	3.86168	0.230371	0.0193539
Peptidyl-prolyl cis-trans isomerase H	O43447	PPIH	65.547	31.6	19.208	13.1769 ± 0.0757	15.3141 ± 0.5017	4.39905	0.231467	0.0196661
Very-long-chain 3-oxoacyl-CoA reductase	Q53GQ0	HSD17B12	216.75	48.7	34.324	14.9856 ± 0.8742	17.5841 ± 0.1214	6.05691	0.231473	0.0199324
Vasodilator-stimulated phosphoprotein	P50552	VASP	17.696	8.2	39.829	14.0614 ± 0.7267	16.4716 ± 0.1726	5.31513	0.231473	0.0199788
Small ribosomal subunit protein uS2;Small ribosomal subunit protein uS2B	P08865;A0A8I5KQE6	RPSA;RPSA2	323.31	40.3	32.854	15.0205 ± 2.2443	19.9879 ± 0.1179	31.2837	0.233252	0.0202896
Dihydropyrimidinase-related protein 2	Q16555	DPYSL2	181.92	37.9	62.293	15.0461 ± 1.6595	18.8831 ± 0.0121	14.2915	0.234345	0.0211673
Small ribosomal subunit protein uS8	P62244	RPS15A	126.85	56.2	14.839	14.1653 ± 1.4036	17.5678 ± 0.1487	10.5743	0.234345	0.0211748
Filamin-B	O75369;Q14315	FLNB	323.31	24.4	278.16	14.7833 ± 1.096	17.8024 ± 0.4277	8.10632	0.234345	0.0209347
10 kDa heat shock protein, mitochondrial	P61604	HSPE1	43.834	78.4	10.932	14.5911 ± 0.9292	17.2604 ± 0.1803	6.36121	0.234345	0.0207007
KIF-binding protein	Q96EK5	KIFBP	26.556	9.8	71.813	13.1324 ± 0.2592	15.1637 ± 0.331	4.08771	0.234345	0.0207057
Ribosome-binding protein 1	Q9P2E9	RRBP1	56.85	8.2	152.45	13.9787 ± 0.4975	16.1737 ± 0.3347	4.57917	0.234376	0.0213716
Protein mago nashi homolog 2	Q96A72	MAGOHB	14.985	16.2	17.276	13.8712 ± 0.5684	16.0322 ± 0.0573	4.47219	0.234376	0.0214937
AP-2 complex subunit mu	Q96CW1	AP2M1	11.932	14.5	49.654	12.6299 ± 0.2149	15.0558 ± 0.7655	5.37386	0.235968	0.0217988
Peptidyl-prolyl cis-trans isomerase FKBP11	Q9NYL4	FKBP11	13.605	18.4	22.18	12.6314 ± 0.3412	15.6772 ± 1.1902	8.2576	0.247297	0.0232375
Aspartyl/asparaginyl beta-hydroxylase	Q12797	ASPH	45.001	14.8	85.862	14.2221 ± 0.8783	16.7718 ± 0.2381	5.85527	0.247297	0.0231417
Cytoplasmic dynein 1 heavy chain 1	Q14204	DYNC1H1	323.31	34.5	532.4	16.1394 ± 0.7582	18.4994 ± 0.1546	5.1338	0.247297	0.0233456
Aldo-keto reductase family 1 member A1	P14550	AKR1A1	83.927	36	36.573	14.4418 ± 0.9603	17.0704 ± 0.1634	6.1843	0.24874	0.0236496
Fructose-bisphosphate aldolase A	P04075	ALDOA	244.27	60.2	39.42	14.9206 ± 1.8831	19.2172 ± 0.6845	19.6518	0.251768	0.0249617
Cytochrome b5 type B	O43169	CYB5B	100.51	42	16.694	13.1291 ± 0.2765	17.2346 ± 1.9035	17.2136	0.251768	0.0262324
Pyruvate kinase PKM	P14618;P30613	PKM	323.31	74.2	57.936	18.2169 ± 1.6562	21.9233 ± 0.024	13.0539	0.251768	0.0244319
Protein disulfide-isomerase A3	P30101	PDIA3	323.31	44	56.782	15.1091 ± 1.5464	18.6762 ± 0.35	11.8527	0.251768	0.0249477
Peptidyl-prolyl cis-trans isomerase FKBP4;Peptidyl-prolyl cis-trans isomerase FKBP4, N-terminally processed	Q02790	FKBP4	148.2	35.1	51.804	14.5164 ± 1.4289	17.9858 ± 0.5225	11.0766	0.251768	0.0246245
MYG1 exonuclease	Q9HB07	MYG1	11.812	14.1	42.508	13.1442 ± 0.3381	16.6015 ± 1.5097	10.9834	0.251768	0.0263426
Apoptosis-inducing factor 1, mitochondrial	O95831	AIFM1	141.41	32.6	66.9	14.2132 ± 1.3084	17.2812 ± 0.1097	8.38631	0.251768	0.0266001
Annexin A2;Putative annexin A2-like protein	P07355;A6NMY6	ANXA2;ANXA2P2	323.31	72.3	38.604	17.1817 ± 1.22	20.1903 ± 0.3163	8.04772	0.251768	0.0257347
GMP synthase [glutamine-hydrolyzing]	P49915	GMPS	323.31	35.2	76.715	14.7479 ± 1.2118	17.6825 ± 0.1783	7.64582	0.251768	0.0264078
Thioredoxin-dependent peroxide reductase, mitochondrial	P30048	PRDX3	150.5	32.4	27.692	14.0503 ± 1.1164	16.841 ± 0.204	6.9194	0.251768	0.0266538
T-complex protein 1 subunit zeta	P40227;Q92526	CCT6A	323.31	58.9	58.024	17.0259 ± 1.1008	19.7852 ± 0.1142	6.77059	0.251768	0.0262158
Coatomer subunit beta	P35606	COPB2	146.46	17.2	102.49	13.96 ± 0.6916	16.3178 ± 0.3907	5.12581	0.251768	0.0246036
Large ribosomal subunit protein eL32	P62910	RPL32	30.877	41.5	15.86	12.9367 ± 0.4546	15.0328 ± 0.3996	4.27551	0.251768	0.0263693
Putative peptidyl-tRNA hydrolase PTRHD1	Q6GMV3	PTRHD1	143.46	55	15.805	13.0945 ± 0.2452	14.9375 ± 0.1362	3.58756	0.251768	0.0251617
Small ribosomal subunit protein uS10	P60866	RPS20	22.07	52.9	13.373	13.7116 ± 0.2027	15.5417 ± 0.2068	3.5557	0.251768	0.0262353
Acylpyruvase FAHD1, mitochondrial	Q6P587	FAHD1	73.847	36.7	24.541	12.8282 ± 0.1184	14.6083 ± 0.1268	3.43432	0.251768	0.0258891
Small ribosomal subunit protein eS21	P63220	RPS21	151.94	63.9	9.1113	14.8048 ± 1.4394	18.0595 ± 0.1282	9.54477	0.256565	0.0275094
Small ribosomal subunit protein uS3	P23396	RPS3	160.8	58.4	26.688	15.3146 ± 1.4089	18.5601 ± 0.3115	9.48436	0.256565	0.0277076
Bifunctional glutamate/proline--tRNA ligase;Glutamate--tRNA ligase;Proline--tRNA ligase	P07814	EPRS1	323.31	25.6	170.59	14.7283 ± 0.9486	17.2315 ± 0.1175	5.66935	0.256565	0.0278536
Large ribosomal subunit protein uL2	P62917	RPL8	95.868	38.1	28.024	13.1654 ± 0.2141	15.4659 ± 0.7696	4.92596	0.256565	0.027577
RNA-binding protein RO60	P10155	RO60	36.77	8.9	60.67	13.5619 ± 0.4519	15.5162 ± 0.1961	3.87532	0.256601	0.0280306
Heme-binding protein 2	Q9Y5Z4	HEBP2	12.469	16.6	22.875	12.9438 ± 0.3754	16.4896 ± 1.5924	11.6781	0.257293	0.0282797
mRNA export factor RAE1	P78406	RAE1	22.911	10.6	40.968	12.662 ± 0.1518	15.4447 ± 1.1628	6.88141	0.261039	0.0293408
Asparagine synthetase [glutamine-hydrolyzing]	P08243	ASNS	64.089	20.9	64.369	14.2638 ± 0.7497	16.7857 ± 0.6395	5.7432	0.261039	0.0289022
Cullin-4B	Q13620	CUL4B	67.227	9.2	103.98	13.7965 ± 0.6885	15.9471 ± 0.1454	4.43997	0.261039	0.0293955
Procollagen-lysine,2-oxoglutarate 5-dioxygenase 1	Q02809	PLOD1	19.09	9.6	83.549	13.2702 ± 0.4004	15.1636 ± 0.1973	3.71501	0.261039	0.0292921
Phosphoglycerate kinase 1	P00558;P07205	PGK1	323.31	73.1	44.614	16.9566 ± 1.8815	20.8173 ± 0.1167	14.5274	0.267594	0.0315772
Proteasome subunit alpha type-5	P28066	PSMA5	100.38	26.6	26.411	14.1495 ± 0.9254	16.5667 ± 0.1251	5.34128	0.267594	0.0305835
Actin, cytoplasmic 2;Actin, cytoplasmic 2, N-terminally processed	P63261	ACTG1	323.31	93.3	41.792	20.5241 ± 0.8547	22.8412 ± 0.1278	4.98336	0.267594	0.0310464
U6 snRNA-associated Sm-like protein LSm1	O15116	LSM1	26.267	24.8	15.179	13.9518 ± 0.7006	16.1128 ± 0.1969	4.47223	0.267594	0.0303938
2-oxoglutarate dehydrogenase complex component E1	Q02218;Q9ULD0	OGDH	323.31	32.1	115.93	15.7877 ± 0.3179	17.6184 ± 0.2334	3.55712	0.267594	0.0307107
RNA 3-terminal phosphate cyclase	O00442	RTCA	20.892	8.2	39.336	13.1477 ± 0.1711	14.8632 ± 0.1176	3.28404	0.267594	0.0311254
Exosome complex component RRP41	Q9NPD3	EXOSC4	13.04	10.6	26.383	14.8866 ± 0.35	13.0291 ± 0.2716	0.275966	0.267594	0.0314805
Heterogeneous nuclear ribonucleoprotein H;Heterogeneous nuclear ribonucleoprotein H, N-terminally processed	P31943	HNRNPH1	172.88	37	49.229	18.349 ± 0.5141	16.2939 ± 0.3978	0.240637	0.267594	0.0314816
Poly(U)-binding-splicing factor PUF60	Q9UHX1	PUF60	68.837	25.2	59.875	14.0303 ± 1.2492	16.884 ± 0.1797	7.22864	0.269035	0.03211
Histone-binding protein RBBP4	Q09028	RBBP4	150.18	22.4	47.655	13.0166 ± 0.469	15.3091 ± 0.7197	4.89893	0.269035	0.0320433
Puromycin-sensitive aminopeptidase	P55786;A6NEC2	NPEPPS	182.53	32	103.28	14.5685 ± 1.2314	17.3683 ± 0.2141	6.96346	0.272026	0.0337738
GTP-binding nuclear protein Ran	P62826	RAN	156.38	49.1	24.423	14.879 ± 1.0688	17.4552 ± 0.2169	5.96351	0.272026	0.0334904
Annexin A4	P09525	ANXA4	93.508	41.7	35.882	15.1771 ± 0.9613	17.6362 ± 0.3153	5.4984	0.272026	0.0339345
GTPase NRas;GTPase HRas;GTPase HRas, N-terminally processed;GTPase KRas;GTPase KRas, N-terminally processed	P01111;P01112;P01116	NRAS;HRAS;KRAS	40.526	20.1	21.229	12.8954 ± 0.3192	15.326 ± 0.9218	5.39111	0.272026	0.0328238
Phosphoacetylglucosamine mutase	O95394	PGM3	81.775	18.6	59.851	13.8587 ± 0.7578	16.0233 ± 0.1668	4.48349	0.272026	0.0335592
Prostaglandin E synthase 2;Prostaglandin E synthase 2 truncated form	Q9H7Z7	PTGES2	89.932	22.3	41.943	14.4984 ± 0.5118	16.389 ± 0.0489	3.7079	0.272026	0.033424
Heterogeneous nuclear ribonucleoprotein A0	Q13151	HNRNPA0	171.67	23.6	30.84	13.633 ± 0.3274	15.4931 ± 0.3604	3.63028	0.272026	0.0338858
Thimet oligopeptidase	P52888	THOP1	75.6	11	78.839	14.8075 ± 0.6551	12.7668 ± 0.0661	0.243032	0.272026	0.0329575
UDP-glucose 4-epimerase	Q14376	GALE	188.38	51.4	38.281	13.193 ± 0.2135	15.6384 ± 0.9844	5.44668	0.273982	0.0343632
Large ribosomal subunit protein uL6	P32969	RPL9	323.31	60.9	21.863	14.6009 ± 2.0802	18.6814 ± 0.3803	16.9178	0.277435	0.0370082
Small ribosomal subunit protein uS13	P62269	RPS18	25.152	35.5	17.718	14.8676 ± 1.8444	18.5667 ± 0.1259	12.988	0.277435	0.0351566
Pre-mRNA-processing factor 19	Q9UMS4	PRPF19	224.8	43.3	55.18	14.2475 ± 1.6889	17.6461 ± 0.1711	10.5455	0.277435	0.0375697
Small ribosomal subunit protein eS28	P62857	RPS28	25.957	60.9	7.8409	13.3728 ± 0.0948	16.6937 ± 1.6204	9.99298	0.277435	0.0359212
Leukocyte elastase inhibitor	P30740;P50452;O75830	SERPINB1	51.591	31.7	42.741	12.8263 ± 0.6602	16.0513 ± 1.413	9.35046	0.277435	0.0357972
Leucine-rich repeat-containing protein 59;Leucine-rich repeat-containing protein 59, N-terminally processed	Q96AG4	LRRC59	84.299	38.8	34.93	14.7748 ± 1.385	17.7014 ± 0.057	7.60324	0.277435	0.0374252
Large ribosomal subunit protein eL8	P62424	RPL7A	20.962	20.7	29.995	13.362 ± 0.2497	16.0266 ± 1.1799	6.34053	0.277435	0.0374524
Cysteine--tRNA ligase, cytoplasmic	P49589	CARS1	95.589	23.3	85.472	13.8995 ± 1.181	16.5359 ± 0.1243	6.21774	0.277435	0.0375586
Elongation factor Tu, mitochondrial	P49411	TUFM	323.31	42.4	49.874	16.2068 ± 0.9645	18.6064 ± 0.292	5.27678	0.277435	0.0370377
Mitotic checkpoint protein BUB3	O43684	BUB3	14.511	15.2	37.154	13.1628 ± 0.0852	15.5408 ± 0.9725	5.19815	0.277435	0.035854
Phosphoserine aminotransferase	Q9Y617	PSAT1	150.31	47.8	40.422	15.0019 ± 0.5901	16.9166 ± 0.076	3.77018	0.277435	0.0372147
Protein phosphatase 1G	O15355	PPM1G	30.99	10.4	59.271	14.1201 ± 0.4861	15.9335 ± 0.0472	3.51476	0.277435	0.0375366
U2 snRNP-associated SURP motif-containing protein	O15042	U2SURP	24.108	7.4	118.29	13.5507 ± 0.4095	15.308 ± 0.0872	3.38049	0.277435	0.0376025
Unconventional myosin-VI	Q9UM54	MYO6	55.384	8.2	149.69	13.0762 ± 0.1291	14.7472 ± 0.2077	3.18454	0.277435	0.0359015
Small ribosomal subunit protein uS5m	P82675	MRPS5	6.0654	7	48.006	14.8782 ± 0.5853	12.9488 ± 0.0757	0.262546	0.277435	0.0357768
Actin-related protein 2/3 complex subunit 4	P59998	ARPC4	84.8	28	19.667	12.9072 ± 0.1542	16.7123 ± 1.9813	13.9788	0.278662	0.0396314
Spermine synthase	P52788	SMS	323.31	72.4	41.268	14.0769 ± 1.4243	17.0193 ± 0.1957	7.687	0.278662	0.0404963
Protein AF1q	Q13015	MLLT11	29.894	41.1	10.061	14.3607 ± 1.0307	17.1422 ± 0.7877	6.87566	0.278662	0.0381818
S-phase kinase-associated protein 1	P63208	SKP1	68.525	50.3	18.658	13.2241 ± 0.3453	15.8173 ± 1.15	6.03417	0.278662	0.0411108
Cytoplasmic dynein 1 light intermediate chain 1	Q9Y6G9	DYNC1LI1	95.403	19.7	56.578	14.206 ± 1.1471	16.784 ± 0.2188	5.97111	0.278662	0.0393151
Solute carrier family 25 member 3	Q00325	SLC25A3	23.931	18.8	40.094	13.6496 ± 0.059	16.0877 ± 1.0911	5.41937	0.278662	0.0416478
GTP:AMP phosphotransferase AK3, mitochondrial	Q9UIJ7	AK3	21.175	14.1	25.565	12.9163 ± 0.2004	15.2998 ± 1.0272	5.21788	0.278662	0.0412517
Signal recognition particle subunit SRP68	Q9UHB9	SRP68	126.76	23.8	70.729	14.8733 ± 0.891	17.0743 ± 0.0927	4.59781	0.278662	0.040688
Sphingosine-1-phosphate lyase 1	O95470	SGPL1	33.873	12	63.523	13.3985 ± 0.747	15.5221 ± 0.3777	4.35768	0.278662	0.0411935
Nck-associated protein 1	Q9Y2A7	NCKAP1	67.787	13.7	128.79	13.8502 ± 0.7813	15.9482 ± 0.241	4.28129	0.278662	0.0414033
Ribonucleoprotein PTB-binding 1	Q8IY67	RAVER1	145.91	12	63.876	14.0248 ± 0.7685	16.1079 ± 0.1809	4.23708	0.278662	0.040115
Histone deacetylase 2	Q92769	HDAC2	15.606	9	55.364	14.0438 ± 0.7493	16.1133 ± 0.2451	4.19737	0.278662	0.0410249
Lanosterol synthase	P48449	LSS	152.24	16.1	83.308	13.1796 ± 0.2683	15.1436 ± 0.6219	3.90157	0.278662	0.0398077
RNA polymerase II-associated factor 1 homolog	Q8N7H5	PAF1	16.123	10.2	59.975	13.2043 ± 0.2001	15.16 ± 0.6407	3.87911	0.278662	0.0399664
Small ribosomal subunit protein bS1m	Q9Y2Q9	MRPS28	65.326	14.4	20.843	13.5097 ± 0.4713	15.4002 ± 0.3502	3.70761	0.278662	0.0384892
Mesencephalic astrocyte-derived neurotrophic factor	P55145	MANF	32.245	29.7	20.7	13.4634 ± 0.4952	15.3212 ± 0.2599	3.62458	0.278662	0.0390004
Serine/threonine-protein phosphatase 2A 56 kDa regulatory subunit delta isoform	Q14738	PPP2R5D	24.732	12.5	69.991	12.8352 ± 0.2219	14.6294 ± 0.475	3.46843	0.278662	0.0417148
Clathrin interactor 1	Q14677	CLINT1	21.923	10.2	68.259	13.2304 ± 0.3261	14.9027 ± 0.1228	3.18723	0.278662	0.0408337
Hypoxia up-regulated protein 1	Q9Y4L1	HYOU1	323.31	27.9	111.33	16.9876 ± 0.2683	18.6568 ± 0.2199	3.18035	0.278662	0.0410338
Alpha-adducin	P35611	ADD1	18.987	15.6	80.954	13.2356 ± 0.1516	14.8684 ± 0.1536	3.10128	0.278662	0.0381316
Electrogenic aspartate/glutamate antiporter SLC25A12, mitochondrial	O75746	SLC25A12	61.956	11.7	74.761	13.1723 ± 0.1441	14.7993 ± 0.2166	3.08885	0.278662	0.0404968
Protein S100-A4	P26447	S100A4	20.51	61.4	11.728	14.1164 ± 0.5692	16.0993 ± 0.4478	3.95299	0.2809	0.0422392
26S proteasome regulatory subunit 7	P35998	PSMC2	32.763	26.3	48.633	13.0697 ± 0.2107	15.1348 ± 0.7749	4.18452	0.282298	0.0426397
Calcyclin-binding protein	Q9HB71	CACYBP	217.8	27.2	26.21	16.1423 ± 1.756	19.5075 ± 0.1767	10.3045	0.28661	0.0438044
BRCA2 and CDKN1A-interacting protein	Q9P287	BCCIP	98.279	27.1	35.979	13.6755 ± 0.4029	16.0019 ± 0.9488	5.0156	0.28661	0.0437338
Phosphatidylinositol 3,4,5-trisphosphate 5-phosphatase 1	Q92835	INPP5D	71.081	10.3	133.29	12.4926 ± 0.5693	14.8034 ± 0.8489	4.96148	0.28661	0.0440552
Eukaryotic translation initiation factor 3 subunit K	Q9UBQ5	EIF3K	104.66	45.4	25.059	13.2257 ± 0.1091	14.812 ± 0.2251	3.00278	0.28661	0.044064
WD repeat-containing protein 1	O75083	WDR1	106.33	36	66.193	14.046 ± 1.4704	16.967 ± 0.0607	7.57381	0.28715	0.0443407
Platelet-activating factor acetylhydrolase IB subunit alpha2	P68402	PAFAH1B2	210.54	46.3	25.569	14.5345 ± 1.3785	17.3877 ± 0.4247	7.22592	0.290823	0.0458436
6-phosphogluconolactonase	O95336	PGLS	33.3	31.8	27.547	13.2129 ± 0.3659	15.4752 ± 0.9366	4.79753	0.290823	0.0460658
Integrin beta-4	P16144	ITGB4	106.18	11.9	202.16	13.8172 ± 0.9229	16.0789 ± 0.4007	4.79567	0.290823	0.0461694
NADH dehydrogenase [ubiquinone] 1 alpha subcomplex subunit 13	Q9P0J0	NDUFA13	8.1091	18.8	16.698	13.5303 ± 0.5671	15.6721 ± 0.7083	4.41307	0.290823	0.0461422
ATP-dependent RNA helicase DDX39A	O00148	DDX39A	323.31	48.9	49.129	15.4508 ± 0.8286	17.5104 ± 0.0781	4.16874	0.290823	0.0457237
Peptidyl-prolyl cis-trans isomerase B	P23284	PPIB	20.582	35.6	23.742	13.1138 ± 0.1189	14.7548 ± 0.3501	3.1189	0.290823	0.0451731
Protein VAC14 homolog	Q08AM6	VAC14	78.107	11.3	87.972	14.4551 ± 0.6822	12.5345 ± 0.199	0.264144	0.290823	0.0462807
Vacuolar protein sorting-associated protein 4A	Q9UN37	VPS4A	133.79	27.2	48.897	14.2023 ± 0.9903	16.4591 ± 0.2137	4.77941	0.295323	0.0471959
Proteasome activator complex subunit 2	Q9UL46	PSME2	138.37	34.3	27.401	14.469 ± 1.2458	17.0244 ± 0.0844	5.87857	0.295998	0.0477016
Rho guanine nucleotide exchange factor 1	Q92888	ARHGEF1	65.54	10.4	102.43	13.5908 ± 0.0622	15.1375 ± 0.2284	2.92144	0.295998	0.0477029
Heat shock protein HSP 90-alpha	P07900	HSP90AA1	323.31	56.4	84.659	17.5123 ± 1.8943	21.0803 ± 0.5072	11.8604	0.29643	0.0483387
Dolichyl-diphosphooligosaccharide--protein glycosyltransferase subunit 1	P04843	RPN1	158.76	39.9	68.569	15.1686 ± 1.5053	18.107 ± 0.2862	7.66598	0.29643	0.0483723
Lysine--tRNA ligase	Q15046	KARS1	198.94	34.2	68.047	14.6913 ± 1.2467	17.2416 ± 0.1106	5.85749	0.29643	0.0483219
ATP synthase subunit d, mitochondrial	O75947	ATP5PD	33.482	47.2	18.491	14.884 ± 1.8466	18.2821 ± 0.1729	10.5423	0.298034	0.0489127
Transmembrane emp24 domain-containing protein 5	Q9Y3A6	TMED5	103.18	22.7	26.005	13.4157 ± 0.8208	15.5197 ± 0.382	4.29872	0.298034	0.049036
Serine--tRNA ligase, cytoplasmic	P49591	SARS1	209.02	39.5	58.777	14.3217 ± 1.2565	17.0146 ± 0.5524	6.46591	0.301325	0.0497806
Adjusted p value = Unpaired t-tests with a permutation-based FDR method (FDR < 0.05).

## Sheet: HCT-116
Protein names	Protein IDs	Gene names	Score	Sequence coverage	MW (kDa)	Mean ± SEM (Log2 LFQ intensity)		CSCs vs. Cancer ratio	Adjusted p value	p value
						Cancer	CSC enriched spheroids
Nuclear ubiquitous casein and cyclin-dependent kinase substrate 1	Q9H1E3	NUCKS1	97.917	17.7	27.296	14.684 ± 0.1017	18.6658 ± 0.0578	15.7997	0.00011317	1.50366e-07
Remodeling and spacing factor 1	Q96T23	RSF1	43.417	5.2	163.82	13.2857 ± 0.0557	15.7834 ± 0.0299	5.64819	0.00011317	1.89697e-07
High mobility group protein HMGI-C	P52926	HMGA2	78.137	50.5	11.832	17.464 ± 0.0274	19.5101 ± 0.0362	4.12984	0.00011317	2.40051e-07
Acetyl-CoA acetyltransferase, cytosolic	Q9BWD1	ACAT2	217.65	47.9	41.35	17.8703 ± 0.0216	19.853 ± 0.0109	3.95231	0.00011317	1.20171e-07
PDZ and LIM domain protein 5	Q96HC4	PDLIM5	211.12	38.6	63.944	16.8153 ± 0.0329	18.6902 ± 0.0172	3.66788	0.00011317	2.65785e-07
3-keto-steroid reductase/17-beta-hydroxysteroid dehydrogenase 7	P56937	HSD17B7	27.656	13.2	38.206	15.4003 ± 0.0154	17.1103 ± 0.0174	3.27152	0.00011317	2.56584e-07
Annexin A3	P12429	ANXA3	145.01	49.8	36.375	20.7835 ± 0.0341	18.8798 ± 0.0242	0.267255	0.00011317	3.00717e-07
Required for meiotic nuclear division protein 1 homolog	Q9NWS8	RMND1	4.5734	5.3	51.603	16.6164 ± 0.0765	13.5887 ± 0.0324	0.122626	0.00011317	1.65881e-07
Retinaldehyde dehydrogenase 3	P47895;O94788	ALDH1A3	105.12	43.9	56.108	19.6408 ± 0.0554	14.8591 ± 0.1551	0.0363541	0.00011317	2.68547e-07
Protein NDRG1	Q92597	NDRG1	311.28	48	42.835	18.9712 ± 0.0369	20.7735 ± 0.0327	3.48759	0.000182327	5.64998e-07
Mitogen-activated protein kinase 3	P27361	MAPK3	9.9113	20.1	43.135	16.8347 ± 0.0028	13.98 ± 0.1063	0.13825	0.000182327	5.92144e-07
Histone H3-7	Q5TEC6	H3-7	7.8971	39.7	15.43	19.8036 ± 0.0407	21.4822 ± 0.0182	3.20135	0.000187473	6.6421e-07
Core histone macro-H2A.1	O75367	MACROH2A1	196.27	36	39.183	17.1397 ± 0.008	18.9358 ± 0.0538	3.47275	0.000189569	7.27605e-07
cAMP-dependent protein kinase inhibitor beta	Q9C010	PKIB	44.46	59	8.4682	17.7574 ± 0.0403	19.6068 ± 0.046	3.6035	0.000206141	8.52076e-07
Dehydrogenase/reductase SDR family member 6	Q9BUT1	BDH2	8.5542	12.2	26.724	13.4571 ± 0.0426	15.7602 ± 0.0902	4.93501	0.000291743	1.43138e-06
Sodium-coupled neutral amino acid symporter 2	Q96QD8	SLC38A2	201.35	14.6	56.025	19.1805 ± 0.0169	21.3796 ± 0.0951	4.5918	0.000291743	1.60807e-06
Farnesyl pyrophosphate synthase	P14324	FDPS	239.42	31.7	48.275	17.8099 ± 0.0257	19.3985 ± 0.0518	3.00746	0.000291743	1.63659e-06
Glutaredoxin-1	P35754	GLRX	33.163	43.4	11.776	18.8494 ± 0.0392	20.2292 ± 0.0038	2.60235	0.000291743	1.49941e-06
Asparagine synthetase [glutamine-hydrolyzing]	P08243	ASNS	141.91	32.4	64.369	20.4205 ± 0.0496	18.3328 ± 0.072	0.235252	0.000291743	1.44854e-06
Diphosphomevalonate decarboxylase	P53602	MVD	126.76	45.8	43.404	19.6352 ± 0.0224	21.044 ± 0.0395	2.65514	0.000295532	1.7451e-06
NADH-ubiquinone oxidoreductase chain 5	P03915	MT-ND5	8.3557	6.1	67.026	15.577 ± 0.0163	14.3506 ± 0.0244	0.427385	0.000299757	1.85854e-06
Dihydrofolate reductase	P00374	DHFR	6.0312	18.2	21.452	17.9765 ± 0.049	14.5285 ± 0.1721	0.0916361	0.000349008	2.26695e-06
Pogo transposable element with ZNF domain	Q7Z3K3	POGZ	36.243	9.9	155.34	16.1439 ± 0.1409	18.9395 ± 0.0291	6.94287	0.000363928	2.47132e-06
Histone H1.4;Histone H1.3	P10412;P16402;P22492;Q02539	H1-4;H1-3	35.055	26.5	21.865	17.3464 ± 0.0699	19.5785 ± 0.0914	4.69825	0.000411235	3.03539e-06
Core histone macro-H2A.2	Q9P0M6	MACROH2A2	76.193	35.8	40.058	15.8571 ± 0.0602	17.5043 ± 0.0445	3.1322	0.000411235	2.93891e-06
Golgi membrane protein 1	Q8NBJ4	GOLM1	23.517	21.4	45.333	16.9754 ± 0.0082	15.9199 ± 0.0215	0.481155	0.000413672	3.29765e-06
U3 small nucleolar ribonucleoprotein protein IMP4	Q96G21	IMP4	39.16	19.6	33.756	20.0757 ± 0.0752	17.92 ± 0.0826	0.224414	0.000413672	3.21942e-06
Cysteine and glycine-rich protein 2	Q16527	CSRP2	26.934	35.2	20.954	15.2069 ± 0.0151	16.2732 ± 0.0214	2.09408	0.000420342	3.47493e-06
FAST kinase domain-containing protein 4	Q969Z0	TBRG4	40.624	15.7	70.737	17.4293 ± 0.0175	16.3888 ± 0.0193	0.486156	0.000459746	3.93642e-06
Palladin	Q8WX93	PALLD	323.31	25.5	150.56	19.3197 ± 0.0335	20.7589 ± 0.0588	2.71169	0.000489057	4.33177e-06
Fatty acyl-CoA reductase 1	Q8WVX9	FAR1	5.6897	4.3	59.356	13.9191 ± 0.1837	17.6873 ± 0.1427	13.6243	0.000505294	5.12569e-06
Mevalonate kinase	Q03426	MVK	89.715	26	42.45	16.1154 ± 0.1258	18.5698 ± 0.0736	5.48102	0.000505294	5.22152e-06
Amphiregulin	P15514	AREG	33.521	11.5	27.895	16.4703 ± 0.0407	17.6009 ± 0.0107	2.18944	0.000505294	4.83888e-06
Phosphoserine aminotransferase	Q9Y617	PSAT1	148.54	35.7	40.422	20.2853 ± 0.0221	19.2537 ± 0.0199	0.489144	0.000505294	4.70098e-06
Transferrin receptor protein 1;Transferrin receptor protein 1, serum form	P02786	TFRC	74.17	28.8	84.87	19.4054 ± 0.0277	18.0599 ± 0.0568	0.393537	0.000505294	5.05153e-06
U6 snRNA-associated Sm-like protein LSm8	O95777	LSM8	55.315	52.1	10.403	18.5599 ± 0.0579	16.7616 ± 0.0824	0.287518	0.000517413	5.49952e-06
Protein SAAL1	Q96ER3	SAAL1	23.691	17.7	53.557	18.4438 ± 0.034	17.3471 ± 0.0248	0.467586	0.000519631	5.67652e-06
Urokinase plasminogen activator surface receptor	Q03405	PLAUR	27.843	24.5	36.978	14.7238 ± 0.0911	16.3794 ± 0.0083	3.15066	0.00052172	5.85337e-06
Host cell factor 1;HCF N-terminal chain 1;HCF N-terminal chain 2;HCF N-terminal chain 3;HCF N-terminal chain 4;HCF N-terminal chain 5;HCF N-terminal chain 6;HCF C-terminal chain 1;HCF C-terminal chain 2;HCF C-terminal chain 3;HCF C-terminal chain 4;HCF C-terminal chain 5;HCF C-terminal chain 6	P51610	HCFC1	121.62	9.8	208.73	18.482 ± 0.0199	17.099 ± 0.069	0.3834	0.00056004	6.44864e-06
Guanine nucleotide-binding protein-like 3-like protein	Q9NVN8	GNL3L	4.5647	5.8	65.572	16.5078 ± 0.0252	13.7549 ± 0.1729	0.148361	0.000563652	6.65666e-06
V-type proton ATPase 16 kDa proteolipid subunit c	P27449	ATP6V0C	12.005	31.6	15.736	15.8591 ± 0.0288	16.893 ± 0.0313	2.04748	0.000621859	7.89488e-06
UDP-glucuronic acid decarboxylase 1	Q8NBZ7	UXS1	3.8597	8.3	47.576	16.5252 ± 0.1284	13.2905 ± 0.1726	0.10624	0.000621859	7.78273e-06
Alpha-galactosidase A	P06280	GLA	22.976	12.4	48.766	14.7301 ± 0.0862	16.3379 ± 0.0481	3.04785	0.000690286	9.1712e-06
Costars family protein ABRACL	Q9P1F3	ABRACL	20.25	35.8	9.0564	19.1093 ± 0.0419	16.8915 ± 0.1416	0.214968	0.000696607	9.46086e-06
Ribonuclease T2	O00584	RNASET2	38.328	15.2	29.48	16.7823 ± 0.0405	18.0727 ± 0.0635	2.44588	0.000735034	1.08508e-05
AP-3 complex subunit sigma-1	Q92572	AP3S1	5.1775	11.9	21.732	18.1681 ± 0.2685	14.2901 ± 0.0664	0.0680146	0.000735034	1.04793e-05
Phosphoenolpyruvate carboxykinase [GTP], mitochondrial	Q16822	PCK2	105.9	31.2	70.698	18.8679 ± 0.01	17.6848 ± 0.0656	0.440394	0.000746263	1.14572e-05
Phosphatidylinositol 4-phosphate 3-kinase C2 domain-containing subunit alpha	O00443	PIK3C2A	3.3613	3.1	190.68	16.2405 ± 0.0863	14.183 ± 0.1138	0.24024	0.00077158	1.20737e-05
Mannosyl-oligosaccharide 1,2-alpha-mannosidase IA	P33908	MAN1A1	3.637	5.2	72.968	14.7565 ± 0.0723	16.1563 ± 0.0548	2.63866	0.000844612	1.37153e-05
Annexin A11	P50995	ANXA11	114.05	27.3	54.389	19.1121 ± 0.0578	17.9576 ± 0.0343	0.449243	0.000844612	1.35303e-05
THO complex subunit 6 homolog	Q86W42	THOC6	38.821	12.9	37.535	16.4445 ± 0.0374	13.9865 ± 0.1799	0.182006	0.000926402	1.5317e-05
5-nucleotidase	P21589	NT5E	8.3202	5.2	63.367	14.8682 ± 0.1172	16.9046 ± 0.0971	4.10245	0.000939624	1.69746e-05
Hippocalcin-like protein 1;Neuron-specific calcium-binding protein hippocalcin	P37235;P84074;P61601	HPCAL1;HPCA	10.895	25.9	22.313	17.8998 ± 0.059	16.7114 ± 0.0475	0.438772	0.000939624	1.70013e-05
Heterogeneous nuclear ribonucleoprotein A0	Q13151	HNRNPA0	178.87	43.3	30.84	21.2212 ± 0.0903	19.8209 ± 0.0303	0.37886	0.000939624	1.64922e-05
Single-stranded DNA-binding protein, mitochondrial	Q04837	SSBP1	14.934	37.2	17.259	18.1878 ± 0.1244	15.0991 ± 0.2014	0.117548	0.000939624	1.58868e-05
Neutral amino acid transporter B(0)	Q15758	SLC1A5	88.223	15.9	56.598	18.4985 ± 0.0478	17.3649 ± 0.0532	0.455776	0.000959094	1.81228e-05
Glutathione peroxidase 1	P07203	GPX1	11.426	22.2	22.088	12.26 ± 0.3073	17.3727 ± 0.2746	34.6006	0.000962719	1.87598e-05
5-3 exonuclease PLD3	Q8IV08	PLD3	22.128	11.6	54.705	16.3948 ± 0.076	17.8875 ± 0.075	2.81413	0.000962719	1.85434e-05
Coiled-coil domain-containing protein 50	Q8IVM0	CCDC50	33.907	26.8	35.822	13.1082 ± 0.0814	16.1146 ± 0.2262	8.03538	0.000973613	1.97704e-05
CD109 antigen	Q6YHK3	CD109	139.8	19.2	161.69	17.0126 ± 0.0717	18.4439 ± 0.0738	2.69685	0.000973613	1.98344e-05
STE20/SPS1-related proline-alanine-rich protein kinase	Q9UEW8	STK39	29.668	13.2	59.473	16.9343 ± 0.2345	12.4028 ± 0.282	0.0432396	0.000973613	1.94166e-05
Cdc42-interacting protein 4	Q15642	TRIP10	101.95	31.9	68.351	17.8582 ± 0.0238	16.8255 ± 0.0588	0.488781	0.000977343	2.04876e-05
U3 small nucleolar RNA-associated protein 25 homolog	Q68CQ4	UTP25	23.284	9.9	87.054	16.5565 ± 0.044	15.4087 ± 0.0614	0.451322	0.000977343	2.02791e-05
GTP-binding nuclear protein Ran	P62826	RAN	36.439	32.4	24.423	18.5701 ± 0.0845	20.2053 ± 0.0912	3.10617	0.00102304	2.17476e-05
TRAF family member-associated NF-kappa-B activator	Q92844	TANK	64.566	25.2	47.815	15.5906 ± 0.183	18.3581 ± 0.1357	6.80947	0.00108437	2.33714e-05
Protocadherin Fat 1;Protocadherin Fat 1, nuclear form	Q14517	FAT1	181.36	6	506.27	15.9685 ± 0.0946	17.3175 ± 0.0316	2.54731	0.00109286	2.38771e-05
Leucine-rich repeat protein SHOC-2	Q9UQ13	SHOC2	9.7379	8.4	64.887	14.4549 ± 0.1089	16.329 ± 0.1125	3.66585	0.00117157	2.98599e-05
Histone H4	P62805	H4C1	109.12	62.1	11.367	22.0405 ± 0.0705	23.6704 ± 0.1123	3.09503	0.00117157	2.923e-05
Ribosome biogenesis protein BMS1 homolog	Q14692	BMS1	58.154	6.6	145.81	18.448 ± 0.0289	17.3477 ± 0.0721	0.466415	0.00117157	2.7769e-05
Ragulator complex protein LAMTOR3	Q9UHA4	LAMTOR3	5.1892	30.6	13.623	16.8282 ± 0.1241	14.154 ± 0.1886	0.156666	0.00117157	2.67346e-05
Inositol-3-phosphate synthase 1	Q9NPH2	ISYNA1	93.729	23.3	61.067	18.5373 ± 0.2365	14.5029 ± 0.2614	0.0610249	0.00117157	2.90864e-05
ADP-ribose glycohydrolase MACROD1	Q9BQ69	MACROD1	16.251	12.3	35.505	17.2526 ± 0.0489	14.4588 ± 0.2383	0.144203	0.00118303	3.07372e-05
Sortilin	Q99523	SORT1	4.57	3.7	92.067	13.6414 ± 0.1416	15.479 ± 0.0688	3.5741	0.00126075	3.38732e-05
Deoxycytidylate deaminase	P32321	DCTD	12.803	27.5	20.016	16.2572 ± 0.076	17.6027 ± 0.0798	2.54118	0.00130447	3.62033e-05
Cytochrome c oxidase subunit NDUFA4	O00483	NDUFA4	2.5565	24.7	9.3697	19.3273 ± 0.3061	14.3878 ± 0.3346	0.0325871	0.00130694	3.66576e-05
3-beta-hydroxysteroid-Delta(8),Delta(7)-isomerase	Q15125	EBP	22.578	12.2	26.352	18.6147 ± 0.0217	19.6475 ± 0.0739	2.04599	0.00132426	3.75343e-05
Asparagine--tRNA ligase, cytoplasmic	O43776	NARS1	213.32	47.8	62.942	20.3347 ± 0.0684	19.2969 ± 0.0372	0.487068	0.00132533	3.79559e-05
Peptidyl-prolyl cis-trans isomerase FKBP2	P26885	FKBP2	10.509	18.3	15.649	15.2467 ± 0.1734	17.3099 ± 0.0693	4.17896	0.00141226	4.12796e-05
Growth/differentiation factor 15	Q99988	GDF15	14.194	18.8	34.14	17.9239 ± 0.0794	14.4701 ± 0.3119	0.0912643	0.00141226	4.12298e-05
Lysophospholipid acyltransferase LPCAT4	Q643R3	LPCAT4	9.1468	12.6	57.218	16.6546 ± 0.0634	14.5437 ± 0.1814	0.231502	0.00142144	4.19676e-05
Fructose-bisphosphate aldolase C	P09972	ALDOC	323.31	48.9	39.455	20.0067 ± 0.014	21.2385 ± 0.1014	2.34859	0.0014289	4.26098e-05
Exosome complex component RRP4	Q13868	EXOSC2	10.468	15	32.789	16.6244 ± 0.0248	14.3164 ± 0.213	0.201932	0.00147052	4.47191e-05
Membrane-associated guanylate kinase, WW and PDZ domain-containing protein 1	Q96QZ7	MAGI1	46.966	6.8	164.58	16.097 ± 0.1036	17.341 ± 0.0274	2.36861	0.00149188	4.85232e-05
Band 4.1-like protein 1	Q9H4G0	EPB41L1	86.525	16.1	98.502	18.1406 ± 0.2184	13.53 ± 0.3905	0.0409322	0.00149188	4.88925e-05
Protein AATF	Q9NY61	AATF	23.073	17	63.132	18.6615 ± 0.0118	13.9114 ± 0.46	0.0371597	0.00149188	4.8358e-05
Leucine-rich repeat-containing protein 41	Q15345	LRRC41	12.588	3.9	88.649	14.3703 ± 0.1967	16.8355 ± 0.1332	5.5219	0.00150226	5.23301e-05
Squalene synthase	P37268	FDFT1	139.9	42.4	48.115	18.3544 ± 0.1207	20.5818 ± 0.1758	4.68288	0.00150226	5.23372e-05
Microsomal glutathione S-transferase 1	P10620	MGST1	9.2123	25.2	17.598	17.3451 ± 0.0979	18.4993 ± 0.012	2.22563	0.00150226	5.14871e-05
Tubulin beta-8 chain	Q3ZCM7	TUBB8	229.58	20.5	49.775	22.8063 ± 0.0648	20.7771 ± 0.1796	0.244995	0.00150226	4.99529e-05
Complement component 1 Q subcomponent-binding protein, mitochondrial	Q07021	C1QBP	323.31	58.5	31.362	22.982 ± 0.017	21.7597 ± 0.1064	0.428598	0.00153613	5.44245e-05
Tripartite motif-containing protein 16	O95361;Q309B1	TRIM16	7.6963	6.4	63.954	15.7554 ± 0.0661	16.7637 ± 0.0508	2.01147	0.00156373	5.58641e-05
Tax1-binding protein 3	O14907	TAX1BP3	16.255	41.9	13.735	14.3661 ± 0.3089	17.493 ± 0.0508	8.73611	0.00161995	5.99729e-05
Zinc transporter 7	Q8NEW0	SLC30A7	12.649	8	41.625	15.9494 ± 0.2031	18.0465 ± 0.0456	4.27841	0.00168431	6.36849e-05
Importin-8	O15397	IPO8	44.651	4.5	119.94	17.0344 ± 0.0699	15.7023 ± 0.1034	0.397204	0.00168431	6.415e-05
D-3-phosphoglycerate dehydrogenase	O43175	PHGDH	162.88	41.5	56.65	21.9576 ± 0.1209	20.6269 ± 0.0346	0.397565	0.00171961	6.65097e-05
Rho-related GTP-binding protein RhoC	P08134;P62745	RHOC	11.608	52.3	22.006	13.9595 ± 0.4269	18.1329 ± 0.08	18.0438	0.00173996	7.03792e-05
Calponin-3	Q15417	CNN3	142.33	40.7	36.413	18.6875 ± 0.1173	20.1565 ± 0.0813	2.76834	0.00173996	6.93813e-05
Tyrosine-protein phosphatase non-receptor type 6	P29350	PTPN6	13.108	12.3	67.56	15.6615 ± 0.1374	17.405 ± 0.1083	3.34843	0.00176411	7.26632e-05
U6 snRNA-associated Sm-like protein LSm1	O15116	LSM1	21.122	24.8	15.179	17.056 ± 0.0894	14.3819 ± 0.2654	0.156675	0.00183003	7.72644e-05
Mitotic spindle assembly checkpoint protein MAD2A	Q13257	MAD2L1	9.8327	12.2	23.51	17.0969 ± 0.0245	13.5214 ± 0.3796	0.0838847	0.00186469	7.99474e-05
Ribosomal protein S6 kinase alpha-3;Ribosomal protein S6 kinase alpha-6	P51812;Q9UK32	RPS6KA3;RPS6KA6	2.432	8.1	83.735	15.8996 ± 0.0245	14.4971 ± 0.1395	0.378279	0.00194842	8.51391e-05
2-iminobutanoate/2-iminopropanoate deaminase	P52758	RIDA	11.104	25.5	14.494	17.9397 ± 0.2333	14.7007 ± 0.2622	0.105914	0.00197813	8.86984e-05
E3 ubiquitin-protein ligase MARCHF5	Q9NX47	MARCHF5	9.4123	11.5	31.231	17.6659 ± 0.0412	16.6015 ± 0.0935	0.47819	0.00197995	8.98729e-05
Macrophage migration inhibitory factor	P14174	MIF	41.945	41.7	12.476	19.9682 ± 0.0864	20.9861 ± 0.0491	2.02491	0.0020605	0.000101458
Retinoic acid-induced protein 3	Q8NFJ5	GPRC5A	21.169	18.5	40.251	18.5297 ± 0.0804	16.9726 ± 0.1444	0.339843	0.0020605	9.97954e-05
Methylcrotonoyl-CoA carboxylase subunit alpha, mitochondrial	Q96RQ3	MCCC1	5.6277	3.7	80.472	16.5317 ± 0.104	14.439 ± 0.2027	0.234432	0.0020605	9.93658e-05
Ras suppressor protein 1	Q15404	RSU1	4.2032	10.5	31.54	14.6754 ± 0.2949	17.5335 ± 0.1253	7.2508	0.00214148	0.000106975
TAF6-like RNA polymerase II p300/CBP-associated factor-associated factor 65 kDa subunit 6L	Q9Y6J9	TAF6L	7.2417	8	67.814	15.7782 ± 0.0788	14.3791 ± 0.1277	0.37916	0.00215471	0.00011133
Histone RNA hairpin-binding protein	Q14493	SLBP	9.1331	9.6	31.285	16.6874 ± 0.1752	13.3834 ± 0.3411	0.10125	0.00230813	0.000124708
UPF0598 protein C8orf82	Q6P1X6	C8orf82	9.5682	14.4	23.889	17.3598 ± 0.1585	13.5896 ± 0.409	0.0732909	0.00230813	0.000124666
Isopentenyl-diphosphate Delta-isomerase 1	Q13907;Q9BXS1	IDI1	60.237	49.3	26.319	19.0207 ± 0.1227	20.2589 ± 0.0538	2.35907	0.00231501	0.000126447
Fanconi anemia group I protein	Q9NVI1	FANCI	25.219	6.6	149.32	17.0253 ± 0.0699	15.9161 ± 0.0948	0.463534	0.00231525	0.000128902
Large ribosomal subunit protein eL14	P50914	RPL14	17.784	22.8	23.432	21.5928 ± 0.076	20.3976 ± 0.1058	0.436745	0.00235507	0.000134269
Eukaryotic translation initiation factor 4E-binding protein 1	Q13541	EIF4EBP1	23.529	59.3	12.58	19.4331 ± 0.0578	18.1398 ± 0.1304	0.408028	0.00235507	0.000133214
Integrator complex subunit 15	Q96N11	INTS15	5.9273	11.6	50.046	16.7251 ± 0.2604	14.4725 ± 0.0343	0.209857	0.00235507	0.000135843
Ras-related protein Rap-1A	P62834	RAP1A	11.639	46.2	20.987	15.5944 ± 0.0971	16.7129 ± 0.0736	2.17119	0.00239159	0.000141784
Latent-transforming growth factor beta-binding protein 4	Q8N2S1	LTBP4	33.712	5.2	173.43	15.31 ± 0.0192	13.4099 ± 0.2201	0.267914	0.00239159	0.000140566
NADH dehydrogenase [ubiquinone] 1 alpha subcomplex subunit 11	Q86Y39	NDUFA11	4.4444	18.4	14.852	17.8837 ± 0.1276	14.5308 ± 0.3785	0.097876	0.00239159	0.000141928
Amino acid transporter heavy chain SLC3A2	P08195	SLC3A2	323.31	23.7	67.993	19.7877 ± 0.0603	18.7143 ± 0.1006	0.475195	0.00249192	0.000149353
Histone H2B type 1-M;Histone H2B type 1-N;Histone H2B type 1-H;Histone H2B type 2-F;Histone H2B type 1-C/E/F/G/I;Histone H2B type 1-D;Histone H2B type F-S;Histone H2B type 1-K;Histone H2B type 1-L	Q99879;Q99877;Q93079;Q5QNW6;P62807;P58876;P57053;O60814;Q99880;Q96A08;A0A2R8Y619	H2BC14;H2BC15;H2BC9;H2BC18;H2BC4;H2BC5;H2BC12L;H2BC12;H2BC13	67.451	46.8	13.989	20.5342 ± 0.1575	22.0694 ± 0.0851	2.89834	0.00255558	0.000154678
DnaJ homolog subfamily C member 11	Q9NVH1	DNAJC11	59.281	8.6	63.277	18.3015 ± 0.0472	17.3007 ± 0.098	0.499712	0.00256026	0.000157229
SRA stem-loop-interacting RNA-binding protein, mitochondrial	Q9GZT3	SLIRP	28.955	55	12.349	20.1041 ± 0.0984	19.0274 ± 0.0671	0.474135	0.00256026	0.000156865
Large ribosomal subunit protein eL31	P62899	RPL31	15.112	24	14.463	19.2309 ± 0.1741	17.4121 ± 0.127	0.283459	0.00256026	0.000156002
ATP-binding cassette sub-family D member 3	P28288	ABCD3	34.148	12.9	75.475	16.3883 ± 0.08	17.4637 ± 0.089	2.10732	0.00261467	0.000161342
Beta-hexosaminidase subunit beta;Beta-hexosaminidase subunit beta chain B;Beta-hexosaminidase subunit beta chain A	P07686	HEXB	29.005	14.9	63.137	17.137 ± 0.0685	18.2983 ± 0.1128	2.23665	0.00263671	0.000164259
TATA-binding protein-associated factor 2N	Q92804	TAF15	78.715	11.5	61.829	17.5652 ± 0.1323	18.736 ± 0.0186	2.25135	0.00265896	0.00016643
Thioredoxin-dependent peroxide reductase, mitochondrial	P30048	PRDX3	135.66	37.1	27.692	21.9264 ± 0.1339	20.3868 ± 0.1246	0.343992	0.0026647	0.00016849
Receptor-type tyrosine-protein phosphatase F	P10586;P23468;Q13332	PTPRF	28.285	6	212.88	16.6879 ± 0.1149	15.5441 ± 0.0637	0.452551	0.00266956	0.000174187
Cytidine deaminase	P32320	CDA	15.459	40.4	16.185	16.0786 ± 0.1149	17.5717 ± 0.1373	2.81501	0.00272356	0.000178515
Vimentin	P08670	VIM	142.24	44.8	53.651	11.3533 ± 0.9863	19.2101 ± 0.0974	231.811	0.00274742	0.000181701
Histone H3.1;Histone H3.1t;Histone H3.3C	P68431;Q16695;Q6NXT2	H3C1;H3-4;H3-5	201.57	54.4	15.404	21.8619 ± 0.1106	23.2415 ± 0.1235	2.60194	0.00279573	0.000187612
DNA-directed RNA polymerase III subunit RPC4	P05423	POLR3D	11.976	8	44.395	14.0912 ± 0.3214	16.6715 ± 0.0501	5.98038	0.00286523	0.000194061
Serotransferrin	P02787	TF	8.7052	7.9	77.063	14.9067 ± 0.1856	16.5449 ± 0.0798	3.11284	0.00286523	0.000195414
Serine/arginine-rich splicing factor 3	P84103	SRSF3	66.365	25.6	19.329	20.6267 ± 0.1301	19.5231 ± 0.0164	0.465359	0.00295661	0.000207471
1-phosphatidylinositol 4,5-bisphosphate phosphodiesterase gamma-2	P16885	PLCG2	71.073	3.4	147.87	14.7183 ± 0.0398	16.7311 ± 0.2541	4.03557	0.00303165	0.000217505
Serine/threonine-protein kinase PAK 1	Q13153	PAK1	32.465	11.9	60.646	14.128 ± 0.2398	15.9787 ± 0.0486	3.6068	0.00328894	0.000261578
FACT complex subunit SSRP1	Q08945	SSRP1	93.066	21.4	81.074	18.9215 ± 0.1719	20.2514 ± 0.009	2.51389	0.00328894	0.000267404
Pyruvate dehydrogenase phosphatase regulatory subunit, mitochondrial	Q8NCN5	PDPR	24.711	6.6	99.363	14.5957 ± 0.0283	15.6512 ± 0.1285	2.07842	0.00328894	0.000263004
Dihydropyrimidinase-related protein 2	Q16555	DPYSL2	189.32	42.3	62.293	18.3904 ± 0.1496	19.6422 ± 0.0631	2.38144	0.00337102	0.000278679
Integrin alpha-3;Integrin alpha-3 heavy chain;Integrin alpha-3 light chain	P26006	ITGA3	32.572	7.6	116.61	18.2883 ± 0.0217	16.8322 ± 0.1906	0.364485	0.00337102	0.000278258
3-ketoacyl-CoA thiolase, mitochondrial	P42765	ACAA2	43.926	9.6	41.924	15.0706 ± 0.0983	16.0796 ± 0.0848	2.0125	0.00353313	0.000311735
NADH dehydrogenase [ubiquinone] 1 beta subcomplex subunit 8, mitochondrial	O95169	NDUFB8	7.1965	18.8	21.766	16.8074 ± 0.2286	14.3404 ± 0.2547	0.180858	0.00353313	0.0003119
STING ER exit protein	Q9H5V9	STEEP1	9.9022	14.9	25.624	16.3084 ± 0.0564	13.836 ± 0.3373	0.180181	0.00353313	0.00030751
DNA repair protein complementing XP-C cells	Q01831	XPC	2.6157	3	105.95	16.6985 ± 0.184	14.3591 ± 0.2679	0.197599	0.00356177	0.000316532
NudC domain-containing protein 1	Q96RS6	NUDCD1	103.79	27.3	66.755	18.8896 ± 0.0043	17.7617 ± 0.1494	0.45757	0.00361146	0.000326388
Calcineurin B homologous protein 1	Q99653	CHP1	50.749	69.2	22.456	19.0019 ± 0.0605	17.8236 ± 0.1451	0.441892	0.00361146	0.000327428
tRNA (guanine-N(7)-)-methyltransferase	Q9UBP6	METTL1	28.27	14.9	31.471	16.4632 ± 0.0724	14.3119 ± 0.2916	0.225113	0.00361146	0.000329325
Thiosulfate:glutathione sulfurtransferase	Q8NFU3	TSTD1	5.7771	22.6	12.53	14.5002 ± 0.2332	16.849 ± 0.2345	5.09382	0.00365449	0.000337719
DNA-directed RNA polymerase III subunit RPC3	Q9BUI4	POLR3C	3.6516	7.1	60.611	15.313 ± 0.1855	13.7718 ± 0.1053	0.343586	0.00368133	0.000342704
Methylsterol monooxygenase 1	Q15800	MSMO1	42.885	8.5	35.215	16.9033 ± 0.1328	17.933 ± 0.0304	2.04162	0.00369152	0.000345612
Large ribosomal subunit protein uL2m	Q5T653	MRPL2	38.382	12.5	33.3	18.6881 ± 0.1484	16.2968 ± 0.3049	0.19061	0.00369411	0.000349015
RalBP1-associated Eps domain-containing protein 1	Q96D71	REPS1	7.5477	3.9	86.661	16.3334 ± 0.0636	13.6456 ± 0.3813	0.155191	0.00377775	0.000368071
Dehydrogenase/reductase SDR family member 7	Q9Y394	DHRS7	14.226	13.9	38.298	14.2907 ± 0.1582	17.7873 ± 0.491	11.2869	0.00405493	0.000408352
Translin	Q15631	TSN	35.391	20.6	26.183	19.9604 ± 0.0526	18.4061 ± 0.2191	0.340503	0.0041291	0.000424247
NADH dehydrogenase [ubiquinone] 1 beta subcomplex subunit 6	O95139	NDUFB6	9.0132	24.2	15.489	16.9661 ± 0.168	15.007 ± 0.2345	0.257184	0.00416465	0.000431589
ADP-ribosylation factor GTPase-activating protein 2	Q8N6H7	ARFGAP2	5.5038	8.8	56.72	14.1436 ± 0.3596	16.5343 ± 0.0327	5.24416	0.00443825	0.000473046
Serine/arginine-rich splicing factor 7	Q16629	SRSF7	27.033	23.5	27.366	20.3708 ± 0.1689	18.8157 ± 0.157	0.34031	0.00443825	0.000471609
NADH dehydrogenase [ubiquinone] 1 alpha subcomplex subunit 2	O43678	NDUFA2	18.581	32.3	10.921	17.9868 ± 0.1576	19.0846 ± 0.0207	2.14036	0.00452408	0.000488873
Desmocollin-2	Q02487;Q14574	DSC2	83.959	18	99.961	16.5741 ± 0.0882	17.6861 ± 0.1365	2.16141	0.00463564	0.000505034
Heterogeneous nuclear ribonucleoprotein H2;Heterogeneous nuclear ribonucleoprotein H2, N-terminally processed	P55795	HNRNPH2	170.37	35.6	49.263	18.108 ± 0.1551	19.1891 ± 0.0286	2.11566	0.00464882	0.000509216
Coronin-1B	Q9BR76	CORO1B	7.1238	18.8	54.234	15.5502 ± 0.2391	17.4612 ± 0.1684	3.76078	0.0047206	0.000521259
E3 ubiquitin-protein ligase Midline-1	O15344	MID1	32.184	12.9	75.25	15.6498 ± 0.1392	16.7558 ± 0.0855	2.1525	0.00474378	0.00053169
N-acetylglucosamine-6-sulfatase	P15586	GNS	13.759	8.5	62.081	16.5495 ± 0.2233	18.3688 ± 0.17	3.52894	0.00476979	0.000546449
Serine/threonine-protein phosphatase 2A 65 kDa regulatory subunit A beta isoform	P30154	PPP2R1B	9.1413	14.6	66.213	16.4665 ± 0.0393	14.0232 ± 0.3782	0.18386	0.00476979	0.000545323
Deoxyuridine 5-triphosphate nucleotidohydrolase, mitochondrial	P33316	DUT	35.49	33.7	26.563	19.9869 ± 0.0463	18.9052 ± 0.1543	0.472492	0.00481839	0.000557664
Fructose-2,6-bisphosphatase TIGAR	Q9NQ88	TIGAR	35.722	28.9	30.062	14.9769 ± 0.2938	16.9245 ± 0.0828	3.85747	0.00493876	0.000581803
CD99 antigen	P14209	CD99	55.349	25.9	18.848	15.119 ± 0.2824	16.9449 ± 0.0416	3.54509	0.00493876	0.000581474
Retinol dehydrogenase 11	Q8TC12	RDH11	26.58	15.1	35.386	16.1401 ± 0.1225	17.2578 ± 0.1158	2.16998	0.00493876	0.000579108
WD repeat-containing protein 3	Q9UNX4	WDR3	179.54	32.7	106.1	19.3341 ± 0.0321	18.2815 ± 0.1544	0.482114	0.00493876	0.000581414
Small ribosomal subunit protein mS39	Q96EY7	PTCD3	35.523	15.8	78.549	18.9078 ± 0.0845	17.8986 ± 0.1256	0.496819	0.00501276	0.00059792
Integrator complex subunit 6	Q9UL03;Q5JSJ4	INTS6	4.7398	5.1	100.39	13.5246 ± 0.2025	15.0714 ± 0.1381	2.92179	0.00528859	0.000643312
Tubulin-folding cofactor B	Q99426	TBCB	12.051	11.1	27.325	17.0872 ± 0.1442	18.2728 ± 0.1146	2.27452	0.00528859	0.000642486
Lanosterol 14-alpha demethylase	Q16850	CYP51A1	79.973	25.7	57.278	17.7014 ± 0.2344	19.1749 ± 0.0104	2.7771	0.00539869	0.000665516
Syntaxin-10	O60499	STX10	2.7062	12	28.114	14.6385 ± 0.273	16.8428 ± 0.2376	4.6088	0.00557104	0.000713369
Perilipin-2	Q99541	PLIN2	23.55	14.6	48.075	16.5019 ± 0.0643	15.3291 ± 0.1749	0.443555	0.00557104	0.000713856
Methyl-CpG-binding protein 2	P51608	MECP2	9.1441	6.6	52.44	14.1001 ± 0.4316	16.7799 ± 0.11	6.40765	0.00571407	0.000742306
NAD(P)H-hydrate epimerase	Q8NCW5	NAXE	51.765	39.9	31.674	19.2272 ± 0.0255	18.1337 ± 0.172	0.468603	0.00571407	0.000739185
Acetyl-coenzyme A synthetase, cytoplasmic	Q9NR19	ACSS2	83.582	12.3	78.579	17.6351 ± 0.1655	19.4614 ± 0.2532	3.5463	0.00578904	0.00076401
Hydroxymethylglutaryl-CoA synthase, cytoplasmic	Q01581;P54868	HMGCS1	115.97	28.3	57.293	17.5342 ± 0.4288	20.0889 ± 0.004	5.87519	0.00586076	0.000781721
7-dehydrocholesterol reductase	Q9UBM7	DHCR7	25.064	7.4	54.489	19.6549 ± 0.1501	20.7683 ± 0.0986	2.16354	0.00586076	0.000779622
Uroporphyrinogen decarboxylase	P06132	UROD	132.21	27.5	40.786	17.5067 ± 0.0366	16.1777 ± 0.2146	0.398037	0.00586076	0.000782533
Plakophilin-2	Q99959	PKP2	33.83	4.2	97.414	17.5563 ± 0.1871	15.9168 ± 0.1972	0.320966	0.00586076	0.000783857
Tissue factor	P13726	F3	15.515	15.9	33.067	16.2408 ± 0.2687	14.2712 ± 0.192	0.255317	0.00594018	0.000799741
Nucleolar protein 8	Q76FK4	NOL8	25.945	2.7	131.61	16.5228 ± 0.3668	14.1234 ± 0.1785	0.18955	0.00609521	0.00083501
D-beta-hydroxybutyrate dehydrogenase, mitochondrial	Q02338	BDH1	12.899	14.6	38.157	16.4479 ± 0.1394	17.6322 ± 0.1386	2.27249	0.00619342	0.00086422
Intercellular adhesion molecule 1	P05362	ICAM1	11.725	13.7	57.825	16.2789 ± 0.1056	17.4159 ± 0.1559	2.1993	0.00619342	0.000870337
AP-2 complex subunit sigma	P53680	AP2S1	9.0979	22.5	17.018	16.8632 ± 0.0421	14.8841 ± 0.3349	0.253644	0.00619342	0.000866264
Histone-lysine N-methyltransferase SMYD3	Q9H7B4	SMYD3	3.8117	5.4	49.097	16.0348 ± 0.0039	14.3104 ± 0.2941	0.302626	0.00625793	0.00088608
cAMP-dependent protein kinase type II-beta regulatory subunit	P31323	PRKAR2B	20.433	9.1	46.302	15.7606 ± 0.1417	14.1494 ± 0.2353	0.327325	0.00628504	0.000895293
Junctional adhesion molecule A	Q9Y624	F11R	4.1449	6.4	32.583	18.5619 ± 0.07	16.9694 ± 0.2635	0.331586	0.0063808	0.000915676
NADH dehydrogenase [ubiquinone] 1 alpha subcomplex subunit 9, mitochondrial	Q16795	NDUFA9	12.605	18.6	42.509	17.8365 ± 0.0995	15.6168 ± 0.3712	0.214695	0.0063808	0.000917463
Heme A synthase COX15	Q7KZN9	COX15	4.7968	5.4	46.03	14.6464 ± 0.1802	15.721 ± 0.009	2.10616	0.00650772	0.000947241
Gasdermin-D;Gasdermin-D, N-terminal;Gasdermin-D, C-terminal;Gasdermin-D, p13;Gasdermin-D, p40	P57764	GSDMD	29.877	14	52.8	15.9846 ± 0.1316	17.1037 ± 0.136	2.17203	0.00657423	0.000960805
Delta(24)-sterol reductase	Q15392	DHCR24	12.064	6.6	60.101	16.2893 ± 0.2567	17.8893 ± 0.1059	3.03139	0.00662012	0.000973375
Prostaglandin F2 receptor negative regulator	Q9P2B2	PTGFRN	32.431	6.5	98.555	17.4769 ± 0.3733	15.3278 ± 0.0758	0.225461	0.00687163	0.00102861
Sterile alpha motif domain-containing protein 1	Q6SPF0	SAMD1	10.128	8.7	56.051	16.2769 ± 0.0655	14.4019 ± 0.3253	0.272627	0.00691468	0.00103899
Splicing factor C9orf78	Q9NZ63	C9orf78	18.884	17.3	33.688	15.3746 ± 0.3502	17.5058 ± 0.145	4.38092	0.00693486	0.00104627
COMM domain-containing protein 9	Q9P000	COMMD9	4.9151	17.7	21.819	16.3038 ± 0.0082	14.3317 ± 0.3541	0.254889	0.0072145	0.0011055
Carbonic anhydrase 2	P00918	CA2	16.728	10.4	29.246	19.0058 ± 0.1072	17.176 ± 0.3115	0.281305	0.00730152	0.00112961
Alpha-1,3/1,6-mannosyltransferase ALG2	Q9H553	ALG2	3.8411	8.2	47.091	17.1189 ± 0.5078	14.0652 ± 0.2285	0.120431	0.00736736	0.00114632
Oxidoreductase HTATIP2	Q9BUP3	HTATIP2	25.223	12.4	27.049	15.9796 ± 0.2035	17.2261 ± 0.1016	2.37262	0.0079342	0.00130011
Cyclin-G-associated kinase	O14976	GAK	21.529	6.4	143.19	16.0269 ± 0.1976	17.592 ± 0.2136	2.95899	0.00815855	0.0013441
Ethanolamine-phosphate cytidylyltransferase	Q99447	PCYT2	68.572	20.3	43.835	15.7064 ± 0.1495	17.2106 ± 0.2399	2.83655	0.00847546	0.00142133
GRIP1-associated protein 1;GRASP-1 C-terminal chain	Q4V328	GRIPAP1	2.55	3.3	96.004	15.0819 ± 0.3038	18.5683 ± 0.6144	11.2074	0.00916446	0.00162617
Nesprin-2	Q8WXH0	SYNE2	11.734	0.8	796.43	15.1495 ± 0.0548	16.1884 ± 0.191	2.05454	0.00941604	0.00169583
Glutamine synthetase	P15104	GLUL	40.939	12.6	42.064	16.5431 ± 0.1878	17.5646 ± 0.0526	2.03011	0.00941604	0.00169365
Transcriptional coactivator YAP1	P46937	YAP1	104.33	25.4	54.461	15.8525 ± 0.2762	17.2837 ± 0.0435	2.69674	0.00945369	0.00171152
Corrinoid adenosyltransferase MMAB	Q96EY8	MMAB	25.134	14.8	27.388	15.1348 ± 0.0803	16.7207 ± 0.3012	3.00202	0.00949355	0.00172993
Ribosome biogenesis protein NOP53	Q9NZM5	NOP53	20.175	9.8	54.389	18.1044 ± 0.0809	16.9792 ± 0.202	0.458418	0.00949355	0.00173346
DnaJ homolog subfamily B member 4	Q9UDY4	DNAJB4	16.063	19.6	37.806	16.0001 ± 0.1511	17.0997 ± 0.1498	2.14302	0.00954881	0.00175076
Leukocyte elastase inhibitor	P30740	SERPINB1	69.731	21.4	42.741	19.2786 ± 0.1965	18.1162 ± 0.1155	0.446758	0.00981085	0.00182487
Replication factor C subunit 2	P35250	RFC2	72.526	33.1	39.157	17.5733 ± 0.1722	16.4758 ± 0.128	0.467339	0.0098186	0.00183501
G1/S-specific cyclin-D1	P24385	CCND1	14.845	10.2	33.729	15.481 ± 0.2087	16.7368 ± 0.1357	2.38797	0.00991356	0.00187812
Ferritin heavy chain;Ferritin heavy chain, N-terminally processed	P02794	FTH1	4.2051	19.7	21.225	15.2335 ± 0.1566	16.3954 ± 0.1675	2.23756	0.00991356	0.0018791
Solute carrier family 12 member 4;Solute carrier family 12 member 6	Q9UP95;Q9UHW9;Q9H2X9	SLC12A4;SLC12A6	6.4788	3.4	120.65	14.26 ± 0.2095	15.5448 ± 0.1462	2.43644	0.00997021	0.00189278
Glutamine amidotransferase-like class 1 domain-containing protein 1	Q8NB37	GATD1	2.4896	13.6	23.297	16.0957 ± 0.1164	14.2331 ± 0.3597	0.274967	0.0102029	0.00196105
Deoxynucleoside triphosphate triphosphohydrolase SAMHD1	Q9Y3Z3	SAMHD1	7.5076	6.7	72.2	16.2427 ± 0.1801	14.6373 ± 0.2722	0.328652	0.0103931	0.00201389
Thioredoxin domain-containing protein 17	Q9BRA2	TXNDC17	19.428	30.9	13.941	16.6507 ± 0.5722	19.4053 ± 0.0399	6.74839	0.0108162	0.00214599
Glutathione S-transferase theta-2B;Glutathione S-transferase theta-2	P0CG30;P0CG29	GSTT2B;GSTT2	23.806	18	27.507	15.6263 ± 0.2629	18.3413 ± 0.5009	6.56606	0.0108345	0.00215282
Heat shock 70 kDa protein 14	Q0VDF9	HSPA14	59.023	15.5	54.794	16.3811 ± 0.0113	13.938 ± 0.5093	0.183892	0.0109097	0.00217245
Adenosine 5-monophosphoramidase HINT2	Q9BX68	HINT2	105.92	31.9	17.162	18.6738 ± 0.0167	17.0729 ± 0.3323	0.329684	0.0110777	0.00222404
SH3 domain-binding protein 1;Bargin	Q9Y3L3;Q6ZT62	SH3BP1;BARGIN	21.23	12.3	75.712	17.6001 ± 0.2495	16.1092 ± 0.1858	0.355787	0.0112656	0.00228838
Tumor protein D53	Q16890	TPD52L1	5.9553	27	22.449	17.4918 ± 0.1112	15.6357 ± 0.3753	0.276225	0.0114805	0.00233542
GTP-binding protein SAR1a	Q9NR31	SAR1A	13.81	34.3	22.367	17.9399 ± 0.1864	19.2028 ± 0.1866	2.39977	0.0115825	0.00236593
Synergin gamma	Q9UMZ2	SYNRG	43.479	4.3	140.65	15.2025 ± 0.206	16.2243 ± 0.0481	2.03045	0.0117077	0.00240238
Ubiquitin carboxyl-terminal hydrolase 11	P51784	USP11	30.934	8.9	109.82	16.7158 ± 0.349	18.415 ± 0.0895	3.24721	0.0117433	0.00241662
Small ribosomal subunit protein uS17m	Q9Y2R5	MRPS17	37.036	29.2	14.502	19.5589 ± 0.1881	17.7925 ± 0.3274	0.293938	0.0119309	0.00249397
Centromere/kinetochore protein zw10 homolog	O43264	ZW10	20.048	5.5	88.828	16.1431 ± 0.334	13.8667 ± 0.3576	0.20642	0.0119799	0.00250775
DnaJ homolog subfamily C member 2;DnaJ homolog subfamily C member 2, N-terminally processed	Q99543	DNAJC2	49.971	17.1	71.996	18.031 ± 0.3863	16.2172 ± 0.0416	0.284453	0.0119917	0.00251377
V-type proton ATPase subunit F	Q16864	ATP6V1F	12.047	26.1	13.37	15.1076 ± 0.3499	16.8636 ± 0.1389	3.37756	0.0120187	0.00252903
Vacuolar protein-sorting-associated protein 25	Q9BRG1	VPS25	14.089	15.9	20.747	15.759 ± 0.2841	14.4067 ± 0.0662	0.391669	0.0125827	0.00269338
Syntenin-1	O00560	SDCBP	50.846	40.6	32.444	17.364 ± 0.187	18.4965 ± 0.1557	2.19238	0.0127885	0.00274498
Transmembrane emp24 domain-containing protein 3	Q9Y3Q3	TMED3	15.727	14.3	24.777	14.5232 ± 0.2882	16.0747 ± 0.1794	2.93123	0.0129718	0.00281112
Villin-1	P09327	VIL1	7.0328	4.7	92.694	13.9172 ± 0.2798	16.0401 ± 0.3748	4.35569	0.0129811	0.00281697
Unhealthy ribosome biogenesis protein 2 homolog	Q14146	URB2	9.4289	3.7	170.54	16.5336 ± 0.0662	14.7579 ± 0.3845	0.292064	0.0129917	0.00282311
Isocitrate dehydrogenase [NAD] subunit gamma, mitochondrial	P51553	IDH3G	113.2	22.9	42.794	17.8057 ± 0.1542	18.8234 ± 0.1567	2.02473	0.0131899	0.00288955
RNA-binding protein 42	Q9BTD8	RBM42	40.646	15.4	50.413	17.4272 ± 0.1241	18.522 ± 0.2032	2.13592	0.0132428	0.00291636
Transmembrane protein 106B	Q9NUM4	TMEM106B	4.4722	10.6	31.127	12.5191 ± 0.5619	15.3323 ± 0.2823	7.02856	0.0133826	0.00296339
E3 ubiquitin-protein ligase CBL	P22681	CBL	17.134	4	99.632	14.5793 ± 0.2353	16.6749 ± 0.4124	4.27405	0.0140829	0.00319746
LIM domain only protein 7	Q8WWI1	LMO7	16.054	3.6	192.69	14.1347 ± 0.2866	15.4924 ± 0.1039	2.56284	0.0141226	0.00321479
Mitochondrial chaperone BCS1	Q9Y276	BCS1L	5.4845	10	47.534	16.3921 ± 0.3169	12.8465 ± 0.7462	0.0856365	0.014272	0.00326146
DCN1-like protein 1	Q96GG9	DCUN1D1	49.615	17	30.124	15.7301 ± 0.0383	17.3865 ± 0.374	3.15228	0.0143246	0.00328749
5-methylcytosine rRNA methyltransferase NSUN4	Q96CB9	NSUN4	13.961	13.3	43.088	15.3225 ± 0.1147	13.8647 ± 0.3093	0.36406	0.0143246	0.00329039
Actin-related protein 2/3 complex subunit 1A	Q92747	ARPC1A	40.88	15.4	41.569	16.4364 ± 0.2225	15.427 ± 0.0473	0.496736	0.0148396	0.00347003
Cathepsin D;Cathepsin D light chain;Cathepsin D heavy chain	P07339	CTSD	93.126	16.7	44.552	17.8563 ± 0.2385	19.0224 ± 0.1158	2.24395	0.0148714	0.00348758
High mobility group nucleosome-binding domain-containing protein 5	P82970	HMGN5	34.534	17	31.524	15.1031 ± 0.1296	16.1511 ± 0.2007	2.06761	0.0152454	0.00360993
Probable ATP-dependent RNA helicase DDX49	Q9Y6V7	DDX49	30.631	18.6	54.226	17.3539 ± 0.3383	15.8773 ± 0.0603	0.359331	0.015534	0.00371499
Protein phosphatase methylesterase 1	Q9Y570	PPME1	83.741	24.1	42.315	17.3212 ± 0.2569	18.4875 ± 0.0818	2.24443	0.0156057	0.00374592
Tyrosine--tRNA ligase, mitochondrial	Q9Y2Z4	YARS2	33.752	16.6	53.198	17.9013 ± 0.0395	16.8527 ± 0.2393	0.483456	0.0159499	0.00384267
Pre-mRNA-splicing factor ATP-dependent RNA helicase DHX16	O60231	DHX16	27.531	9.4	119.26	17.483 ± 0.1065	15.7397 ± 0.3995	0.298685	0.0162959	0.00397321
Probable U3 small nucleolar RNA-associated protein 11	Q9Y3A2	UTP11	10.98	15.8	30.446	18.3592 ± 0.1805	15.5062 ± 0.6579	0.138408	0.0164	0.00400922
DNA ligase 3	P49916	LIG3	8.8719	3.7	112.91	15.6021 ± 0.2404	16.7638 ± 0.1305	2.23721	0.0165257	0.00405458
Serine/threonine-protein kinase TBK1	Q9UHD2	TBK1	124.52	17.1	83.641	16.1702 ± 0.3943	18.1158 ± 0.2479	3.85192	0.0166668	0.00410396
ATP-dependent zinc metalloprotease YME1L1	Q96TA2	YME1L1	15.571	6.9	86.454	19.4548 ± 0.3413	14.9309 ± 1.0371	0.0434674	0.0167721	0.0041398
Origin recognition complex subunit 2	Q13416	ORC2	4.7084	4.7	65.971	16.2119 ± 0.0946	14.7621 ± 0.333	0.366085	0.0168628	0.00416716
Serine/threonine-protein phosphatase 2A activator	Q15257	PTPA	41.507	32.4	40.667	18.6888 ± 0.0864	19.6905 ± 0.2207	2.00233	0.0171629	0.00427679
Transcriptional repressor p66-alpha	Q86YP4	GATAD2A	13.432	7.1	68.062	15.1015 ± 0.2464	16.1487 ± 0.0339	2.06651	0.017206	0.00430092
Methylosome subunit pICln	P54105	CLNS1A	105.81	45.6	26.215	18.8887 ± 0.1732	19.9322 ± 0.1794	2.0613	0.0174985	0.00441725
Supervillin	O95425	SVIL	22.38	1.6	247.74	14.2378 ± 0.1567	15.336 ± 0.2119	2.14086	0.0175513	0.00444613
Flotillin-2	Q14254	FLOT2	8.5854	9.8	47.064	15.0691 ± 0.2462	16.421 ± 0.2194	2.55239	0.0180787	0.00461175
GrpE protein homolog 2, mitochondrial	Q8TAA5	GRPEL2	12.656	16.4	25.431	16.9855 ± 0.029	14.7103 ± 0.5606	0.206578	0.0181662	0.0046448
Kit ligand;Soluble KIT ligand	P21583	KITLG	23.893	15.4	30.898	16.7873 ± 0.0646	18.1599 ± 0.333	2.58923	0.0188359	0.00486609
Methyl-CpG-binding domain protein 2	Q9UBB5	MBD2	6.4414	7.1	43.254	16.9455 ± 0.2911	14.5532 ± 0.5298	0.190485	0.019566	0.00514649
Small ribosomal subunit protein mS25	P82663	MRPS25	40.069	45.7	20.116	19.1612 ± 0.0175	17.9675 ± 0.2973	0.43719	0.0196357	0.00517126
Enolase-phosphatase E1	Q9UHY7	ENOPH1	69.77	30.7	28.932	19.705 ± 0.0634	18.266 ± 0.3565	0.368826	0.0197657	0.00522884
Bromodomain adjacent to zinc finger domain protein 1A	Q9NRL2	BAZ1A	10.374	2.1	178.7	14.2207 ± 0.4318	15.9887 ± 0.1172	3.40588	0.0197963	0.00526032
NADH dehydrogenase [ubiquinone] iron-sulfur protein 5	O43920	NDUFS5	7.7944	34.9	12.517	16.5078 ± 0.1171	14.9381 ± 0.3786	0.336881	0.0197963	0.00525924
Chromodomain-helicase-DNA-binding protein 7;Chromodomain-helicase-DNA-binding protein 8;Chromodomain-helicase-DNA-binding protein 6;Chromodomain-helicase-DNA-binding protein 9	Q9P2D1;Q9HCK8;Q8TD26;Q3L8U1	CHD7;CHD8;CHD6;CHD9	3.3546	0.8	335.92	15.4705 ± 0.1788	16.5513 ± 0.2028	2.11533	0.0199202	0.00531088
Sterol-4-alpha-carboxylate 3-dehydrogenase, decarboxylating	Q15738	NSDHL	56.731	31.9	41.9	17.0817 ± 0.2521	18.7078 ± 0.3261	3.08664	0.0199854	0.00533416
NAD-dependent protein deacylase sirtuin-5, mitochondrial	Q9NXA8	SIRT5	3.5336	11	33.881	15.6184 ± 0.5729	13.063 ± 0.325	0.170126	0.020732	0.00559463
Histone H2A type 1-J;Histone H2A type 1-H;Histone H2A.J;Histone H2A type 1-D;Histone H2A type 1;Histone H2A type 1-C;Histone H2A type 3;Histone H2A type 1-B/E	Q99878;Q96KK5;Q9BTM1;P20671;P0C0S8;Q93077;Q7L7L0;P04908	H2AC14;H2AC12;H2AJ;H2AC7;H2AC11;H2AC6;H2AC25;H2AC4	141.19	58.6	13.936	21.8804 ± 0.2599	22.9086 ± 0.0083	2.03946	0.0208123	0.00562244
Heme oxygenase 1;Heme oxygenase 1 soluble form	P09601	HMOX1	28.159	21.2	32.818	16.3726 ± 0.3045	17.688 ± 0.1431	2.48874	0.0208997	0.00566458
Protein bicaudal D homolog 1	Q96G01	BICD1	5.1351	2.4	110.75	17.1117 ± 0.1744	14.2156 ± 0.7378	0.134334	0.021644	0.00596216
Serine/threonine-protein kinase PAK 4	O96013	PAK4	16.472	10.3	64.071	16.6811 ± 0.2505	15.3893 ± 0.2215	0.408435	0.0216489	0.00596992
Lysosome-associated membrane glycoprotein 1	P11279	LAMP1	20.552	5.8	44.882	14.1354 ± 0.119	16.1296 ± 0.5087	3.98414	0.0219219	0.00606462
Protein VAC14 homolog	Q08AM6	VAC14	19.146	4.2	87.972	16.7546 ± 0.0745	15.586 ± 0.2936	0.444843	0.0219456	0.0060869
RNA-binding protein 28	Q9NW13	RBM28	45.85	12	85.737	16.8646 ± 0.2451	17.8778 ± 0.0934	2.01831	0.0222807	0.00620992
Syntaxin-7	O15400	STX7	28.025	15.3	29.815	16.5429 ± 0.2756	17.7085 ± 0.1357	2.24322	0.0230337	0.0065286
Nuclear receptor-binding protein	Q9UHY1	NRBP1	11.54	9.9	59.844	16.1251 ± 0.3099	17.5717 ± 0.2301	2.72568	0.0234005	0.00670164
Beta/gamma crystallin domain-containing protein 1	Q9Y4K1	CRYBG1	10.257	2.5	231.71	16.1346 ± 0.1005	14.9039 ± 0.3146	0.426115	0.0240511	0.00698739
Sulfide:quinone oxidoreductase, mitochondrial	Q9Y6N5	SQOR	18.431	20	49.96	16.6408 ± 0.4766	18.4049 ± 0.0903	3.39666	0.0254639	0.00749712
Maestro heat-like repeat-containing protein family member 1	Q8NDA8	MROH1	3.7414	1.6	181.25	16.4568 ± 0.0703	17.7134 ± 0.3362	2.38942	0.0254826	0.00751612
Protein phosphatase 1 regulatory subunit 14C	Q8TAE6	PPP1R14C	7.383	21.8	17.843	15.3622 ± 0.0874	14.1967 ± 0.3079	0.445788	0.0260187	0.00774339
UV excision repair protein RAD23 homolog A	P54725	RAD23A	15.553	14.3	39.609	16.9776 ± 0.1864	15.829 ± 0.2577	0.45107	0.0265708	0.00802973
U3 small nucleolar ribonucleoprotein protein MPP10	O00566	MPHOSPH10	34.423	13.2	78.863	18.6145 ± 0.0099	17.1318 ± 0.4132	0.357815	0.0265708	0.00803322
DDB1- and CUL4-associated factor 7	P61962	DCAF7	22.937	16.4	38.926	16.259 ± 0.3642	17.547 ± 0.0116	2.44191	0.0280858	0.00864879
Ubiquitin-protein ligase E3C	Q15386	UBE3C	7.2046	4.2	123.92	17.5695 ± 0.1507	14.6744 ± 0.8203	0.13442	0.0286741	0.00895114
Heterogeneous nuclear ribonucleoprotein H3	P31942	HNRNPH3	30.979	22.5	36.926	17.3647 ± 0.2867	18.6207 ± 0.2189	2.38833	0.0291396	0.00921084
Proteasome assembly chaperone 2	Q969U7	PSMG2	8.4647	19.3	29.396	15.939 ± 0.3289	17.1461 ± 0.1095	2.30867	0.0292037	0.00925344
Propionyl-CoA carboxylase alpha chain, mitochondrial	P05165	PCCA	2.6863	5.1	80.058	14.4853 ± 0.1476	15.5616 ± 0.2704	2.10858	0.0292037	0.00926036
Microtubule-associated protein tau	P10636	MAPT	6.484	4.4	78.927	15.7136 ± 0.1787	14.6603 ± 0.2428	0.481869	0.0292698	0.00929251
E3 ubiquitin-protein ligase PPP1R11	O60927	PPP1R11	53.17	25.4	13.952	15.5589 ± 0.3051	16.7984 ± 0.1856	2.3611	0.0293775	0.00935015
NADH-ubiquinone oxidoreductase chain 4	P03905	MT-ND4	5.046	5.7	51.58	15.3021 ± 0.0567	13.5581 ± 0.5034	0.298545	0.0295546	0.00941972
DNA fragmentation factor subunit beta	O76075	DFFB	25.141	9.5	39.109	15.7424 ± 0.4215	17.2487 ± 0.1202	2.84069	0.0297887	0.00957777
5-AMP-activated protein kinase subunit gamma-1	P54619	PRKAG1	5.2952	9.4	37.579	15.7218 ± 0.1277	14.3283 ± 0.3862	0.380638	0.0301132	0.0097572
Integrin-linked kinase-associated serine/threonine phosphatase 2C	Q9H0C8	ILKAP	6.5276	5.6	42.906	15.9848 ± 0.0431	14.7812 ± 0.3501	0.434194	0.030767	0.0100511
Nucleolar protein 14	P78316	NOP14	20.019	10.7	97.667	17.0882 ± 0.0497	15.8404 ± 0.3658	0.421093	0.0314334	0.0104036
DNA primase large subunit	P49643	PRIM2	14.92	4.5	58.805	16.5537 ± 0.2347	14.5135 ± 0.5608	0.243133	0.0314334	0.0103858
Mediator of DNA damage checkpoint protein 1	Q14676	MDC1	101.29	12.4	226.66	17.7661 ± 0.3082	16.2326 ± 0.3447	0.345441	0.0329721	0.0110491
Vacuolar protein sorting-associated protein 51 homolog	Q9UID3	VPS51	4.9039	2.6	86.041	14.5899 ± 0.4073	15.9581 ± 0.0682	2.58153	0.0332327	0.0111841
DENN domain-containing protein 10	Q8TCE6	DENND10	13.008	8.7	40.513	15.6012 ± 0.1186	13.8015 ± 0.5333	0.287237	0.0333854	0.0112566
Chromodomain-helicase-DNA-binding protein 2	O14647	CHD2	6.0288	2.1	211.34	16.7661 ± 0.2796	14.4792 ± 0.6388	0.204907	0.0336233	0.0113666
RAC-alpha serine/threonine-protein kinase;RAC-gamma serine/threonine-protein kinase;RAC-beta serine/threonine-protein kinase	P31749;Q9Y243;P31751	AKT1;AKT3;AKT2	29.141	9.4	55.686	17.8299 ± 0.063	16.1538 ± 0.5059	0.312919	0.0336343	0.0113867
Vesicle-associated membrane protein 3;Vesicle-associated membrane protein 2	Q15836;P63027	VAMP3;VAMP2	81.903	53	11.309	17.7812 ± 0.4855	19.5488 ± 0.2343	3.40502	0.0337399	0.0114751
Chromosome-associated kinesin KIF4A	O95239	KIF4A	7.1193	4.5	139.88	13.9994 ± 0.2513	15.2829 ± 0.3001	2.43437	0.0342482	0.0117093
N-acetyl-D-glucosamine kinase	Q9UJ70	NAGK	11.867	10.2	37.375	14.5577 ± 0.2126	15.7281 ± 0.2872	2.25077	0.0345792	0.0118735
Bleomycin hydrolase	Q13867	BLMH	6.4949	5.3	52.562	15.7531 ± 0.2983	14.7426 ± 0.0766	0.496387	0.0348776	0.0119966
SNARE-associated protein Snapin	O95295	SNAPIN	4.1517	18.4	14.874	14.3026 ± 0.3737	15.7213 ± 0.2288	2.67338	0.0354227	0.0122259
Cystathionine gamma-lyase	P32929	CTH	8.8498	17	44.508	17.5555 ± 0.1754	16.3452 ± 0.3303	0.432185	0.0357832	0.0124031
Segment polarity protein dishevelled homolog DVL-2;Segment polarity protein dishevelled homolog DVL-3	O14641;Q92997	DVL2;DVL3	5.736	3.7	78.947	14.728 ± 0.3385	13.609 ± 0.0696	0.460401	0.0358407	0.0124654
Low molecular weight phosphotyrosine protein phosphatase	P24666	ACP1	63.811	41.1	18.042	14.1049 ± 1.001	17.3468 ± 0.1783	9.46066	0.0361221	0.0126486
WASH complex subunit 5	Q12768	WASHC5	4.7528	2.1	134.28	13.8579 ± 0.0725	15.6512 ± 0.5596	3.46618	0.0368093	0.0129979
Protein UXT	Q9UBK9	UXT	7.0622	15.3	18.246	17.1204 ± 0.2122	16.0078 ± 0.278	0.462459	0.0376875	0.0133748
GA-binding protein alpha chain	Q06546	GABPA	18.613	7.9	51.295	17.3502 ± 0.2408	16.1343 ± 0.2996	0.430522	0.0381147	0.0135651
Lanosterol synthase	P48449	LSS	17.521	12.8	83.308	14.5612 ± 0.5776	16.8823 ± 0.4694	4.99716	0.0386345	0.0138964
Tubulin gamma-1 chain;Tubulin gamma-2 chain	P23258;Q9NRH3	TUBG1;TUBG2	79.405	19.5	51.169	16.3329 ± 0.7793	18.8535 ± 0.2209	5.73811	0.0387639	0.0139971
ATP synthase mitochondrial F1 complex assembly factor 2	Q8N5M1	ATPAF2	5.9216	11.8	32.772	15.4965 ± 0.5395	13.7902 ± 0.1079	0.306441	0.0395303	0.0143439
Mediator of RNA polymerase II transcription subunit 15	Q96RN5	MED15	9.2944	3.7	86.753	16.6521 ± 0.2218	14.1011 ± 0.7944	0.170638	0.0395303	0.0143338
Armadillo repeat-containing X-linked protein 3	Q9UH62	ARMCX3	17.003	15.6	42.5	16.4024 ± 0.2827	17.4514 ± 0.1845	2.06912	0.0402027	0.0147422
Guanidinoacetate N-methyltransferase	Q14353	GAMT	18.759	15.7	26.318	19.2151 ± 0.2641	17.9669 ± 0.3047	0.420968	0.0402027	0.0147151
Abl interactor 2	Q9NYB9	ABI2	4.2025	6	55.663	15.5651 ± 0.4094	14.2819 ± 0.0688	0.410883	0.040219	0.014768
Protein FAM91A1	Q658Y4	FAM91A1	9.5818	6	93.908	17.1885 ± 0.1071	15.1667 ± 0.6515	0.246251	0.0405472	0.0149882
Endothelial protein C receptor	Q9UNN8	PROCR	19.69	12.6	26.671	16.6896 ± 0.2498	14.3535 ± 0.7213	0.198053	0.0405472	0.0149667
Phosphatidylinositol 5-phosphate 4-kinase type-2 gamma	Q8TBX8	PIP4K2C	54.419	26.6	47.299	16.3762 ± 0.3181	17.5979 ± 0.2381	2.33222	0.0408323	0.015138
Striatin	O43815	STRN	48.895	15	86.131	18.2531 ± 0.6548	20.7319 ± 0.4961	5.57421	0.0421065	0.0158008
Translation initiation factor eIF2B subunit alpha	Q14232	EIF2B1	36.482	26.6	33.712	17.577 ± 0.1339	16.2238 ± 0.4268	0.391433	0.0424857	0.0159933
WD repeat-containing protein 46	O15213	WDR46	47.864	13	68.07	18.8246 ± 0.1105	17.4026 ± 0.4595	0.373203	0.0431038	0.0162896
Protein DDI1 homolog 2	Q5TDH0	DDI2	10.105	14.5	44.522	18.0084 ± 0.0701	14.914 ± 1.0345	0.117084	0.0434348	0.0164403
Zinc finger protein 830	Q96NB3	ZNF830	4.2911	15.6	41.998	14.4721 ± 0.5187	16.1287 ± 0.1956	3.15279	0.0436496	0.0165918
Phospholipid hydroperoxide glutathione peroxidase GPX4	P36969	GPX4	13.886	25.9	22.174	15.1088 ± 0.7466	17.7468 ± 0.4788	6.22492	0.043765	0.0166919
SH3 domain-binding glutamic acid-rich-like protein 3	Q9H299	SH3BGRL3	23.463	21.5	10.438	18.1708 ± 0.4647	15.0505 ± 0.9415	0.114997	0.043765	0.0167075
Vitamin K-dependent gamma-carboxylase	P38435	GGCX	5.3229	4	87.56	16.385 ± 0.7146	12.435 ± 1.137	0.0647043	0.0449931	0.017349
Deubiquitinase OTUD6B	Q8N6M0	OTUD6B	23.369	23.5	33.812	17.0884 ± 0.3006	15.8873 ± 0.2713	0.434953	0.0450558	0.0173865
TGF-beta-activated kinase 1 and MAP3K7-binding protein 1	Q15750	TAB1	27.441	12.9	54.643	16.7129 ± 0.0895	15.2841 ± 0.4813	0.371438	0.0469268	0.0182886
Protein Dr1	Q01658	DR1	17.305	21	19.443	18.0998 ± 0.1083	14.8937 ± 1.1031	0.108358	0.0475244	0.0185355
PRKC apoptosis WT1 regulator protein	Q96IZ0	PAWR	35.831	34.1	36.567	17.7081 ± 0.1598	16.6133 ± 0.339	0.468187	0.0475451	0.0185576
Inhibitor of nuclear factor kappa-B kinase-interacting protein	Q70UQ0	IKBIP	5.6551	6.6	39.309	14.885 ± 0.7448	17.1946 ± 0.2885	4.95737	0.0476973	0.0186452
Ashwin	Q9BVC5	C2orf49	62.657	16.8	25.858	19.3559 ± 0.9124	16.6921 ± 0.1521	0.157807	0.0481432	0.0188905
Transmembrane emp24 domain-containing protein 9	Q9BVK6	TMED9	37.901	25.1	27.277	18.0015 ± 0.2099	19.3052 ± 0.401	2.46858	0.0491482	0.0193284
Inactive C-alpha-formylglycine-generating enzyme 2	Q8NBJ7	SUMF2	8.0162	10.6	33.843	16.5285 ± 0.3004	14.9068 ± 0.4804	0.324942	0.0495866	0.0195746
WD repeat-containing protein 11	Q9BZH6	WDR11	6.3257	2.5	136.68	14.1638 ± 0.1708	15.699 ± 0.5145	2.8984	0.0511326	0.0204108
E3 ubiquitin-protein ligase TRIM32	Q13049	TRIM32	57.905	11.5	71.988	17.6893 ± 0.3444	16.1479 ± 0.4281	0.34356	0.0524067	0.0211515
Ribonuclease P protein subunit p20	O75817	POP7	3.8163	11.4	15.651	15.9723 ± 0.5236	14.3495 ± 0.2585	0.32469	0.0538143	0.0218467
Thymidylate synthase	P04818	TYMS	5.7649	10.2	35.716	15.2474 ± 0.1711	14.201 ± 0.3329	0.48417	0.0539735	0.0219272
CDGSH iron-sulfur domain-containing protein 1	Q9NZ45	CISD1	8.56	25.9	12.199	14.4291 ± 0.5967	16.1251 ± 0.1445	3.24014	0.0546134	0.0223169
Glucosamine-6-phosphate isomerase 1	P46926	GNPDA1	28.211	35.3	32.668	17.8488 ± 0.3556	18.8669 ± 0.098	2.02519	0.0560691	0.0230269
mRNA decay activator protein ZFP36L1	Q07352	ZFP36L1	4.7726	10.4	36.313	13.9459 ± 0.1085	15.0566 ± 0.3888	2.1594	0.0562686	0.0231254
Small nuclear ribonucleoprotein E	P62304	SNRPE	24.064	39.1	10.803	16.9284 ± 0.4426	15.5581 ± 0.2327	0.386809	0.0563137	0.023178
Minor histocompatibility antigen H13	Q8TCT9	HM13	23.29	9	41.488	20.1755 ± 0.0823	19.1228 ± 0.3749	0.482059	0.0568223	0.0234872
ATPase GET3	O43681	GET3	61.992	28.4	38.792	19.4868 ± 0.2884	18.3604 ± 0.2939	0.458054	0.0569269	0.0235957
Putative heat shock protein HSP 90-beta 2	Q58FF8	HSP90AB2P	102.2	28.6	44.348	19.8882 ± 0.3189	18.4723 ± 0.4109	0.374769	0.0570689	0.0236996
ADP-ribosylation factor-like protein 1	P40616	ARL1	16.446	26	20.417	16.4604 ± 0.253	17.8974 ± 0.4726	2.70743	0.0594127	0.0250666
Laminin subunit beta-1	P07942	LAMB1	35.272	3	198.04	14.6947 ± 0.3841	15.9221 ± 0.2503	2.34148	0.0599821	0.02536
Haloacid dehalogenase-like hydrolase domain-containing protein 2	Q9H0R4	HDHD2	3.0434	13.1	28.536	15.4146 ± 0.0129	14.3067 ± 0.413	0.463966	0.0600306	0.0253982
Beta-centractin	P42025	ACTR1B	26.181	14.6	42.293	15.7055 ± 1.2623	19.0337 ± 0.0904	10.0437	0.0618748	0.026416
Tubulin-specific chaperone E	Q15813	TBCE	17.062	9.1	59.345	16.6799 ± 0.1076	15.6124 ± 0.3882	0.477117	0.0620536	0.026529
Large ribosomal subunit protein bL19m	P49406	MRPL19	4.5513	11	33.535	13.9717 ± 0.482	16.1486 ± 0.677	4.52188	0.0627221	0.0269259
RNA-binding protein 5	P52756	RBM5	4.2053	5	92.153	13.6661 ± 0.4069	15.6311 ± 0.6328	3.90399	0.0633493	0.02727
Serine/threonine-protein kinase RIO1	Q9BRS2	RIOK1	12.892	4.4	65.582	16.6684 ± 0.0242	15.2479 ± 0.5465	0.373593	0.064777	0.0280949
Rho GTPase-activating protein 29	Q52LW3	ARHGAP29	20.627	4	142.06	15.8727 ± 0.7535	13.8925 ± 0.1417	0.25346	0.0653395	0.0283775
Histone chaperone ASF1A	Q9Y294	ASF1A	54.529	25	22.968	18.9614 ± 0.2661	17.8723 ± 0.326	0.470049	0.0662605	0.0288166
UDP-N-acetylhexosamine pyrophosphorylase	Q16222;Q3KQV9	UAP1	43.976	16.7	58.768	14.6944 ± 0.9477	17.2349 ± 0.2923	5.81815	0.0666836	0.029099
ADP-ribosylation factor-like protein 6-interacting protein 4	Q66PJ3	ARL6IP4	27.131	14.8	26.374	14.8711 ± 0.5002	16.153 ± 0.042	2.43151	0.0684412	0.0299468
Large ribosomal subunit protein mL64	Q8TAE8	GADD45GIP1	6.8364	24.8	25.384	15.2825 ± 0.5167	16.6363 ± 0.1498	2.55588	0.0711618	0.0314314
Guanine nucleotide-binding protein subunit alpha-13	Q14344	GNA13	9.3716	13.5	44.049	17.7064 ± 0.5013	15.3167 ± 0.8253	0.190813	0.073958	0.0328848
Chromobox protein homolog 5	P45973	CBX5	18.667	42.9	22.225	20.4728 ± 0.275	19.1966 ± 0.4346	0.4129	0.0741256	0.0330906
GTP-binding protein 1	O00178	GTPBP1	21.559	9.3	72.453	19.0537 ± 0.3734	17.112 ± 0.6908	0.260311	0.0741256	0.0330906
Cell division cycle protein 27 homolog	P30260	CDC27	29.036	9.1	91.866	15.9984 ± 0.5433	17.3855 ± 0.1495	2.61553	0.0755597	0.0338969
Peptidyl-prolyl cis-trans isomerase C	P45877	PPIC	2.5241	9.9	22.763	15.074 ± 0.6143	16.6025 ± 0.1602	2.88483	0.0803354	0.0364557
Negative elongation factor A	Q9H3P2	NELFA	13.534	8.1	57.276	17.4091 ± 0.1352	15.2688 ± 0.8812	0.226835	0.080474	0.0365662
Zinc finger CCHC domain-containing protein 8	Q6NZY4	ZCCHC8	7.8111	11.5	78.576	17.1549 ± 0.0234	14.9488 ± 0.9202	0.21672	0.0807552	0.0367654
Large ribosomal subunit protein eL36	Q9Y3U8	RPL36	4.0968	20	12.254	19.1511 ± 0.0259	17.134 ± 0.8471	0.247068	0.0820948	0.0376904
Lysine-specific demethylase RSBN1L	Q6PCB5	RSBN1L	7.9197	5.4	94.868	15.6258 ± 0.604	14.1173 ± 0.1929	0.351468	0.0826279	0.0379595
Ankycorbin	Q9P0K7	RAI14	5.3009	2.8	110.04	16.9754 ± 0.1501	15.0731 ± 0.7891	0.267508	0.083124	0.0383593
Seizure 6-like protein 2	Q6UXD5	SEZ6L2	6.8226	3.5	97.559	15.625 ± 0.5676	16.9655 ± 0.0589	2.53248	0.0849866	0.0397531
Large ribosomal subunit protein mL45	Q9BRJ2	MRPL45	8.7576	15.7	35.351	17.9173 ± 0.1581	16.8624 ± 0.4187	0.48133	0.0849866	0.0397158
Nuclear valosin-containing protein-like	O15381	NVL	2.8109	3.3	95.05	16.0522 ± 0.5809	14.6411 ± 0.1721	0.376023	0.0867101	0.0408334
DNA topoisomerase 2-alpha	P11388	TOP2A	17.885	5	174.38	15.2306 ± 0.5054	16.7166 ± 0.3921	2.80104	0.087249	0.0411387
Adaptin ear-binding coat-associated protein 2	Q9NVZ3	NECAP2	27.705	23.2	28.338	15.2094 ± 0.4609	16.4711 ± 0.302	2.39776	0.090879	0.0433657
Titin	Q8WZ42	TTN	2.7488	0.1	3816	18.3446 ± 0.0462	15.1622 ± 1.4076	0.110151	0.0926894	0.0446069
Galactokinase	P51570	GALK1	24.179	7.4	42.272	18.9098 ± 0.133	17.071 ± 0.8049	0.279563	0.0937668	0.0452354
Peroxisomal bifunctional enzyme;Enoyl-CoA hydratase/3,2-trans-enoyl-CoA isomerase;3-hydroxyacyl-CoA dehydrogenase	Q08426	EHHADH	3.6519	3.9	79.494	14.3631 ± 0.0498	15.5309 ± 0.5173	2.24674	0.0951077	0.0462201
Liprin-beta-1	Q86W92;Q8ND30	PPFIBP1	60.255	12.2	114.02	19.0596 ± 0.632	17.626 ± 0.1233	0.370209	0.0967519	0.0473047
Plastin-2	P13796	LCP1	11.747	13.1	70.288	13.8008 ± 0.6715	15.584 ± 0.4432	3.44193	0.0973964	0.0477672
Non-lysosomal glucosylceramidase	Q9HCG7	GBA2	6.4495	3.5	104.65	14.5006 ± 0.6462	15.9432 ± 0.0884	2.71811	0.0982363	0.0482969
Probable 18S rRNA (guanine-N(7))-methyltransferase	O43709	BUD23	21.276	11.7	31.88	18.348 ± 0.4877	16.9097 ± 0.4314	0.369011	0.0982363	0.0485071
