# Supplementary material for: Comparative proteomic analysis of colorectal cancer stem cells reveals potential biomarkers and altered pathways
Source: Front Mol Biosci. 2026 Apr 20;13:1801265. doi: 10.3389/fmolb.2026.1801265 (PMC13135944; doi:10.3389/fmolb.2026.1801265)
Supplement: Supplementary file 3 [file DataSheet2.xlsx]

## Sheet: SW620 CSCs Pathways
Ingenuity Canonical Pathways	-log(p-value)	Ratio	z-score	Molecules
Signaling by ROBO receptors	25.6	0.118	3	CDC42,MAGOHB,MRPS28,MRPS5,PSMA5,PSMC2,PSMC3,PSMC5,PSMD11,PSME2,RHOA,RPL13,RPL22,RPL23A,RPL27A,RPL31,RPL32,RPL7A,RPL8,RPL9,RPS13,RPS15A,RPS18,RPS20,RPS21,RPS28,RPS3,RPS3A,RPS5,RPS9,RPSA,VASP
Ribosomal Quality Control Signaling Pathway	23.5	0.107	5.099	EXOSC4,G3BP1,G3BP2,MRPS28,MRPS5,PSMA5,PSMC2,PSMC3,PSMC5,PSMD11,PSME2,RPL13,RPL22,RPL23A,RPL27A,RPL31,RPL32,RPL7A,RPL8,RPL9,RPS13,RPS15A,RPS18,RPS20,RPS21,RPS28,RPS3,RPS3A,RPS5,RPS9,RPSA
Eukaryotic Translation Elongation	22.6	0.162	4.69	EEF1A1,EEF1D,MRPS28,MRPS5,RPL13,RPL22,RPL23A,RPL27A,RPL31,RPL32,RPL7A,RPL8,RPL9,RPS13,RPS15A,RPS18,RPS20,RPS21,RPS28,RPS3,RPS3A,RPS5,RPS9,RPSA
SRP-dependent cotranslational protein targeting to membrane	22.6	0.149	4.796	MRPS28,MRPS5,RPL13,RPL22,RPL23A,RPL27A,RPL31,RPL32,RPL7A,RPL8,RPL9,RPN1,RPS13,RPS15A,RPS18,RPS20,RPS21,RPS28,RPS3,RPS3A,RPS5,RPS9,RPSA,SRP68,SSR4
Selenoamino acid metabolism	22.3	0.145	4.796	EPRS1,KARS1,MRPS28,MRPS5,RPL13,RPL22,RPL23A,RPL27A,RPL31,RPL32,RPL7A,RPL8,RPL9,RPS13,RPS15A,RPS18,RPS20,RPS21,RPS28,RPS3,RPS3A,RPS5,RPS9,RPSA,SARS1
Nonsense-Mediated Decay (NMD)	22.2	0.188	4.69	MAGOHB,PPP2CA,RPL13,RPL22,RPL23A,RPL27A,RPL31,RPL32,RPL7A,RPL8,RPL9,RPS13,RPS15A,RPS18,RPS20,RPS21,RPS28,RPS3,RPS3A,RPS5,RPS9,RPSA
Response of EIF2AK4 (GCN2) to amino acid deficiency	22	0.204	4.583	ASNS,RPL13,RPL22,RPL23A,RPL27A,RPL31,RPL32,RPL7A,RPL8,RPL9,RPS13,RPS15A,RPS18,RPS20,RPS21,RPS28,RPS3,RPS3A,RPS5,RPS9,RPSA
Coronavirus Replication Pathway	21.1	0.13	#NUM!	COPB2,MRPS28,MRPS5,RPL13,RPL22,RPL23A,RPL27A,RPL31,RPL32,RPL7A,RPL8,RPL9,RPS13,RPS15A,RPS18,RPS20,RPS21,RPS28,RPS3,RPS3A,RPS5,RPS9,RPSA,TUBA4A,TUBB3
Eukaryotic Translation Termination	19.9	0.149	4.472	MRPS28,MRPS5,RPL13,RPL22,RPL23A,RPL27A,RPL31,RPL32,RPL7A,RPL8,RPL9,RPS13,RPS15A,RPS18,RPS20,RPS21,RPS28,RPS3,RPS3A,RPS5,RPS9,RPSA
Eukaryotic Translation Initiation	19.5	0.131	4.583	EIF3K,MRPS28,MRPS5,RPL13,RPL22,RPL23A,RPL27A,RPL31,RPL32,RPL7A,RPL8,RPL9,RPS13,RPS15A,RPS18,RPS20,RPS21,RPS28,RPS3,RPS3A,RPS5,RPS9,RPSA
Neutrophil degranulation	19	0.0692	5.657	ALDOA,ANXA2,CAPN1,CPNE1,CTSD,CYB5R3,DBNL,DYNC1H1,DYNC1LI1,EEF1A1,ERP44,GSN,HEBP2,HMOX2,HSP90AA1,IDH1,LAMP1,MAPK14,MVP,NRAS,PA2G4,PAFAH1B2,PKM,PSMA5,PSMC2,PSMC3,PSMD11,PTGES2,PYGB,RAB6A,RHOA,SERPINB1,TXNDC5
GAIT Translation Signaling Pathway	18.2	0.0992	-2.673	EIF3K,EPRS1,KARS1,MRPS28,MRPS5,RPL13,RPL22,RPL23A,RPL27A,RPL31,RPL32,RPL7A,RPL8,RPL9,RPS13,RPS15A,RPS18,RPS20,RPS21,RPS28,RPS3,RPS3A,RPS5,RPS9,RPSA
EIF2 Signaling	16.5	0.0902	2.449	EIF3K,MRPS28,MRPS5,NRAS,RPL13,RPL22,RPL23A,RPL27A,RPL31,RPL32,RPL7A,RPL8,RPL9,RPS13,RPS15A,RPS18,RPS20,RPS21,RPS28,RPS3,RPS3A,RPS5,RPS9,RPSA
Major pathway of rRNA processing in the nucleolus and cytosol	16.5	0.0962	4.472	EXOSC4,MRPS28,MRPS5,RPL13,RPL22,RPL23A,RPL27A,RPL31,RPL32,RPL7A,RPL8,RPL9,RPS13,RPS15A,RPS18,RPS20,RPS21,RPS28,RPS3,RPS3A,RPS5,RPS9,RPSA
Regulation of eIF4 and p70S6K Signaling	13	0.0888	#NUM!	EIF3K,ITGB4,MAPK14,MRPS28,MRPS5,NRAS,PPP2CA,PPP2R5D,RPS13,RPS15A,RPS18,RPS20,RPS21,RPS28,RPS3,RPS3A,RPS5,RPS9,RPSA
Coronavirus Pathogenesis Pathway	12.2	0.0802	-3.207	EEF1A1,HDAC2,MAPK14,MRPS28,MRPS5,PA2G4,PTGES2,RPS13,RPS15A,RPS18,RPS20,RPS21,RPS28,RPS3,RPS3A,RPS5,RPS9,RPSA,ZC3HAV1
mTOR Signaling	12.1	0.0792	0	CDC42,EIF3K,MRPS28,MRPS5,NRAS,PPP2CA,PPP2R5D,RHOA,RPS13,RPS15A,RPS18,RPS20,RPS21,RPS28,RPS3,RPS3A,RPS5,RPS9,RPSA
Stress Granule Signaling Pathway	11.3	0.0712	2.524	EIF3K,G3BP1,G3BP2,HDAC2,HSP90AA1,MAPK14,MRPS28,MRPS5,RPS13,RPS15A,RPS18,RPS20,RPS21,RPS28,RPS3,RPS3A,RPS5,RPS9,RPSA
Mitotic Metaphase and Anaphase	9.31	0.0678	4	BUB3,DYNC1H1,DYNC1LI1,NUP93,PPP2CA,PPP2R5D,PSMA5,PSMC2,PSMC3,PSMC5,PSMD11,PSME2,RAN,TUBA4A,TUBB3,VPS4A
Mitotic G2-G2/M phases	8.39	0.07	3.742	ACTR1A,DYNC1H1,HSP90AA1,PPP2CA,PSMA5,PSMC2,PSMC3,PSMC5,PSMD11,PSME2,RBBP4,SKP1,TUBA4A,TUBB3
HSP90 chaperone cycle for steroid hormone receptors in the presence of ligand	7.37	0.14	2.828	ACTR1A,DNAJB1,DYNC1H1,DYNC1LI1,FKBP4,HSP90AA1,TUBA4A,TUBB3
BAG2 Signaling Pathway	7.09	0.105	#NUM!	ANXA2,HSP90AA1,MAPK14,PSMA5,PSMC2,PSMC3,PSMC5,PSMD11,PSME2
Degradation of beta-catenin by the destruction complex	6.87	0.0989	3	PPP2CA,PPP2R5D,PSMA5,PSMC2,PSMC3,PSMC5,PSMD11,PSME2,SKP1
Mitotic G1 phase and G1/S transition	6.47	0.0758	2.53	PCNA,PPP2CA,PSMA5,PSMC2,PSMC3,PSMC5,PSMD11,PSME2,RBBP4,SKP1
COPI-mediated anterograde transport	6.44	0.0882	3	ACTR1A,ARF5,COPB2,DYNC1H1,DYNC1LI1,SPTBN1,TMED10,TUBA4A,TUBB3
Processing of Capped Intron-Containing Pre-mRNA	6.42	0.0486	3.207	DDX39A,HNRNPH1,HNRNPR,LSM4,MAGOHB,NUP93,PPIH,PRPF19,PUF60,RAE1,SF3B2,SYF2,U2AF1,U2SURP
RHO GTPases Activate Formins	6.24	0.0714	3.162	ACTG1,BUB3,CDC42,DYNC1H1,DYNC1LI1,PPP2CA,PPP2R5D,RHOA,TUBA4A,TUBB3
Hedgehog 'off' state	6.03	0.0789	2.646	PSMA5,PSMC2,PSMC3,PSMC5,PSMD11,PSME2,SKP1,TUBA4A,TUBB3
Metabolism of polyamines	6.01	0.119	2.646	PSMA5,PSMC2,PSMC3,PSMC5,PSMD11,PSME2,SMS
NIK-->noncanonical NF-kB signaling	5.96	0.117	2.646	PSMA5,PSMC2,PSMC3,PSMC5,PSMD11,PSME2,SKP1
Glucose metabolism	5.93	0.092	2.828	ALDOA,NUP93,PGK1,PGP,PKM,PPP2CA,PPP2R5D,RAE1
Regulation of mitotic cell cycle	5.89	0.0909	2.828	BUB3,PSMA5,PSMC2,PSMC3,PSMC5,PSMD11,PSME2,SKP1
Regulation of mRNA stability by proteins that bind AU-rich elements	5.85	0.0899	2.646	EXOSC4,MAPK14,PSMA5,PSMC2,PSMC3,PSMC5,PSMD11,PSME2
MAPK6/MAPK4 signaling	5.74	0.087	#NUM!	CDC42,DNAJB1,PSMA5,PSMC2,PSMC3,PSMC5,PSMD11,PSME2
TCR signaling	5.67	0.0714	3	INPP5D,PSMA5,PSMC2,PSMC3,PSMC5,PSMD11,PSME2,SKP1,VASP
Inhibition of ARE-Mediated mRNA Degradation Pathway	5.66	0.0617	#NUM!	EXOSC4,MAPK14,PPP2CA,PPP2R5D,PSMA5,PSMC2,PSMC3,PSMC5,PSMD11,PSME2
Huntington's Disease Signaling	5.66	0.0453	#NUM!	ATP5F1C,CAPN1,CTSD,DNAJB1,DNM2,GNB1,HDAC2,PSMA5,PSMC2,PSMC3,PSMC5,PSMD11,PSME2
Intra-Golgi and retrograde Golgi-to-ER traffic	5.59	0.0539	3.317	ACTR1A,ARF5,COPB2,DYNC1H1,DYNC1LI1,PAFAH1B2,PAFAH1B3,RAB6A,TMED10,TUBA4A,TUBB3
S Phase	5.47	0.08	2.121	PSMA5,PSMC2,PSMC3,PSMC5,PSMD11,PSME2,RBBP4,SKP1
Germ Cell-Sertoli Cell Junction Signaling	5.45	0.0585	#NUM!	ACTG1,CDC42,CFL1,CLINT1,GSN,MAPK14,NRAS,RHOA,TUBA4A,TUBB3
Cholesterol biosynthesis	5.42	0.185	2.236	ACAT2,FDFT1,HMGCS1,LSS,NSDHL
Regulation of RUNX2 expression and activity	5.42	0.0972	2.449	PSMA5,PSMC2,PSMC3,PSMC5,PSMD11,PSME2,SKP1
Nuclear Cytoskeleton Signaling Pathway	5.26	0.0498	3.162	ACTG1,ACTR1A,DYNC1H1,DYNC1LI1,ITGB4,NUP93,RAE1,RHOA,SKP1,TUBA4A,TUBB3
Signaling by VEGF	5.25	0.0748	2.828	ABI1,ACTG1,CDC42,HSP90AA1,MAPK14,NCKAP1,NRAS,RHOA
Gap junction trafficking and regulation	5.2	0.118	2.449	ACTG1,AP2M1,DNM2,MYO6,TUBA4A,TUBB3
Superpathway of Cholesterol Biosynthesis	5.11	0.161	2	ACAT2,FDFT1,HMGCS1,LSS,NSDHL
Regulation of Apoptosis	5.1	0.113	2.449	PSMA5,PSMC2,PSMC3,PSMC5,PSMD11,PSME2
Signaling by NTRK1 (TRKA)	5.07	0.0864	2.646	AP2M1,DNM2,MAPK14,NRAS,PPP2CA,PPP2R5D,RHOA
Protein Ubiquitination Pathway	5.05	0.0432	3.317	DNAJB1,HSP90AA1,HSPE1,PSMA5,PSMC2,PSMC3,PSMC5,PSMD11,PSME2,SKP1,SUGT1,THOP1
Somitogenesis	5.01	0.109	2.449	PSMA5,PSMC2,PSMC3,PSMC5,PSMD11,PSME2
FAT10 Signaling Pathway	4.96	0.107	#NUM!	PSMA5,PSMC2,PSMC3,PSMC5,PSMD11,PSME2
ILK Signaling	4.9	0.0508	1	ACTG1,CDC42,CFL1,FLNB,ITGB4,NACA,PPP2CA,PPP2R5D,RHOA,TMSB4X
Actin Cytoskeleton Signaling	4.89	0.0455	1.414	ACTG1,ARHGEF1,ARPC4,CDC42,CFL1,GSN,ITGB4,NCKAP1,NRAS,RHOA,TMSB4X
Synthesis of DNA	4.83	0.0656	2.828	PCNA,PSMA5,PSMC2,PSMC3,PSMC5,PSMD11,PSME2,SKP1
RHO GTPase cycle	4.82	0.0333	3.873	ABI1,ACTG1,AKAP12,ARHGDIA,ARHGEF1,CCT6A,CDC37,CDC42,HMOX2,HSP90AA1,HSPE1,MYO6,NCKAP1,RHOA,SPTBN1
Mitochondrial Dysfunction	4.8	0.0377	-0.577	AIFM1,ATP5F1C,ATP5PD,CAPN1,COX5A,CYB5B,CYB5R3,NDUFA13,OGDH,SOD1,TARDBP,TFAM,VDAC2
Gene and protein expression by JAK-STAT signaling after IL-12 stimulation	4.72	0.135	0.447	ANXA2,CDC42,CFL1,PSME2,SOD1
MHC class II antigen presentation	4.67	0.0625	2.828	ACTR1A,AP2M1,CTSD,DNM2,DYNC1H1,DYNC1LI1,TUBA4A,TUBB3
Integrin Signaling	4.66	0.0476	1.667	ACTG1,ARF5,ARPC4,CAPN1,CDC42,GSN,ITGB4,NRAS,RHOA,VASP
tRNA Charging	4.66	0.132	2.236	CARS1,EPRS1,KARS1,SARS1,YARS2
Interleukin-1 family signaling	4.65	0.062	2.828	PSMA5,PSMC2,PSMC3,PSMC5,PSMD11,PSME2,PTPN12,SKP1
Hedgehog ligand biogenesis	4.59	0.0923	2.449	PSMA5,PSMC2,PSMC3,PSMC5,PSMD11,PSME2
Response to elevated platelet cytosolic Ca2+	4.58	0.0606	2.828	ALDOA,CFL1,MANF,SOD1,TF,TMSB4X,TUBA4A,WDR1
Centrosomal KIAA0586 Signaling Pathway	4.58	0.0606	2.828	MAPK14,PSMA5,PSMC2,PSMC3,PSMC5,PSMD11,PSME2,SKP1
RAF/MAP kinase cascade	4.57	0.042	2.236	ACTG1,NRAS,PPP2CA,PPP2R5D,PSMA5,PSMC2,PSMC3,PSMC5,PSMD11,PSME2,SPTBN1
TNFR2 non-canonical NF-kB pathway	4.47	0.0882	2.449	PSMA5,PSMC2,PSMC3,PSMC5,PSMD11,PSME2
Ferroptosis Signaling Pathway	4.46	0.0584	1.134	ACSL4,ARF5,CARS1,FDFT1,G3BP1,NRAS,TF,VDAC2
Cellular response to heat stress	4.44	0.0693	2.236	DNAJB1,EEF1A1,FKBP4,HSP90AA1,NUP93,RAE1,ST13
Cell Cycle Checkpoints	4.42	0.0404	3.317	BUB3,DYNC1H1,DYNC1LI1,PPP2CA,PPP2R5D,PSMA5,PSMC2,PSMC3,PSMC5,PSMD11,PSME2
RHO GTPases Activate WASPs and WAVEs	4.39	0.116	2.236	ABI1,ACTG1,ARPC4,CDC42,NCKAP1
ABC-family proteins mediated transport	4.39	0.068	2.646	ABCB7,PSMA5,PSMC2,PSMC3,PSMC5,PSMD11,PSME2
Aggrephagy	4.34	0.114	2.236	DYNC1H1,DYNC1LI1,HSP90AA1,TUBA4A,TUBB3
MicroRNA Biogenesis Signaling Pathway	4.29	0.0481	2.121	DNAJB1,EXOSC4,HSP90AA1,MAPK14,NRAS,NUP93,RAE1,RAN,ST13
C-type lectin receptors (CLRs)	4.29	0.0552	2.828	NRAS,PSMA5,PSMC2,PSMC3,PSMC5,PSMD11,PSME2,SKP1
Cellular response to hypoxia	4.2	0.0789	2.449	PSMA5,PSMC2,PSMC3,PSMC5,PSMD11,PSME2
PTEN Regulation	4.18	0.0533	1.414	HDAC2,PSMA5,PSMC2,PSMC3,PSMC5,PSMD11,PSME2,RBBP4
Regulation of Actin-based Motility by Rho	4.18	0.0631	2	ARHGDIA,ARPC4,CDC42,CFL1,GSN,ITGB4,RHOA
KEAP1-NFE2L2 pathway	4.14	0.0526	2.828	DPP3,PSMA5,PSMC2,PSMC3,PSMC5,PSMD11,PSME2,SKP1
Signaling by ERBB2	4.07	0.1	2.236	CDC37,HSP90AA1,NRAS,PTPN12,RHOA
Cyclophilin Signaling Pathway	4.06	0.0403	3.162	AIFM1,MAPK14,PPIB,PPID,PRDX2,PRPF19,RHOA,SF3B2,U2AF1,VDAC2
Beta-catenin independent WNT signaling	3.98	0.0439	#NUM!	AP2M1,GNB1,PSMA5,PSMC2,PSMC3,PSMC5,PSMD11,PSME2,RHOA
Mitotic Prometaphase	3.98	0.0439	3	ACTR1A,BUB3,DYNC1H1,DYNC1LI1,HSP90AA1,PPP2CA,PPP2R5D,TUBA4A,TUBB3
Virus Entry via Endocytic Pathways	3.97	0.0583	2.646	ACTG1,AP2M1,CDC42,DNM2,FLNB,ITGB4,NRAS
Clathrin-mediated Endocytosis Signaling	3.92	0.0431	#NUM!	ACTG1,AP2M1,ARPC4,CDC42,DNM2,ITGB4,MYO6,SNX9,TF
L1CAM interactions	3.88	0.0565	2.646	ACTG1,AP2M1,DNM2,DPYSL2,SPTBN1,TUBA4A,TUBB3
Signaling by the B Cell Receptor (BCR)	3.8	0.0471	2.828	NRAS,PSMA5,PSMC2,PSMC3,PSMC5,PSMD11,PSME2,SKP1
Phagosome Maturation	3.79	0.0468	#NUM!	ATP6V1E1,CTSD,DYNC1H1,DYNC1LI1,LAMP1,PRDX2,TUBA4A,TUBB3
Actin Nucleation by ARP-WASP Complex	3.76	0.0659	2.236	ARPC4,CDC42,ITGB4,NRAS,RHOA,VASP
RHOGDI Signaling	3.75	0.0409	-1.134	ACTG1,ARHGDIA,ARHGEF1,ARPC4,CDC42,CFL1,GNB1,ITGB4,RHOA
RHO GTPases activate IQGAPs	3.73	0.125	2	ACTG1,CDC42,TUBA4A,TUBB3
Semaphorin Signaling in Neurons	3.73	0.0847	#NUM!	CDC42,CFL1,DPYSL2,DPYSL3,RHOA
Cholesterol Biosynthesis I	3.72	0.231	#NUM!	FDFT1,LSS,NSDHL
Cholesterol Biosynthesis II (via 24,25-dihydrolanosterol)	3.72	0.231	#NUM!	FDFT1,LSS,NSDHL
Cholesterol Biosynthesis III (via Desmosterol)	3.72	0.231	#NUM!	FDFT1,LSS,NSDHL
EPH-Ephrin signaling	3.71	0.0645	2.449	ACTG1,AP2M1,ARPC4,CDC42,CFL1,RHOA
Transcriptional regulation by RUNX3	3.64	0.0625	#NUM!	PSMA5,PSMC2,PSMC3,PSMC5,PSMD11,PSME2
Protein Sorting Signaling Pathway	3.62	0.0442	2.449	CDC42,CLINT1,COPB2,DNM2,SNX9,TMED10,TMED5,VPS26A
Metabolism of nitric oxide: NOS3 activation and regulation	3.62	0.214	#NUM!	DNM2,HSP90AA1,SPR
RAC Signaling	3.61	0.0511	2.449	ARPC4,CDC42,CFL1,ITGB4,NCKAP1,NRAS,RHOA
Reelin Signaling in Neurons	3.59	0.0507	1.342	ARHGEF1,ARPC4,CDC42,CFL1,PAFAH1B2,PAFAH1B3,RHOA
Mitochondrial protein degradation	3.59	0.0612	2.449	ATP5F1C,ATP5PD,COX5A,NDUFA13,OGDH,TFAM
Semaphorin interactions	3.56	0.0781	2.236	CFL1,DPYSL2,DPYSL3,HSP90AA1,RHOA
Sumoylation Pathway	3.52	0.0594	#NUM!	ARHGDIA,CDC42,HDAC2,PCNA,RAN,RHOA
Signaling by NOTCH4	3.52	0.0493	2.646	PSMA5,PSMC2,PSMC3,PSMC5,PSMD11,PSME2,SKP1
Detoxification of Reactive Oxygen Species	3.48	0.108	2	ERO1A,PRDX2,PRDX3,SOD1
DNA Replication Pre-Initiation	3.45	0.0577	2.449	PSMA5,PSMC2,PSMC3,PSMC5,PSMD11,PSME2
Sirtuin Signaling Pathway	3.41	0.0336	0.447	ATG4B,ATP5F1C,NDUFA13,PGK1,PPID,SLC2A1,SOD1,TRIM28,TUBA4A,VDAC2
Paxillin Signaling	3.4	0.0566	1.342	ACTG1,CDC42,ITGB4,MAPK14,NRAS,PTPN12
Neddylation	3.39	0.0366	3	CUL4B,DPP3,PSMA5,PSMC2,PSMC3,PSMC5,PSMD11,PSME2,SKP1
Integration of energy metabolism	3.36	0.0556	2.449	ACSL3,ACSL4,GNB1,PPP2CA,PPP2R5D,SLC2A1
TCF dependent signaling in response to WNT	3.36	0.0404	2.828	PPP2CA,PPP2R5D,PSMA5,PSMC2,PSMC3,PSMC5,PSMD11,PSME2
Remodeling of Epithelial Adherens Junctions	3.35	0.0704	#NUM!	ACTG1,ARPC4,DNM2,TUBA4A,TUBB3
Heme Degradation	3.32	0.5	#NUM!	BLVRA,HMOX2
Membrane Repair Signaling Pathway	3.32	0.0545	2.449	ANXA2,ANXA4,ANXA6,CAPN1,S100A10,VPS4A
Ephrin Receptor Signaling	3.3	0.0396	2.646	ABI1,ARPC4,CDC42,CFL1,GNB1,ITGB4,NRAS,RHOA
Ephrin B Signaling	3.29	0.0685	#NUM!	ABI1,CDC42,CFL1,GNB1,RHOA
Fc epsilon receptor (FCERI) signaling	3.24	0.0388	#NUM!	NRAS,PSMA5,PSMC2,PSMC3,PSMC5,PSMD11,PSME2,SKP1
Epithelial Adherens Junction Signaling	3.24	0.0443	-0.378	ARPC4,CDC42,CFL1,NRAS,PPP2CA,PPP2R5D,RHOA
Microautophagy Signaling Pathway	3.22	0.044	2.449	PSMA5,PSMC2,PSMC3,PSMC5,PSMD11,PSME2,VPS4A
Macropinocytosis Signaling	3.21	0.0658	#NUM!	ABI1,CDC42,ITGB4,NRAS,RHOA
γ-linolenate Biosynthesis II (Animals)	3.21	0.158	#NUM!	ACSL3,ACSL4,CYB5R3
Fcgamma receptor (FCGR) dependent phagocytosis	3.14	0.0427	2.646	ABI1,ACTG1,ARPC4,CDC42,CFL1,HSP90AA1,NCKAP1
Signaling by Rho Family GTPases	3.14	0.0337	1.633	ACTG1,ARHGEF1,ARPC4,CDC42,CFL1,GNB1,ITGB4,RHOA,STMN1
Caveolar-mediated Endocytosis Signaling	3.14	0.0633	2	ACTG1,COPB2,DNM2,FLNB,ITGB4
Axonal Guidance Signaling	3.05	0.025	#NUM!	ARPC4,CDC42,CFL1,DPYSL2,GNB1,ITGB4,NRAS,PDIA3,PITRM1,RHOA,TUBA4A,TUBB3,VASP
Protein Kinase A Signaling	2.99	0.0276	0.378	ADD1,AKAP12,FLNB,GNB1,PDIA3,PGP,PPP2CA,PTPN12,PYGB,RHOA,VASP
Netrin Signaling	2.98	0.04	0.378	ARPC4,CDC42,DPYSL2,DPYSL3,PGK1,RHOA,VASP
Cyclins and Cell Cycle Regulation	2.97	0.0581	#NUM!	HDAC2,PA2G4,PPP2CA,PPP2R5D,SKP1
Clathrin-mediated endocytosis	2.95	0.0465	2.449	ACTG1,AP2M1,ARPC4,DNM2,SNX9,TF
Warburg Effect Signaling Pathway	2.94	0.0462	1	PGK1,PKM,PRDX2,PRDX3,SLC2A1,TIGAR
Spliceosomal Cycle	2.88	0.0755	#NUM!	MAGOHB,PRPF19,SF3B2,U2AF1
Metabolism of cofactors	2.85	0.12	#NUM!	HSP90AA1,IDH1,SPR
Fcγ Receptor-mediated Phagocytosis in Macrophages and Monocytes	2.82	0.0538	2.236	ACTG1,ARPC4,CDC42,INPP5D,VASP
AMPK Signaling	2.77	0.0328	0	AK3,GNB1,MAPK14,PPM1G,PPP2CA,PPP2R5D,RAB6A,SLC2A1
Sertoli Cell-Sertoli Cell Junction Signaling	2.74	0.0324	2.646	ACTG1,CDC42,CLINT1,MAPK14,NRAS,SPTBN1,TUBA4A,TUBB3
Hedgehog 'on' state	2.71	0.0417	2.449	PSMA5,PSMC2,PSMC3,PSMC5,PSMD11,PSME2
Iron uptake and transport	2.68	0.0667	2	ATP6V1E1,HMOX2,SKP1,TF
ATM Signaling	2.68	0.05	0	CBX3,MAPK14,PPP2CA,PPP2R5D,TRIM28
Glycolysis I	2.66	0.103	#NUM!	ALDOA,PGK1,PKM
PI3K/AKT Signaling	2.64	0.035	0	CDC37,HSP90AA1,INPP5D,ITGB4,NRAS,PPP2CA,PPP2R5D
Class I MHC mediated antigen processing and presentation	2.61	0.0262	2.53	NPEPPS,PDIA3,PSMA5,PSMC2,PSMC3,PSMC5,PSMD11,PSME2,SKP1,THOP1
Transcriptional regulation by RUNX1	2.59	0.0395	2.449	PSMA5,PSMC2,PSMC3,PSMC5,PSMD11,PSME2
CDK5 Signaling	2.57	0.0472	1.342	CAPN1,MAPK14,NRAS,PPP2CA,PPP2R5D
Oxidative Phosphorylation	2.55	0.0467	#NUM!	ATP5F1C,ATP5PD,COX5A,CYB5B,NDUFA13
Deubiquitination	2.55	0.0302	2.828	PSMA5,PSMC2,PSMC3,PSMC5,PSMD11,PSME2,RHOA,VDAC2
G-protein beta:gamma signalling	2.54	0.0938	#NUM!	CDC42,GNB1,RHOA
RIPK1-mediated regulated necrosis	2.54	0.0938	#NUM!	CDC37,FADD,HSP90AA1
Telomerase Signaling	2.53	0.0463	0	HDAC2,HSP90AA1,NRAS,PPP2CA,PPP2R5D
Mitotic Roles of Polo-Like Kinase	2.51	0.0597	#NUM!	CAPN1,HSP90AA1,PPP2CA,PPP2R5D
NRF2-mediated Oxidative Stress Response	2.5	0.0296	2	ACTG1,AKR1A1,DNAJB1,HSP90AA1,MAPK14,NRAS,PPIB,SOD1
MAPK targets/ Nuclear events mediated by MAP kinases	2.5	0.0909	#NUM!	MAPK14,PPP2CA,PPP2R5D
Glycogen Degradation II	2.46	0.2	#NUM!	PGM3,PYGB
Mitochondrial Division Signaling Pathway	2.4	0.0361	2.449	DNM2,FADD,NRAS,PPP2CA,PPP2R5D,RHOA
Thrombin Signaling	2.38	0.0314	2.236	ARHGEF1,CDC42,GNB1,MAPK14,NRAS,PDIA3,RHOA
RHO GTPases activate KTN1	2.38	0.182	#NUM!	CDC42,RHOA
Aspartate and asparagine metabolism	2.38	0.182	#NUM!	ASNS,SLC25A12
Estrogen Receptor Signaling	2.38	0.0243	0.378	ATP5F1C,CFL1,GNB1,HSP90AA1,NDUFA13,NRAS,PCNA,PDIA3,RHOA,TFAM
CLEAR Signaling Pathway	2.36	0.0281	1.414	ATP6V1E1,CTSD,LAMP1,MAPK14,NRAS,PPP2CA,PPP2R5D,VPS26A
ERCC6 (CSB) and EHMT2 (G9a) positively regulate rRNA expression	2.35	0.0811	#NUM!	CBX3,HDAC2,RBBP4
Fatty acyl-CoA biosynthesis	2.35	0.0811	#NUM!	ACSL3,ACSL4,HSD17B12
HER-2 Signaling in Breast Cancer	2.35	0.031	0.447	ARF5,CDC42,COX5A,ITGB4,NRAS,NUP93,RAE1
trans-Golgi Network Vesicle Budding	2.33	0.0533	#NUM!	CLINT1,DNM2,SNX9,TXNDC5
Ketogenesis	2.3	0.167	#NUM!	ACAT2,HMGCS1
Glycogen Degradation III	2.3	0.167	#NUM!	PGM3,PYGB
UDP-N-acetyl-D-galactosamine Biosynthesis II	2.3	0.167	#NUM!	GALE,PGM3
Proteasomal PSMD10 Signaling Pathway	2.29	0.0407	#NUM!	NRAS,PSMC2,PSMC3,PSMC5,PSMD11
RHOA Signaling	2.29	0.0407	2.236	ACTG1,ARHGEF1,ARPC4,CFL1,RHOA
Asparagine N-linked glycosylation	2.26	0.04	2.236	GMDS,PDIA3,PGM3,PRKCSH,RPN1
Sertoli Cell-Germ Cell Junction Signaling Pathway (Enhanced)	2.25	0.0297	0.378	ACTG1,ARPC4,CDC42,MAPK14,NRAS,PPP2CA,PPP2R5D
Dissolution of Fibrin Clot	2.23	0.154	#NUM!	ANXA2,S100A10
Tight Junction Signaling	2.22	0.0331	#NUM!	ACTG1,CDC42,PPP2CA,PPP2R5D,RHOA,VASP
Chemokine Signaling	2.21	0.0494	1	CFL1,MAPK14,NRAS,RHOA
Cachexia Signaling Pathway	2.2	0.0245	2.828	CAPN1,HSP90AA1,MAPK14,PSMA5,PSMC2,PSMC3,PSMC5,PSMD11,PSME2
Activation of gene expression by SREBF (SREBP)	2.2	0.0714	#NUM!	FDFT1,HMGCS1,LSS
Colanic Acid Building Blocks Biosynthesis	2.17	0.143	#NUM!	GALE,GMDS
Platelet homeostasis	2.12	0.0465	2	GNB1,MAPK14,PPP2CA,PPP2R5D
Signaling by Insulin receptor	2.12	0.0667	#NUM!	ATP6V1E1,CTSD,NRAS
CCR3 Signaling in Eosinophils	2.11	0.0368	#NUM!	CFL1,GNB1,MAPK14,NRAS,RHOA
Pentose phosphate pathway	2.11	0.133	#NUM!	PGLS,PRPS2
Fatty Acid Activation	2.11	0.133	#NUM!	ACSL3,ACSL4
SUMOylation of DNA replication proteins	2.09	0.0652	#NUM!	NUP93,PCNA,RAE1
ABRA Signaling Pathway	2.09	0.0455	1	ACTG1,CFL1,GSN,RHOA
Mevalonate Pathway I	2.05	0.125	#NUM!	ACAT2,HMGCS1
Asparagine Biosynthesis I	2.05	1	#NUM!	ASNS
Lanosterol Biosynthesis	2.05	1	#NUM!	LSS
UDP-N-acetyl-D-galactosamine Biosynthesis I	2.05	1	#NUM!	GALE
Ceramide Signaling	2.04	0.044	2	CTSD,NRAS,PPP2CA,PPP2R5D
Cilium Assembly	1.98	0.0294	2.449	ACTR1A,CCT6A,DYNC1H1,HSP90AA1,TUBA4A,TUBB3
Semaphorin Neuronal Repulsive Signaling Pathway	1.97	0.034	-1.342	CFL1,DPYSL2,DPYSL3,ITGB4,RHOA
Apoptotic execution phase	1.94	0.0577	#NUM!	ADD1,DBNL,GSN
p53 Signaling	1.93	0.0408	#NUM!	MAPK14,PCNA,ST13,TIGAR
HIF1α Signaling	1.92	0.0286	2.236	HSP90AA1,NRAS,PKM,RAN,SLC2A1,TF
Signaling by EGFR	1.92	0.0566	#NUM!	CDC42,NRAS,PTPN12
Protein folding	1.91	0.0404	2	CCT6A,GNB1,TUBA4A,TUBB3
RHO GTPases Activate ROCKs	1.91	0.105	#NUM!	CFL1,RHOA
Mitochondrial L-carnitine Shuttle Pathway	1.91	0.105	#NUM!	ACSL3,ACSL4
Sensory processing of sound by outer hair cells of the cochlea	1.88	0.0545	#NUM!	ACTG1,GSN,SPTBN1
Gene Silencing by RNA	1.87	0.0392	2	HSP90AA1,NUP93,RAE1,RAN
Formation of ATP by chemiosmotic coupling	1.86	0.1	#NUM!	ATP5F1C,ATP5PD
Superpathway of Geranylgeranyldiphosphate Biosynthesis I (via Mevalonate)	1.86	0.1	#NUM!	ACAT2,HMGCS1
Deadenylation-dependent mRNA decay	1.86	0.0536	#NUM!	EXOSC4,LSM1,LSM4
Mitotic Prophase	1.84	0.0385	2	GORASP2,NUP93,PPP2CA,RAE1
Cytoprotection by HMOX1	1.82	0.0517	#NUM!	BLVRA,COX5A,HMOX2
Role of CHK Proteins in Cell Cycle Checkpoint Control	1.82	0.0517	#NUM!	PCNA,PPP2CA,PPP2R5D
Necroptosis Signaling Pathway	1.81	0.0309	0	CAPN1,FADD,PPID,SLC25A3,VDAC2
Chaperone Mediated Autophagy	1.78	0.0909	#NUM!	EEF1A1,HSP90AA1
Gamma carboxylation, hypusinylation, hydroxylation, and arylsulfatase activation	1.76	0.0492	#NUM!	ASPH,RPL27A,RPL8
Epoxysqualene Biosynthesis	1.75	0.5	#NUM!	FDFT1
Thyroid Hormone Biosynthesis	1.75	0.5	#NUM!	CTSD
GDP-L-fucose Biosynthesis I (from GDP-D-mannose)	1.75	0.5	#NUM!	GMDS
Tumoricidal Function of Hepatic Natural Killer Cells	1.71	0.0833	#NUM!	AIFM1,FADD
Prostate Cancer Signaling	1.68	0.0345	2	HDAC2,HSP90AA1,NRAS,PA2G4
Cholecystokinin/Gastrin-mediated Signaling	1.67	0.0342	#NUM!	CDC42,MAPK14,NRAS,RHOA
ESR-mediated signaling	1.66	0.0339	2	CTSD,FKBP4,HSP90AA1,PPID
PAK Signaling	1.66	0.0339	#NUM!	CDC42,CFL1,ITGB4,NRAS
Metabolism of porphyrins	1.65	0.0769	#NUM!	BLVRA,HMOX2
WNT ligand biogenesis and trafficking	1.65	0.0769	#NUM!	TMED5,VPS26A
Agrin Interactions at Neuromuscular Junction	1.63	0.0441	#NUM!	ACTG1,CDC42,NRAS
Stearate Biosynthesis I (Animals)	1.63	0.0441	#NUM!	ACSL3,ACSL4,HSD17B12
Cell Cycle: G1/S Checkpoint Regulation	1.62	0.0435	#NUM!	HDAC2,PA2G4,SKP1
ATF4 activates genes in response to endoplasmic reticulum stress	1.61	0.0741	#NUM!	ASNS,EXOSC4
Synaptogenesis Signaling Pathway	1.61	0.0222	1.134	AP2M1,ARPC4,CDC42,CFL1,MAPK14,NRAS,RHOA
Glioma Invasiveness Signaling	1.58	0.0423	#NUM!	CDC42,NRAS,RHOA
Lactose synthesis	1.57	0.333	#NUM!	SLC2A1
Pyrophosphate hydrolysis	1.57	0.333	#NUM!	PPA2
NFE2L2 regulating TCA cycle genes	1.57	0.333	#NUM!	IDH1
Serine Biosynthesis	1.57	0.333	#NUM!	PSAT1
Spermine Biosynthesis	1.57	0.333	#NUM!	SMS
Tetrahydrobiopterin Biosynthesis I	1.57	0.333	#NUM!	SPR
Tetrahydrobiopterin Biosynthesis II	1.57	0.333	#NUM!	SPR
Translocation of SLC2A4 (GLUT4) to the plasma membrane	1.57	0.0417	#NUM!	ACTG1,TUBA4A,TUBB3
SUMOylation of chromatin organization proteins	1.57	0.0417	#NUM!	HDAC2,NUP93,RAE1
Dopamine Receptor Signaling	1.57	0.0417	#NUM!	PPP2CA,PPP2R5D,SPR
Myogenesis	1.56	0.069	#NUM!	CDC42,MAPK14
Signaling by FGFR2	1.55	0.0411	#NUM!	HNRNPH1,NRAS,PPP2CA
ROBO SLIT Signaling Pathway	1.55	0.0312	-1	ARF5,ARPC4,CDC42,RHOA
Glioma Signaling	1.55	0.0312	#NUM!	HDAC2,IDH1,NRAS,PA2G4
Endocannabinoid Developing Neuron Pathway	1.55	0.0312	2	GNB1,MAPK14,NRAS,RHOA
ISG15 antiviral mechanism	1.54	0.0405	#NUM!	FLNB,NUP93,RAE1
RNA Polymerase I Transcription	1.54	0.0405	#NUM!	CBX3,HDAC2,RBBP4
Regulation of TP53 Activity through Acetylation	1.53	0.0667	#NUM!	HDAC2,RBBP4
Gluconeogenesis I	1.53	0.0667	#NUM!	ALDOA,PGK1
Production of Nitric Oxide and Reactive Oxygen Species in Macrophages	1.53	0.026	0	CDC42,MAPK14,PPP2CA,PPP2R5D,RHOA
G Beta Gamma Signaling	1.52	0.0308	2	CDC42,DNM2,GNB1,NRAS
Extra-nuclear estrogen signaling	1.52	0.04	#NUM!	GNB1,HSP90AA1,NRAS
Cardiac Hypertrophy Signaling	1.51	0.023	2.236	CDC42,GNB1,MAPK14,NRAS,PDIA3,RHOA
Leukocyte Extravasation Signaling	1.51	0.0258	1.342	ACTG1,CDC42,MAPK14,RHOA,VASP
Neutrophil Extracellular Trap Signaling Pathway	1.51	0.0197	2.236	ATP5F1C,MAPK14,NDUFA13,PDIA3,PPID,SERPINB1,SLC2A1,VDAC2
14-3-3-mediated Signaling	1.5	0.0303	#NUM!	NRAS,PDIA3,TUBA4A,TUBB3
Glutamate binding, activation of AMPA receptors and synaptic plasticity	1.5	0.0645	#NUM!	AP2M1,MYO6
Transcriptional regulation of brown and beige adipocyte differentiation	1.5	0.0645	#NUM!	HDAC2,RBBP4
fMLP Signaling in Neutrophils	1.49	0.0301	2	ARPC4,CDC42,GNB1,NRAS
HIPPO signaling	1.49	0.039	#NUM!	PPP2CA,PPP2R5D,SKP1
Gα12/13 Signaling	1.48	0.0299	2	ARHGEF1,CDC42,NRAS,RHOA
PKR-mediated signaling	1.48	0.0385	#NUM!	PPP2CA,TUBA4A,TUBB3
Renal Cell Carcinoma Signaling	1.48	0.0385	#NUM!	CDC42,NRAS,SLC2A1
Cerebral Malformation Signaling Pathway	1.45	0.0292	#NUM!	CDC42,PPP2CA,PPP2R5D,RHOA
Signal amplification	1.45	0.0606	#NUM!	GNB1,MAPK14
Cristae formation	1.45	0.0606	#NUM!	ATP5F1C,ATP5PD
G alpha (12/13) signalling events	1.45	0.0375	#NUM!	ARHGEF1,GNB1,RHOA
Galactose catabolism	1.45	0.25	#NUM!	GALE
Transcription from mitochondrial promoters	1.45	0.25	#NUM!	TFAM
Uracil Degradation II (Reductive)	1.45	0.25	#NUM!	DPYSL2
2-ketoglutarate Dehydrogenase Complex	1.45	0.25	#NUM!	OGDH
PRPP Biosynthesis I	1.45	0.25	#NUM!	PRPS2
D-glucuronate Degradation I	1.45	0.25	#NUM!	AKR1A1
Thymine Degradation	1.45	0.25	#NUM!	DPYSL2
Transcriptional Regulation by E2F6	1.43	0.0588	#NUM!	CBX3,RBBP4
Fatty Acid β-oxidation I	1.43	0.0588	#NUM!	ACSL3,ACSL4
Cilia Biogenesis Signaling Pathway	1.43	0.0245	0	GNB1,MAPK14,SKP1,TUBA4A,TUBB3
FLT3 Signaling in Hematopoietic Progenitor Cells	1.42	0.0366	#NUM!	INPP5D,MAPK14,NRAS
GPVI-mediated activation cascade	1.41	0.0571	#NUM!	CDC42,RHOA
SUMOylation of SUMOylation proteins	1.41	0.0571	#NUM!	NUP93,RAE1
Methylglyoxal Degradation III	1.41	0.0571	#NUM!	AKR1A1,HSD17B12
PEDF Signaling	1.4	0.0357	#NUM!	MAPK14,NRAS,RHOA
IL-8 Signaling	1.4	0.024	#NUM!	CDC42,GNB1,NRAS,RHOA,VASP
Role of Tissue Factor in Cancer	1.4	0.024	0.447	CFL1,MAPK14,NRAS,PPP2CA,PPP2R5D
Activation of NMDA receptors and postsynaptic events	1.39	0.0353	#NUM!	NRAS,TUBA4A,TUBB3
TP53 Regulates Metabolic Genes	1.39	0.0353	#NUM!	COX5A,PRDX2,TIGAR
LPS-stimulated MAPK Signaling	1.39	0.0353	#NUM!	CDC42,MAPK14,NRAS
Chronic Myeloid Leukemia Signaling	1.38	0.0214	1.633	HDAC2,HSP90AA1,NRAS,PA2G4,PDIA3,RAN
Eicosanoid Signaling	1.38	0.0214	2.449	GNB1,MAPK14,NRAS,PDIA3,PTGES2,RHOA
Iron homeostasis signaling pathway	1.38	0.0276	#NUM!	ATP6V1E1,HMOX2,SKP1,TF
Formation of xylulose-5-phosphate	1.36	0.2	#NUM!	AKR1A1
FasL/ CD95L signaling	1.36	0.2	#NUM!	FADD
Pentose Phosphate Pathway (Oxidative Branch)	1.36	0.2	#NUM!	PGLS
Superpathway of Serine and Glycine Biosynthesis I	1.36	0.2	#NUM!	PSAT1
Glutathione Redox Reactions II	1.36	0.2	#NUM!	PDIA3
Galactose Degradation I (Leloir Pathway)	1.36	0.2	#NUM!	GALE
Cell Cycle Regulation by BTG Family Proteins	1.34	0.0526	#NUM!	PPP2CA,PPP2R5D
Regulation of Cellular Mechanics by Calpain Protease	1.34	0.0337	#NUM!	CAPN1,ITGB4,NRAS
RNA Polymerase II Transcription	1.33	0.0267	2	DDX39A,MAGOHB,PAF1,U2AF1
Opioid Signalling	1.32	0.0333	#NUM!	GNB1,PPP2CA,PPP2R5D
Tuberculosis Latent Signaling Pathway	1.32	0.0333	#NUM!	OGDH,RPL13,SLC2A1
PTEN Signaling	1.32	0.0265	#NUM!	CDC42,INPP5D,ITGB4,NRAS
SUMOylation of ubiquitinylation proteins	1.32	0.0513	#NUM!	NUP93,RAE1
MAP kinase activation	1.32	0.0513	#NUM!	MAPK14,SKP1
Multiple Sclerosis Signaling Pathway	1.32	0.0228	2.236	AIFM1,CAPN1,FADD,MAPK14,RBBP4
Autophagy	1.32	0.0228	2	ATG4B,GORASP2,LAMP1,PPP2CA,PPP2R5D
Signaling by FGFR3	1.3	0.05	#NUM!	NRAS,PPP2CA
Cell junction organization	1.3	0.0326	#NUM!	ACTG1,ITGB4,VASP
IL-10 Signaling	1.29	0.0258	1	BLVRA,INPP5D,MAPK14,PKM
Factors involved in megakaryocyte development and platelet production	1.29	0.0323	#NUM!	AK3,CDC42,HDAC2
ERBB Signaling	1.29	0.0323	#NUM!	CDC42,MAPK14,NRAS
Signaling by FGFR4	1.28	0.0488	#NUM!	NRAS,PPP2CA
Mechanisms of Viral Exit from Host Cells	1.28	0.0488	#NUM!	ACTG1,VPS4A
Protein repair	1.28	0.167	#NUM!	PCMT1
Selenocysteine Biosynthesis II (Archaea and Eukaryotes)	1.28	0.167	#NUM!	SARS1
UDP-N-acetyl-D-glucosamine Biosynthesis II	1.28	0.167	#NUM!	PGM3
Zymosterol Biosynthesis	1.28	0.167	#NUM!	NSDHL
Immunogenic Cell Death Signaling Pathway	1.27	0.0316	#NUM!	FADD,HSP90AA1,PDIA3
p75 NTR receptor-mediated signalling	1.27	0.0253	2	ARHGDIA,ARHGEF1,HDAC2,RHOA
Non-Small Cell Lung Cancer Signaling	1.26	0.0312	#NUM!	HDAC2,NRAS,PA2G4
Role of NFAT in Cardiac Hypertrophy	1.25	0.0218	2	GNB1,HDAC2,MAPK14,NRAS,PDIA3
HMGB1 Signaling	1.25	0.025	2	CDC42,MAPK14,NRAS,RHOA
Mitochondrial translation	1.25	0.0309	#NUM!	MRPS28,MRPS5,TUFM
TGF-β Signaling	1.25	0.0309	#NUM!	CDC42,MAPK14,NRAS
Smooth Muscle Contraction	1.24	0.0465	#NUM!	ANXA2,ANXA6
DNA Methylation and Transcriptional Repression Signaling	1.23	0.0306	#NUM!	HDAC2,RBBP4,TFAM
UVA-Induced MAPK Signaling	1.23	0.0306	#NUM!	MAPK14,NRAS,PDIA3
Assembly and cell surface presentation of NMDA receptors	1.23	0.0455	#NUM!	TUBA4A,TUBB3
Carboxyterminal post-translational modifications of tubulin	1.21	0.0444	#NUM!	TUBA4A,TUBB3
Chaperone Mediated Autophagy Signaling Pathway	1.2	0.0157	1	ATP6V1E1,DNAJB1,EEF1A1,HDAC2,HSP90AA1,IDH1,MAPK14,MLLT11,PSMA5,PSME2
CXCR4 Signaling	1.19	0.0238	#NUM!	CDC42,GNB1,NRAS,RHOA
Parkinson's Signaling Pathway	1.18	0.019	-1.342	ACTG1,ATP6V1E1,MAPK14,NDUFA13,TUBA4A,TUBB3
SUMOylation of RNA binding proteins	1.18	0.0426	#NUM!	NUP93,RAE1
Regulation of endogenous retroelements	1.17	0.0288	#NUM!	HDAC2,RBBP4,TRIM28
Cardiac β-adrenergic Signaling	1.17	0.0235	#NUM!	AKAP12,GNB1,PPP2CA,PPP2R5D
Aldosterone Signaling in Epithelial Cells	1.16	0.0234	#NUM!	DNAJB1,HSP90AA1,HSPE1,PDIA3
Glioblastoma Multiforme Signaling	1.16	0.0234	2	CDC42,NRAS,PDIA3,RHOA
XBP1(S) activates chaperone genes	1.16	0.0417	#NUM!	ADD1,HYOU1
DNA Damage Bypass	1.16	0.0417	#NUM!	CUL4B,PCNA
TRAIL signaling	1.16	0.125	#NUM!	FADD
Sucrose Degradation V (Mammalian)	1.16	0.125	#NUM!	ALDOA
Superoxide Radicals Degradation	1.16	0.125	#NUM!	SOD1
DYRK1A Signaling Pathway	1.16	0.0233	1	CBX3,MAPK14,NRAS,RBBP4
Apoptosis Signaling	1.15	0.0283	#NUM!	AIFM1,CAPN1,NRAS
Pyruvate metabolism	1.15	0.0408	#NUM!	FAHD1,PKM
Apelin Muscle Signaling Pathway	1.15	0.0408	#NUM!	GNB1,TFAM
Post-translational protein phosphorylation	1.14	0.028	#NUM!	PRKCSH,RCN1,TF
WNK Renal Signaling Pathway	1.13	0.0278	#NUM!	MAPK14,SKP1,SUGT1
ISGylation Signaling Pathway	1.12	0.0275	#NUM!	FLNB,PCNA,S100A4
Nucleotide Excision Repair	1.12	0.0275	#NUM!	CUL4B,PCNA,PRPF19
Myelination Signaling Pathway	1.12	0.0183	1.633	CDC42,HDAC2,ITGB4,NRAS,RHOA,SLC2A1
Transcriptional and post-translational regulation of MITF-M expression and activity	1.12	0.0392	#NUM!	EPRS1,KARS1
UVC-Induced MAPK Signaling	1.12	0.0392	#NUM!	MAPK14,NRAS
FAT10 Cancer Signaling Pathway	1.12	0.0392	#NUM!	EEF1A1,PCNA
RHO GTPases Activate Rhotekin and Rhophilins	1.11	0.111	#NUM!	RHOA
Serine biosynthesis	1.11	0.111	#NUM!	PSAT1
Malate-aspartate shuttle	1.11	0.111	#NUM!	SLC25A12
GDP-glucose Biosynthesis	1.11	0.111	#NUM!	PGM3
α-Adrenergic Signaling	1.11	0.027	#NUM!	GNB1,NRAS,PYGB
Signaling by FGFR1	1.1	0.0385	#NUM!	NRAS,PPP2CA
TNFR1 Signaling	1.1	0.0385	#NUM!	CDC42,FADD
Amyloid Processing	1.1	0.0385	#NUM!	CAPN1,MAPK14
Gap Junction Signaling	1.09	0.0179	1.342	ACTG1,NRAS,PDIA3,TUBA4A,TUBB3,VDAC2
Role of MAPK Signaling in Promoting the Pathogenesis of Influenza	1.08	0.0263	#NUM!	ATP6V1E1,MAPK14,NRAS
Hematoma Resolution Signaling Pathway	1.07	0.0192	0	MAPK14,NDUFA13,RHOA,SOD1,TUBA4A
Glucose and Glucose-1-phosphate Degradation	1.06	0.1	#NUM!	PGM3
Signaling by PTK6	1.06	0.0364	#NUM!	NRAS,RHOA
Amyotrophic Lateral Sclerosis Signaling	1.05	0.0256	#NUM!	CAPN1,SOD1,SSR4
Antioxidant Action of Vitamin C	1.05	0.0256	#NUM!	MAPK14,PDIA3,SLC2A1
NLR signaling pathways	1.05	0.0357	#NUM!	MAPK14,SUGT1
Metabolism of non-coding RNA	1.05	0.0357	#NUM!	NUP93,RAE1
E3 ubiquitin ligases ubiquitinate target proteins	1.05	0.0357	#NUM!	PAF1,PCNA
Neuregulin Signaling	1.05	0.0254	#NUM!	HSP90AA1,ITGB4,NRAS
Bladder Cancer Signaling	1.04	0.0252	#NUM!	HDAC2,NRAS,PA2G4
Sphingosine-1-phosphate Signaling	1.04	0.0252	#NUM!	CDC42,PDIA3,RHOA
D-myo-inositol (1,4,5,6)-Tetrakisphosphate Biosynthesis	1.04	0.0211	#NUM!	INPP5D,PPP2CA,PPP2R5D,PTPN12
D-myo-inositol (3,4,5,6)-tetrakisphosphate Biosynthesis	1.04	0.0211	#NUM!	INPP5D,PPP2CA,PPP2R5D,PTPN12
Acute Phase Response Signaling	1.03	0.0209	#NUM!	HMOX2,MAPK14,NRAS,TF
Fc Epsilon RI Signaling	1.03	0.025	#NUM!	INPP5D,MAPK14,NRAS
Prostanoid Biosynthesis	1.03	0.0909	#NUM!	PTGES2
Pentose Phosphate Pathway	1.03	0.0909	#NUM!	PGLS
Ketolysis	1.03	0.0909	#NUM!	ACAT2
NGF Signaling	1.02	0.0248	#NUM!	CDC42,NRAS,RHOA
Signaling by PDGF	1.02	0.0345	#NUM!	NRAS,PTPN12
GNRH Signaling	1.02	0.0207	2	CDC42,GNB1,MAPK14,NRAS
Breast Cancer Regulation by Stathmin1	1.01	0.0149	2.121	ARHGEF1,GNB1,NRAS,PPP2CA,PPP2R5D,RHOA,STMN1,TUBA4A,TUBB3
Regulation of the Epithelial Mesenchymal Transition by Growth Factors Pathway	1.01	0.0206	1	CDC42,MAPK14,NRAS,RHOA
Signaling by ERBB4	1.01	0.0339	#NUM!	NRAS,STMN1
Polyamine Regulation in Colon Cancer	1.01	0.0339	#NUM!	RHOA,SMS
IL-13 Signaling Pathway	1	0.0244	#NUM!	AGR2,MAPK14,RHOA
Regulation of Insulin-like Growth Factor (IGF) transport and uptake by IGFBPs	0.997	0.0242	#NUM!	PRKCSH,RCN1,TF
GADD45 Signaling	0.995	0.0333	#NUM!	MAPK14,PCNA
Purine Nucleotides De Novo Biosynthesis II	0.989	0.0833	#NUM!	GMPS
Pancreatic Adenocarcinoma Signaling	0.989	0.024	#NUM!	CDC42,HDAC2,PA2G4
Synaptic Long Term Depression	0.986	0.0202	0	NRAS,PDIA3,PPP2CA,PPP2R5D
PPARα/RXRα Activation	0.986	0.0202	#NUM!	HSP90AA1,MAPK14,NRAS,PDIA3
Kinesins	0.971	0.0323	#NUM!	TUBA4A,TUBB3
Insulin Secretion Signaling Pathway	0.97	0.0179	2.236	MAPK14,PDIA3,SLC2A1,SRP68,SSR4
Pulmonary Healing Signaling Pathway	0.968	0.0199	2	CDC42,CFL1,MAPK14,NRAS
3-phosphoinositide Degradation	0.968	0.0199	#NUM!	INPP5D,PPP2CA,PPP2R5D,PTPN12
NCAM signaling for neurite out-growth	0.96	0.0317	#NUM!	NRAS,SPTBN1
Natural Killer Cell Signaling	0.957	0.0197	1	CDC42,CFL1,MAPK14,NRAS
Cytosolic iron-sulfur cluster assembly	0.956	0.0769	#NUM!	ABCB7
Advanced glycosylation endproduct receptor signaling	0.956	0.0769	#NUM!	PRKCSH
Mitochondrial calcium ion transport	0.956	0.0769	#NUM!	VDAC2
Mitochondrial biogenesis	0.948	0.0312	#NUM!	MAPK14,TFAM
D-myo-inositol-5-phosphate Metabolism	0.945	0.0195	#NUM!	INPP5D,PPP2CA,PPP2R5D,PTPN12
Costimulation by the CD28 family	0.943	0.0229	#NUM!	CDC42,PPP2CA,PPP2R5D
HGF Signaling	0.943	0.0229	#NUM!	CDC42,ITGB4,NRAS
Mitochondrial protein import	0.937	0.0308	#NUM!	PITRM1,SLC25A12
Activation of IRF by Cytosolic Pattern Recognition Receptors	0.926	0.0303	#NUM!	FADD,PPIB
Induction of Apoptosis by HIV1	0.926	0.0303	#NUM!	FADD,SLC25A3
Nucleotide biosynthesis	0.926	0.0714	#NUM!	GMPS
P2Y Purinergic Receptor Signaling Pathway	0.922	0.0224	#NUM!	GNB1,NRAS,PDIA3
Collagen biosynthesis and modifying enzymes	0.916	0.0299	#NUM!	PLOD1,PPIB
Regulation of cholesterol biosynthesis by SREBP (SREBF)	0.898	0.0667	#NUM!	RAN
Synthesis of Prostaglandins (PG) and Thromboxanes (TX)	0.898	0.0667	#NUM!	PTGES2
Response of EIF2AK1 (HRI) to heme deficiency	0.898	0.0667	#NUM!	ASNS
Sensory processing of sound by inner hair cells of the cochlea	0.895	0.029	#NUM!	ACTG1,SPTBN1
Role of PKR in Interferon Induction and Antiviral Response	0.894	0.0217	#NUM!	FADD,HSP90AA1,MAPK14
STAT3 Pathway	0.887	0.0216	#NUM!	MAPK14,NDUFA13,NRAS
3-phosphoinositide Biosynthesis	0.886	0.0185	#NUM!	INPP5D,PPP2CA,PPP2R5D,PTPN12
Serotonin Receptor Signaling	0.884	0.0149	2.646	CDC42,GNB1,MAPK14,NRAS,PDIA3,RHOA,SPR
Ephrin A Signaling	0.881	0.0214	#NUM!	CDC42,CFL1,RHOA
Caspase activation via Death Receptors in the presence of ligand	0.872	0.0625	#NUM!	FADD
Mismatch Repair	0.872	0.0625	#NUM!	PCNA
Glutaryl-CoA Degradation	0.872	0.0625	#NUM!	ACAT2
D-myo-inositol (1,4,5)-trisphosphate Degradation	0.872	0.0625	#NUM!	INPP5D
Senescence Pathway	0.869	0.0166	2.236	CAPN1,MAPK14,NRAS,PPP2CA,PPP2R5D
ERK/MAPK Signaling	0.865	0.0182	#NUM!	ITGB4,NRAS,PPP2CA,PPP2R5D
TRIM21 Intracellular Antibody Signaling Pathway	0.856	0.0141	1.414	ANXA2,GMPS,PSMA5,PSMC2,PSMC3,PSMC5,PSMD11,PSME2
Prolactin receptor signaling	0.848	0.0588	#NUM!	SKP1
Metabolism of Angiotensinogen to Angiotensins	0.848	0.0588	#NUM!	CTSD
Signaling by Type 1 Insulin-like Growth Factor 1 Receptor (IGF1R)	0.848	0.0588	#NUM!	NRAS
Protein methylation	0.848	0.0588	#NUM!	EEF1A1
RAN Signaling	0.848	0.0588	#NUM!	RAN
1D-myo-inositol Hexakisphosphate Biosynthesis II (Mammalian)	0.848	0.0588	#NUM!	INPP5D
D-myo-inositol (1,3,4)-trisphosphate Biosynthesis	0.848	0.0588	#NUM!	INPP5D
Glycation Signaling Pathway	0.84	0.0178	1	CDC42,MAPK14,NRAS,SOD1
GDNF Family Ligand-Receptor Interactions	0.827	0.0263	#NUM!	CDC42,NRAS
Gastrin-CREB signalling pathway via PKC and MAPK	0.825	0.0556	#NUM!	NRAS
Isoleucine Degradation I	0.825	0.0556	#NUM!	ACAT2
SUMOylation of DNA damage response and repair proteins	0.818	0.026	#NUM!	NUP93,RAE1
Antiproliferative Role of Somatostatin Receptor 2	0.818	0.026	#NUM!	GNB1,NRAS
Endocannabinoid Neuronal Synapse Pathway	0.817	0.02	#NUM!	GNB1,MAPK14,PDIA3
Factors Promoting Cardiogenesis in Vertebrates	0.811	0.0199	#NUM!	MAPK14,PDIA3,RHOA
Signaling by NOTCH1	0.81	0.0256	#NUM!	HDAC2,SKP1
VDR/RXR Activation	0.81	0.0256	#NUM!	PSMC5,SERPINB1
Neurotrophin/TRK Signaling	0.81	0.0256	#NUM!	CDC42,NRAS
Role of Osteoclasts in Rheumatoid Arthritis Signaling Pathway	0.808	0.0158	2.236	CDC42,GSN,MAPK14,NRAS,RHOA
Type II Diabetes Mellitus Signaling	0.805	0.0197	#NUM!	ACSL3,ACSL4,PKM
Glyoxylate metabolism and glycine degradation	0.803	0.0526	#NUM!	OGDH
RHO GTPases activate CIT	0.803	0.0526	#NUM!	RHOA
Mismatch Repair in Eukaryotes	0.803	0.0526	#NUM!	PCNA
Mineralocorticoid Biosynthesis	0.803	0.0526	#NUM!	NSDHL
IL-7 Signaling Pathway	0.801	0.0253	#NUM!	MAPK14,SLC2A1
DDX58/IFIH1-mediated induction of interferon-alpha/beta	0.784	0.0247	#NUM!	FADD,HSP90AA1
IL-3 Signaling	0.784	0.0247	#NUM!	INPP5D,NRAS
Role of JAK family kinases in IL-6-type Cytokine Signaling	0.784	0.0247	#NUM!	HSP90AA1,MAPK14
Glucocorticoid Biosynthesis	0.783	0.05	#NUM!	NSDHL
S100 Family Signaling Pathway	0.777	0.0128	2.333	ANXA2,ATP5F1C,CACYBP,CTSD,MAPK14,PDIA3,RHOA,S100A10,S100A13,S100A4
Metabolism of water-soluble vitamins and cofactors	0.776	0.0244	#NUM!	CYB5R3,SLC2A1
ER-Mitochondrial Communication Signaling Pathway	0.776	0.0244	#NUM!	PITRM1,SOD1
BEX2 Signaling Pathway	0.776	0.0244	#NUM!	PPP2CA,PPP2R5D
Pulmonary Fibrosis Idiopathic Signaling Pathway	0.769	0.0153	2	ACTG1,MAPK14,NRAS,RBBP4,RHOA
Estrogen-Dependent Breast Cancer Signaling	0.767	0.0241	#NUM!	HSD17B12,NRAS
Ovarian Cancer Signaling	0.765	0.0189	#NUM!	HDAC2,NRAS,PA2G4
Hepatic Fibrosis Signaling Pathway	0.764	0.0144	2.236	CDC42,ITGB4,MAPK14,NRAS,RHOA,TF
RHO GTPases activate PAKs	0.763	0.0476	#NUM!	CDC42
Citric acid cycle (TCA cycle)	0.763	0.0476	#NUM!	OGDH
Orexin Signaling Pathway	0.761	0.0165	2	ATP6V1E1,GNB1,MAPK14,PDIA3
Superpathway of Inositol Phosphate Compounds	0.761	0.0165	#NUM!	INPP5D,PPP2CA,PPP2R5D,PTPN12
PI Metabolism	0.759	0.0238	#NUM!	INPP5D,VAC14
Role of MAPK Signaling in the Pathogenesis of Influenza	0.759	0.0238	#NUM!	MAPK14,NRAS
Pancreatic Secretion Signaling Pathway	0.757	0.0165	1	ARHGDIA,ARHGEF1,PDIA3,RHOA
Xenobiotic Metabolism Signaling	0.75	0.0151	#NUM!	HSP90AA1,MAPK14,NRAS,PPP2CA,PPP2R5D
Cellular hexose transport	0.745	0.0455	#NUM!	SLC2A1
Superpathway of D-myo-inositol (1,4,5)-trisphosphate Metabolism	0.745	0.0455	#NUM!	INPP5D
PDGF Signaling	0.736	0.023	#NUM!	INPP5D,NRAS
Oxidative Stress Induced Senescence	0.728	0.0227	#NUM!	MAPK14,RBBP4
Respiratory electron transport	0.728	0.0227	#NUM!	COX5A,NDUFA13
Nephrin family interactions	0.728	0.0435	#NUM!	SPTBN1
Azathioprine ADME	0.728	0.0435	#NUM!	GMPS
TCA Cycle II (Eukaryotic)	0.728	0.0435	#NUM!	OGDH
Tryptophan Degradation III (Eukaryotic)	0.728	0.0435	#NUM!	ACAT2
NAP1L1 Transcription Regulation Signaling Pathway	0.721	0.0225	#NUM!	TUBA4A,TUBB3
BMP signaling pathway	0.714	0.0222	#NUM!	MAPK14,NRAS
Gαq Signaling	0.712	0.0178	#NUM!	CDC42,GNB1,RHOA
RHO GTPases Activate NADPH Oxidases	0.711	0.0417	#NUM!	MAPK14
RAS processing	0.711	0.0417	#NUM!	NRAS
IL-22 Signaling	0.711	0.0417	#NUM!	MAPK14
Androgen Biosynthesis	0.711	0.0417	#NUM!	NSDHL
Vitamin-C Transport	0.711	0.0417	#NUM!	SLC2A1
RAR Activation	0.71	0.0139	1.633	CDC42,GNB1,MAPK14,PSMC5,RHOA,RPL7A
NER (Nucleotide Excision Repair, Enhanced Pathway)	0.706	0.022	#NUM!	PCNA,RBBP4
Acute Myeloid Leukemia Signaling	0.699	0.0217	#NUM!	IDH1,NRAS
Epithelial Membrane Protein Signaling Pathway	0.697	0.0174	#NUM!	ITGB4,NRAS,RHOA
Incretin synthesis, secretion, and inactivation	0.695	0.04	#NUM!	GNB1
Glycogen metabolism	0.695	0.04	#NUM!	PYGB
Signaling by NTRK2 (TRKB)	0.695	0.04	#NUM!	NRAS
RANK Signaling in Osteoclasts	0.692	0.0215	#NUM!	GSN,MAPK14
Ribonucleotide Reductase Signaling Pathway	0.687	0.0172	#NUM!	MAPK14,NRAS,SKP1
Apelin Adipocyte Signaling Pathway	0.685	0.0213	#NUM!	MAPK14,SOD1
Androgen Signaling	0.682	0.0171	#NUM!	DNAJB1,GNB1,HSP90AA1
Miscellaneous transport and binding events	0.68	0.0385	#NUM!	ADD1
Signaling by Erythropoietin	0.68	0.0385	#NUM!	NRAS
IL-17A Signaling in Gastric Cells	0.68	0.0385	#NUM!	MAPK14
Cardiac Hypertrophy Signaling (Enhanced)	0.68	0.013	1.633	GNB1,HDAC2,ITGB4,MAPK14,NRAS,PDIA3,RHOA
MITF-M-dependent gene expression	0.678	0.0211	#NUM!	ATP6V1E1,MAPK14
Dopamine-DARPP32 Feedback in cAMP Signaling	0.668	0.0169	#NUM!	PDIA3,PPP2CA,PPP2R5D
Syndecan interactions	0.666	0.037	#NUM!	ITGB4
Death Receptor Signaling	0.665	0.0206	#NUM!	ACTG1,FADD
VEGF Signaling	0.665	0.0206	#NUM!	ACTG1,NRAS
Meiosis Initiation Signaling Pathway	0.658	0.0204	#NUM!	HDAC2,SKP1
Small Cell Lung Cancer Signaling	0.658	0.0204	#NUM!	HDAC2,PA2G4
IL-1 Signaling	0.658	0.0204	#NUM!	GNB1,MAPK14
Sulfur amino acid metabolism	0.652	0.0357	#NUM!	ENOPH1
RHO GTPases activate PKNs	0.652	0.0357	#NUM!	RHOA
Apelin Cardiomyocyte Signaling Pathway	0.646	0.02	#NUM!	MAPK14,PDIA3
Colorectal Cancer Metastasis Signaling	0.645	0.0148	#NUM!	CDC42,GNB1,NRAS,RHOA
EGR2 and SOX10-mediated initiation of Schwann cell myelination	0.638	0.0345	#NUM!	HDAC2
Pyroptosis Signaling Pathway	0.633	0.0196	#NUM!	MAPK14,RHOA
Mouse Embryonic Stem Cell Pluripotency	0.627	0.0194	#NUM!	MAPK14,NRAS
Activation of kainate receptors upon glutamate binding	0.625	0.0333	#NUM!	GNB1
Signaling by NTRK3 (TRKC)	0.625	0.0333	#NUM!	NRAS
FOXO-mediated transcription of oxidative stress, metabolic and neuronal genes	0.625	0.0333	#NUM!	HDAC2
Tryptophan Degradation X (Mammalian, via Tryptamine)	0.625	0.0333	#NUM!	AKR1A1
Hepatitis B Chronic Liver Pathogenesis Signaling Pathway	0.623	0.016	#NUM!	BUB3,NRAS,VDAC2
Kinetochore Metaphase Signaling Pathway	0.621	0.0192	#NUM!	BUB3,PPP2R5D
IL-17 Signaling	0.618	0.0159	#NUM!	HSP90AA1,MAPK14,NRAS
Cargo recognition for clathrin-mediated endocytosis	0.615	0.019	#NUM!	AP2M1,TF
Signaling by ALK	0.613	0.0323	#NUM!	HDAC2
Signaling by CSF1 (M-CSF) in myeloid cells	0.613	0.0323	#NUM!	INPP5D
Opioid Signaling Pathway	0.61	0.0142	2	AP2M1,CDC42,GNB1,NRAS
Molecular Mechanisms of Cancer	0.608	0.0116	2.53	ARHGEF1,CDC42,FADD,GNB1,HDAC2,ITGB4,MAPK14,NRAS,PA2G4,RHOA
NOD1/2 Signaling Pathway	0.601	0.0155	#NUM!	HSP90AA1,MAPK14,SUGT1
Toll-like Receptor Cascades	0.601	0.0312	#NUM!	DNM2
Thrombin signalling through proteinase activated receptors (PARs)	0.601	0.0312	#NUM!	GNB1
Endosomal Sorting Complex Required For Transport (ESCRT)	0.601	0.0312	#NUM!	VPS4A
PPAR Signaling	0.598	0.0185	#NUM!	HSP90AA1,NRAS
Endothelin-1 Signaling	0.597	0.0155	#NUM!	MAPK14,NRAS,PDIA3
Oxytocin Signaling Pathway	0.596	0.014	2	GNB1,MAPK14,NRAS,RHOA
Toll Like Receptor 3 (TLR3) Cascade	0.59	0.0303	#NUM!	FADD
Inhibition of Angiogenesis by TSP1	0.59	0.0303	#NUM!	MAPK14
Sphingolipid metabolism	0.586	0.0182	#NUM!	CYB5B,SGPL1
Cargo concentration in the ER	0.578	0.0294	#NUM!	TMED10
4-1BB Signaling in T Lymphocytes	0.578	0.0294	#NUM!	MAPK14
Phase I - Functionalization of compounds	0.575	0.0179	#NUM!	CYB5B,CYB5R3
PRC2 methylates histones and DNA	0.568	0.0286	#NUM!	RBBP4
ID1 Signaling Pathway	0.565	0.0149	#NUM!	ABI1,MAPK14,NRAS
Adrenomedullin signaling pathway	0.565	0.0149	#NUM!	MAPK14,NRAS,PDIA3
Binding and Uptake of Ligands by Scavenger Receptors	0.565	0.0175	#NUM!	HSP90AA1,HYOU1
Cellular Effects of Sildenafil (Viagra)	0.562	0.0117	1.414	ACTG1,CAPN1,FADD,GNB1,HSP90AA1,MAPK14,PPP2CA,PPP2R5D
Ethanol Degradation II	0.557	0.0278	#NUM!	AKR1A1
Regulation of lipid metabolism by PPARalpha	0.539	0.0168	#NUM!	FDFT1,HMGCS1
MyD88-independent TLR4 cascade	0.537	0.0263	#NUM!	FADD
Metabolism of steroid hormones	0.537	0.0263	#NUM!	HSD17B12
Regulation of TP53 Expression and Degradation	0.537	0.0263	#NUM!	PPP2CA
Resolution of Abasic Sites (AP sites)	0.537	0.0263	#NUM!	PCNA
TWEAK Signaling	0.537	0.0263	#NUM!	FADD
Glucocorticoid Receptor Signaling	0.532	0.0117	#NUM!	ATP5F1C,FKBP4,HSP90AA1,MAPK14,NDUFA13,NRAS,TFAM
NGF-stimulated transcription	0.528	0.0256	#NUM!	DNM2
FLT3 Signaling	0.528	0.0256	#NUM!	NRAS
Noradrenaline and Adrenaline Degradation	0.528	0.0256	#NUM!	AKR1A1
Renin-Angiotensin Signaling	0.524	0.0164	#NUM!	MAPK14,NRAS
Mitophagy	0.519	0.025	#NUM!	VDAC2
Synaptic Long Term Potentiation	0.515	0.0161	#NUM!	NRAS,PDIA3
p38 MAPK Signaling	0.515	0.0161	#NUM!	FADD,MAPK14
Acetone Degradation I (to Methylglyoxal)	0.51	0.0244	#NUM!	HSD17B12
April Mediated Signaling	0.501	0.0238	#NUM!	MAPK14
Pyrimidine Ribonucleotides Interconversion	0.501	0.0238	#NUM!	PGP
Gαs Signaling	0.501	0.0157	#NUM!	ADD1,GNB1
Signaling by SCF-KIT	0.493	0.0233	#NUM!	NRAS
DAP12 interactions	0.493	0.0233	#NUM!	NRAS
Vasopressin regulates renal water homeostasis via Aquaporins	0.493	0.0233	#NUM!	GNB1
B Cell Activating Factor Signaling	0.493	0.0233	#NUM!	MAPK14
Oncostatin M Signaling	0.493	0.0233	#NUM!	NRAS
Antigen Presentation Pathway	0.493	0.0233	#NUM!	PDIA3
Insulin Receptor Signaling	0.492	0.0155	#NUM!	INPP5D,NRAS
IL-6 Signaling	0.492	0.0155	#NUM!	MAPK14,NRAS
LXR/RXR Activation	0.488	0.0154	#NUM!	FDFT1,TF
Netrin-1 signaling	0.485	0.0227	#NUM!	CDC42
SUMOylation of transcription cofactors	0.485	0.0227	#NUM!	TRIM28
TBC/RABGAPs	0.485	0.0227	#NUM!	RAB6A
BER (Base Excision Repair) Pathway	0.485	0.0227	#NUM!	PCNA
TR/RXR Activation	0.483	0.0153	#NUM!	PCNA,SLC2A1
Arachidonic acid metabolism	0.477	0.0222	#NUM!	PON2
Pyrimidine Ribonucleotides De Novo Biosynthesis	0.477	0.0222	#NUM!	PGP
GABA Receptor Signaling	0.475	0.015	#NUM!	AP2M1,GNB1
Estrogen Biosynthesis	0.469	0.0217	#NUM!	HSD17B12
Xenobiotic Metabolism CAR Signaling Pathway	0.462	0.0129	#NUM!	HSP90AA1,PPP2CA,PPP2R5D
Interleukin-2 family signaling	0.462	0.0213	#NUM!	INPP5D
Sensory perception of taste	0.462	0.0213	#NUM!	GNB1
Role of RIG1-like Receptors in Antiviral Innate Immunity	0.462	0.0213	#NUM!	FADD
G alpha (z) signalling events	0.454	0.0208	#NUM!	GNB1
Inositol phosphate metabolism	0.454	0.0208	#NUM!	INPP5D
Complex IV assembly	0.454	0.0208	#NUM!	COX5A
CGAS-STING Signaling Pathway	0.454	0.0145	#NUM!	ATP6V1E1,TFAM
Hereditary Breast Cancer Signaling	0.454	0.0145	#NUM!	HDAC2,NRAS
Adipogenesis pathway	0.454	0.0145	#NUM!	HDAC2,RBBP4
NF1 RAS Signaling Pathway	0.448	0.0111	0	CFL1,DPYSL2,GNB1,NRAS,RHOA,VASP
TP53 Regulates Transcription of Cell Cycle Genes	0.447	0.0204	#NUM!	PCNA
Nucleosome assembly	0.447	0.0204	#NUM!	RBBP4
iNOS Signaling	0.447	0.0204	#NUM!	MAPK14
Role of Macrophages, Fibroblasts and Endothelial Cells in Rheumatoid Arthritis	0.446	0.0119	2	MAPK14,NRAS,PDIA3,RHOA
Osteoarthritis Pathway	0.444	0.0126	#NUM!	ANXA2,FADD,ITGB4
Melanoma Signaling	0.44	0.02	#NUM!	NRAS
MYC Mediated Apoptosis Signaling	0.44	0.02	#NUM!	FADD
nNOS Signaling in Neurons	0.44	0.02	#NUM!	CAPN1
DHCR24 Signaling Pathway	0.435	0.014	#NUM!	NRAS,TF
MSP-RON Signaling in Cancer Cells Pathway	0.435	0.014	#NUM!	ITGB4,NRAS
Cell Cycle: G2/M DNA Damage Checkpoint Regulation	0.433	0.0196	#NUM!	SKP1
Role of Chondrocytes in Rheumatoid Arthritis Signaling Pathway	0.431	0.0139	#NUM!	FADD,MAPK14
PIP3 activates AKT signaling	0.427	0.0138	#NUM!	PPP2CA,PPP2R5D
Apelin Endothelial Signaling Pathway	0.427	0.0138	#NUM!	GNB1,NRAS
Tuberculosis Active Signaling Pathway	0.424	0.0122	#NUM!	ATP6V1E1,INPP5D,MAPK14
Gαi Signaling	0.423	0.0137	#NUM!	GNB1,NRAS
Endocannabinoid Cancer Inhibition Pathway	0.42	0.0136	#NUM!	MAPK14,RHOA
Signaling by TGF-beta Receptor Complex	0.414	0.0185	#NUM!	RHOA
UVB-Induced MAPK Signaling	0.414	0.0185	#NUM!	MAPK14
Amino acids regulate mTORC1	0.408	0.0182	#NUM!	ATP6V1E1
Docosahexaenoic Acid (DHA) Signaling	0.407	0.012	#NUM!	FADD,PDIA3,SPTBN1
Dilated Cardiomyopathy Signaling Pathway	0.405	0.0132	#NUM!	ACTG1,MAPK14
CSDE1 Signaling Pathway	0.402	0.0179	#NUM!	RPL9
Interleukin-3, Interleukin-5 and GM-CSF signaling	0.402	0.0179	#NUM!	INPP5D
CNTF Signaling	0.402	0.0179	#NUM!	NRAS
EGF Signaling	0.402	0.0179	#NUM!	MAPK14
Phototransduction Pathway	0.402	0.0179	#NUM!	GNB1
Neurexins and neuroligins	0.396	0.0175	#NUM!	DBNL
TNF signaling	0.396	0.0175	#NUM!	FADD
Cell Cycle Control of Chromosomal Replication	0.396	0.0175	#NUM!	PCNA
Circadian Clock	0.39	0.0172	#NUM!	SKP1
Role of IL-17A in Arthritis	0.39	0.0172	#NUM!	MAPK14
Cancer Drug Resistance by Drug Efflux	0.39	0.0172	#NUM!	NRAS
Sleep REM Signaling Pathway	0.384	0.0169	#NUM!	CFL1
TEC Kinase Signaling	0.38	0.0104	#NUM!	ACTG1,CDC42,FADD,GNB1,ITGB4,RHOA
GABA receptor activation	0.379	0.0167	#NUM!	GNB1
Endometrial Cancer Signaling	0.379	0.0167	#NUM!	NRAS
PCP (Planar Cell Polarity) Pathway	0.379	0.0167	#NUM!	RHOA
Cohesin Chromatin Regulation Pathway	0.374	0.0114	#NUM!	CBX3,PPP2CA,PPP2R5D
Assembly of collagen fibrils and other multimeric structures	0.373	0.0164	#NUM!	ITGB4
Visual phototransduction	0.373	0.0164	#NUM!	GNB1
Retinoic acid Mediated Apoptosis Signaling	0.373	0.0164	#NUM!	FADD
eNOS Signaling	0.372	0.0124	#NUM!	DNM2,HSP90AA1
MSP-RON Signaling Pathway	0.368	0.0161	#NUM!	ACTG1
Transcriptional Regulation by MECP2	0.363	0.0159	#NUM!	HDAC2
IL-2 Signaling	0.363	0.0159	#NUM!	NRAS
Xenobiotic Metabolism General Signaling Pathway	0.363	0.0122	#NUM!	MAPK14,NRAS
HOTAIR Regulatory Pathway	0.36	0.0121	#NUM!	HDAC2,RBBP4
Circadian Rhythm Signaling	0.36	0.0111	#NUM!	GNB1,NRAS,PDIA3
Collagen degradation	0.358	0.0156	#NUM!	CTSD
Peroxisomal protein import	0.358	0.0156	#NUM!	IDH1
UFMylation Signaling Pathway	0.358	0.0156	#NUM!	RPN1
Thrombopoietin Signaling	0.358	0.0156	#NUM!	NRAS
ERB2-ERBB3 Signaling	0.358	0.0156	#NUM!	NRAS
RAB geranylgeranylation	0.353	0.0154	#NUM!	RAB6A
WNT/Ca+ pathway	0.348	0.0152	#NUM!	PDIA3
NoRC negatively regulates rRNA expression	0.343	0.0149	#NUM!	HDAC2
CD40 Signaling	0.343	0.0149	#NUM!	MAPK14
ERBB4 Signaling	0.343	0.0149	#NUM!	NRAS
SPINK1 General Cancer Pathway	0.343	0.0149	#NUM!	NRAS
Macroautophagy	0.339	0.0147	#NUM!	ATG4B
Complex I biogenesis	0.339	0.0147	#NUM!	NDUFA13
IL-17A Signaling in Airway Cells	0.339	0.0147	#NUM!	MAPK14
Phospholipases	0.339	0.0147	#NUM!	PDIA3
Glutamate Receptor Signaling	0.339	0.0147	#NUM!	GNB1
WNT/β-catenin Signaling	0.337	0.0116	#NUM!	PPP2CA,PPP2R5D
rRNA modification in the nucleus and cytosol	0.334	0.0145	#NUM!	RPS9
Role of JAK1 and JAK3 in γc Cytokine Signaling	0.334	0.0145	#NUM!	NRAS
GM-CSF Signaling	0.33	0.0143	#NUM!	NRAS
Tumor Microenvironment Pathway	0.318	0.0111	#NUM!	NRAS,SLC2A1
COPII-mediated vesicle transport	0.317	0.0137	#NUM!	TMED10
Aryl Hydrocarbon Receptor Signaling	0.312	0.011	#NUM!	CTSD,HSP90AA1
Olfactory Signaling Pathway	0.312	0.0135	#NUM!	GNB1
Melatonin Signaling	0.312	0.0135	#NUM!	PDIA3
ERK5 Signaling	0.312	0.0135	#NUM!	NRAS
Ion channel transport	0.31	0.0109	#NUM!	ASPH,ATP6V1E1
Plasma lipoprotein assembly, remodeling, and clearance	0.304	0.0132	#NUM!	AP2M1
Granzyme A Signaling	0.304	0.0132	#NUM!	NDUFA13
GPCR-Mediated Integration of Enteroendocrine Signaling Exemplified by an L Cell	0.304	0.0132	#NUM!	PDIA3
LPS/IL-1 Mediated Inhibition of RXR Function	0.304	0.0101	#NUM!	ACSL3,ACSL4,HMGCS1
Pre-NOTCH Expression and Processing	0.3	0.013	#NUM!	RAB6A
Angiopoietin Signaling	0.3	0.013	#NUM!	NRAS
Leptin Signaling in Obesity	0.3	0.013	#NUM!	PDIA3
Toll-like Receptor Signaling	0.3	0.013	#NUM!	MAPK14
Macrophage Classical Activation Signaling Pathway	0.297	0.0106	#NUM!	PKM,RBBP4
NF-κB Activation by Viruses	0.296	0.0128	#NUM!	NRAS
Maturity Onset Diabetes of Young (MODY) Signaling	0.296	0.0128	#NUM!	OGDH
Thyroid Cancer Signaling	0.296	0.0128	#NUM!	NRAS
Hypoxia Signaling in the Cardiovascular System	0.296	0.0128	#NUM!	HSP90AA1
Histone Modification Signaling Pathway	0.296	0.01	#NUM!	CAPN1,CBX3,HDAC2
Signaling by MET	0.293	0.0127	#NUM!	NRAS
Role of MAPK Signaling in Inhibiting the Pathogenesis of Influenza	0.293	0.0127	#NUM!	MAPK14
IL-17A Signaling in Fibroblasts	0.289	0.0125	#NUM!	MAPK14
Degradation of the extracellular matrix	0.285	0.0123	#NUM!	CAPN1
Regulation of the Epithelial-Mesenchymal Transition Pathway	0.283	0.0103	#NUM!	NRAS,RHOA
JAK/STAT Signaling	0.278	0.012	#NUM!	NRAS
Activation of anterior HOX genes in hindbrain during early embryogenesis	0.275	0.0119	#NUM!	RBBP4
Adrenergic Receptor Signaling Pathway (Enhanced)	0.274	0.0101	#NUM!	ATP6V1E1,PDIA3
Human Embryonic Stem Cell Pluripotency	0.27	0.01	#NUM!	HSP90AA1,NRAS
VEGF Family Ligand-Receptor Interactions	0.268	0.0116	#NUM!	NRAS
FGF Signaling	0.268	0.0116	#NUM!	MAPK14
Regulation of the Epithelial Mesenchymal Transition in Development Pathway	0.268	0.0116	#NUM!	S100A4
Oxytocin in Brain Signaling Pathway	0.268	0.00995	#NUM!	GNB1,NRAS
Sheddase Signaling Pathway	0.261	0.0098	#NUM!	ITGB4,MAPK14
Amyloid fiber formation	0.261	0.0114	#NUM!	GSN
Telomere Maintenance	0.258	0.0112	#NUM!	PCNA
RAB GEFs exchange GTP for GDP on RABs	0.255	0.0111	#NUM!	RAB6A
Unfolded protein response	0.249	0.0109	#NUM!	DNAJB1
Regulation of TP53 Activity through Phosphorylation	0.246	0.0108	#NUM!	MAPK14
Activin Inhibin Signaling Pathway	0.245	0.00943	#NUM!	MAPK14,RHOA
Cell surface interactions at the vascular wall	0.241	0.00935	#NUM!	INPP5D,NRAS
Class B/2 (Secretin family receptors)	0.24	0.0105	#NUM!	GNB1
Serotonin Degradation	0.24	0.0105	#NUM!	AKR1A1
Prolactin Signaling	0.237	0.0104	#NUM!	NRAS
Calcium Signaling	0.234	0.00917	#NUM!	ASPH,HDAC2
Crosstalk between Dendritic Cells and Natural Killer Cells	0.231	0.0102	#NUM!	ACTG1
Melanocyte Development and Pigmentation Signaling	0.229	0.0101	#NUM!	NRAS
Neuropathic Pain Signaling in Dorsal Horn Neurons	0.223	0.0099	#NUM!	PDIA3
mRNA 3 Prime End Processing Signaling Pathway	0.221	0.0098	#NUM!	EXOSC4
Potassium Channels	0.218	0.00971	#NUM!	GNB1
GPER1 signaling	0.218	0.00971	#NUM!	GNB1
IGF-1 Signaling	0.213	0.00952	#NUM!	NRAS
Extracellular matrix organization	0.208	0.00935	#NUM!	ITGB4
Xenobiotic Metabolism AHR Signaling Pathway	0.206	0.00926	#NUM!	HSP90AA1
Phase II - Conjugation of compounds	0.203	0.00917	#NUM!	AKR1A1
Interleukin-4 and Interleukin-13 signaling	0.199	0.00901	#NUM!	HSP90AA1
NAD Signaling Pathway	0	0.00662	#NUM!	AIFM1
Neurovascular Coupling Signaling Pathway	0	0.00431	#NUM!	RHOA
Wound Healing Signaling Pathway	0	0.00803	#NUM!	ITGB4,NRAS
SNARE Signaling Pathway	0	0.00725	#NUM!	RAB6A
CDX Gastrointestinal Cancer Signaling Pathway	0	0.00508	#NUM!	MAPK14
Pathogen Induced Cytokine Storm Signaling Pathway	0	0.00785	#NUM!	FADD,MAPK14,SLC2A1
Role of Osteoblasts in Rheumatoid Arthritis Signaling Pathway	0	0.00417	#NUM!	CTSD
Macrophage Alternative Activation Signaling Pathway	0	0.00521	#NUM!	MAPK14
IL-33 Signaling Pathway	0	0.00513	#NUM!	MAPK14
Acetylcholine Receptor Signaling Pathway	0	0.00505	#NUM!	PDIA3
GABAergic Receptor Signaling Pathway (Enhanced)	0	0.00714	#NUM!	GNB1
Glutaminergic Receptor Signaling Pathway (Enhanced)	0	0.00613	#NUM!	MAPK14,PDIA3
G alpha (i) signalling events	0	0.00388	#NUM!	GNB1
Glycerophospholipid biosynthesis	0	0.00781	#NUM!	CPNE1
Generic Transcription Pathway	0	0.00466	#NUM!	HDAC2,TRIM28
G alpha (q) signalling events	0	0.00575	#NUM!	GNB1
G alpha (s) signalling events	0	0.0069	#NUM!	GNB1
Cardiac conduction	0	0.00769	#NUM!	ASPH
HDR through Homologous Recombination (HRR) or Single Strand Annealing (SSA)	0	0.00877	#NUM!	PCNA
Keratinization	0	0.00463	#NUM!	CAPN1
Autism Signaling Pathway	0	0.00325	#NUM!	NRAS
NAFLD Signaling Pathway	0	0.00893	#NUM!	PPP2CA,PPP2R5D
BBSome Signaling Pathway	0	0.00609	#NUM!	CCT6A,MAPK14,RHOA
IL-27 Signaling Pathway	0	0.00746	#NUM!	MAPK14
Sleep NREM Signaling Pathway	0	0.0087	#NUM!	NRAS
Chromatin organization	0	0.00781	#NUM!	HDAC2,RBBP4
Irritable Bowel Syndrome Signaling Pathway	0	0.00692	#NUM!	CDC42,RHOA
Lung Ionic Balance Signaling Pathway	0	0.00766	-1	PDIA3,PPP2CA,PPP2R5D,RHOA
Bone Mineralization Signaling Pathway	0	0.00694	#NUM!	PDIA3
ID3 Signaling Pathway	0	0.00103	#NUM!	NRAS
Preeclampsia Signaling Pathway	0	0.00621	#NUM!	RHOA
Zn Homeostasis Signaling Pathway	0	0.00276	#NUM!	ERP44,MAPK14,S100A4
Erythropoietin Signaling Pathway	0	0.00552	#NUM!	NRAS
IL-12 Signaling and Production in Macrophages	0	0.00413	#NUM!	MAPK14
Role of NFAT in Regulation of the Immune Response	0	0.00191	#NUM!	GNB1,NRAS
FcγRIIB Signaling in B Lymphocytes	0	0.00375	#NUM!	INPP5D,NRAS
CCR5 Signaling in Macrophages	0	0.00399	#NUM!	GNB1,MAPK14
Calcium-induced T Lymphocyte Apoptosis	0	0.00215	#NUM!	HDAC2
Cytotoxic T Lymphocyte-mediated Apoptosis of Target Cells	0	0.00234	#NUM!	FADD
CTLA4 Signaling in Cytotoxic T Lymphocytes	0	0.0082	0.447	AP2M1,MAPK14,NRAS,PPP2CA,PPP2R5D
CD28 Signaling in T Helper Cells	0	0.00383	#NUM!	ARPC4,CDC42
IL-15 Signaling	0	0.0038	#NUM!	MAPK14,NRAS
Dendritic Cell Maturation	0	0.00329	#NUM!	MAPK14,PDIA3
Relaxin Signaling	0	0.00641	#NUM!	GNB1
ICOS-ICOSL Signaling in T Helper Cells	0	0.00195	#NUM!	INPP5D
Lipid Antigen Presentation by CD1	0	0.00483	#NUM!	AP2M1,PDIA3
Corticotropin Releasing Hormone Signaling	0	0.00645	#NUM!	MAPK14
Role of NANOG in Mammalian Embryonic Stem Cell Pluripotency	0	0.00813	#NUM!	NRAS
CREB Signaling in Neurons	0	0.00487	#NUM!	GNB1,NRAS,PDIA3
Type I Diabetes Mellitus Signaling	0	0.00391	#NUM!	FADD,MAPK14
p70S6K Signaling	0	0.00688	0	NRAS,PDIA3,PPP2CA,PPP2R5D
G Protein Signaling Mediated by Tubby	0	0.00213	#NUM!	GNB1
Systemic Lupus Erythematosus Signaling	0	0.00562	#NUM!	INPP5D,LSM1,LSM4,NRAS,PPIH,PRPF19
CDC42 Signaling	0	0.00865	2	ARPC4,CDC42,CFL1,ITGB4,MAPK14
FAK Signaling	0	0.00676	0.378	ARPC4,CAPN1,ITGB4,MAPK14,NRAS,PTPN12,RHOA
Role of Osteoblasts, Osteoclasts and Chondrocytes in Rheumatoid Arthritis	0	0.00873	#NUM!	GSN,MAPK14
Phospholipase C Signaling	0	0.00623	2.236	ARHGEF1,CDC42,GNB1,HDAC2,ITGB4,NRAS,RHOA
Neuroprotective Role of THOP1 in Alzheimer's Disease	0	0.00763	#NUM!	THOP1
Regulation of IL-2 Expression in Activated and Anergic T Lymphocytes	0	0.00214	#NUM!	NRAS
NUR77 Signaling in T Lymphocytes	0	0.00385	#NUM!	HDAC2,PCNA
PKCθ Signaling in T Lymphocytes	0	0.00179	#NUM!	NRAS
Antiproliferative Role of TOB in T Cell Signaling	0	0.00235	#NUM!	SKP1
PI3K Signaling in B Lymphocytes	0	0.00507	#NUM!	INPP5D,NRAS,PDIA3
Transcriptional Regulatory Network in Embryonic Stem Cells	0	0.0061	#NUM!	NRAS
Agranulocyte Adhesion and Diapedesis	0	0.00446	#NUM!	ACTG1
Sperm Motility	0	0.00778	#NUM!	GNB1,PDIA3
SAPK/JNK Signaling	0	0.00797	2	CDC42,FADD,GNB1,NRAS
Nitric Oxide Signaling in the Cardiovascular System	0	0.00833	#NUM!	HSP90AA1
IL-4 Signaling	0	0.00348	#NUM!	MAPK14,NRAS
B Cell Receptor Signaling	0	0.00784	1.342	CDC42,CFL1,INPP5D,MAPK14,NRAS
cAMP-mediated signaling	0	0.00417	#NUM!	AKAP12
NF-κB Signaling	0	0.00525	#NUM!	FADD,HDAC2,NRAS
T Cell Receptor Signaling	0	0.00322	#NUM!	MAPK14,NRAS
G-Protein Coupled Receptor Signaling	0	0.00561	2	CDC42,GNB1,MAPK14,NRAS
GPCR-Mediated Nutrient Sensing in Enteroendocrine Cells	0	0.0084	#NUM!	PDIA3
Phagosome Formation	0	0.0085	1.633	ARPC4,CDC42,CFL1,ITGB4,NRAS,RHOA
Neuroinflammation Signaling Pathway	0	0.00303	#NUM!	MAPK14
Th17 Activation Pathway	0	0.00204	#NUM!	HSP90AA1
T Cell Exhaustion Signaling Pathway	0	0.00529	#NUM!	NRAS,PPP2CA,PPP2R5D
Systemic Lupus Erythematosus in T Cell Signaling Pathway	0	0.00775	1.342	CDC42,NRAS,PPP2CA,PPP2R5D,RHOA
Systemic Lupus Erythematosus in B Cell Signaling Pathway	0	0.00275	#NUM!	INPP5D,NRAS
White Adipose Tissue Browning Pathway	0	0.00719	#NUM!	MAPK14
Xenobiotic Metabolism PXR Signaling Pathway	0	0.00455	#NUM!	HSP90AA1
MSP-RON Signaling in Macrophages Pathway	0	0.00833	#NUM!	NRAS

## Sheet: HCT116 CSCs Pathways
© 2000-2026 QIAGEN. All rights reserved.
Ingenuity Canonical Pathways	-log(p-value)	Ratio	z-score	Molecules
Superpathway of Cholesterol Biosynthesis	22.2	0.516	3.742	ACAA2,ACAT2,CYP51A1,DHCR24,DHCR7,EBP,FDFT1,FDPS,HMGCS1,HSD17B7,IDI1,LSS,MSMO1,MVD,MVK,NSDHL
Cholesterol biosynthesis	21.5	0.556	3.873	ACAT2,CYP51A1,DHCR24,DHCR7,EBP,FDFT1,FDPS,HMGCS1,HSD17B7,IDI1,LSS,MSMO1,MVD,MVK,NSDHL
Cholesterol Biosynthesis I	14.3	0.692	3	CYP51A1,DHCR24,DHCR7,EBP,FDFT1,HSD17B7,LSS,MSMO1,NSDHL
Cholesterol Biosynthesis II (via 24,25-dihydrolanosterol)	14.3	0.692	3	CYP51A1,DHCR24,DHCR7,EBP,FDFT1,HSD17B7,LSS,MSMO1,NSDHL
Cholesterol Biosynthesis III (via Desmosterol)	14.3	0.692	3	CYP51A1,DHCR24,DHCR7,EBP,FDFT1,HSD17B7,LSS,MSMO1,NSDHL
Ferroptosis Signaling Pathway	8.68	0.102	0.277	CTH,FDFT1,FTH1,GPX4,HMOX1,MACROH2A1,MAPK3,PRKAG1,RAP1A,SLC1A5,SLC3A2,TF,TFRC,YAP1
Activation of gene expression by SREBF (SREBP)	8.68	0.214	3	CYP51A1,DHCR7,FDFT1,FDPS,HMGCS1,IDI1,LSS,MVD,MVK
Superpathway of Geranylgeranyldiphosphate Biosynthesis I (via Mevalonate)	8.52	0.35	2.236	ACAA2,ACAT2,FDPS,HMGCS1,IDI1,MVD,MVK
Sirtuin Signaling Pathway	8.12	0.0642	0.728	ACSS2,AKT1,COXFA4,GABPA,H1-4,MAPK3,MT-ND4,MT-ND5,NDRG1,NDUFA11,NDUFA2,NDUFA9,NDUFB6,NDUFB8,NDUFS5,PCK2,POLR3D,SIRT5,XPC
Mevalonate Pathway I	7.58	0.375	2	ACAA2,ACAT2,HMGCS1,IDI1,MVD,MVK
Granzyme A Signaling	7.54	0.135	1.667	COXFA4,H1-4,MT-ND4,MT-ND5,NDUFA11,NDUFA2,NDUFA9,NDUFB6,NDUFB8,NDUFS5
Estrogen Receptor Signaling	7.15	0.0508	-0.577	AKT1,CCND1,COXFA4,EIF2B1,EIF4EBP1,MAPK3,MED15,MT-ND4,MT-ND5,NDUFA11,NDUFA2,NDUFA9,NDUFB6,NDUFB8,NDUFS5,PAK1,PIK3C2A,PLCG2,PRKAG1,PRKAR2B,RAP1A
Mitochondrial Dysfunction	7.12	0.0556	0.243	ATPAF2,CHP1,COX15,COXFA4,GPX1,GPX4,MAPT,MGST1,MT-ND4,MT-ND5,NDUFA11,NDUFA2,NDUFA9,NDUFB6,NDUFB8,NDUFS5,PIK3C2A,PRKAG1,PRKAR2B
Oxidative Phosphorylation	7.1	0.106	-1.667	ATPAF2,COX15,COXFA4,MT-ND4,MT-ND5,NDUFA11,NDUFA2,NDUFA9,NDUFB6,NDUFB8,NDUFS5
Clathrin-mediated endocytosis	7.07	0.093	-0.577	AP2S1,AREG,ARPC1A,CBL,DVL2,GAK,PIK3C2A,REPS1,TF,TFRC,TRIP10,VAMP3
ERK/MAPK Signaling	6.87	0.0682	-0.535	EIF4EBP1,ITGA3,LAMTOR3,MAPK3,PAK1,PAK4,PIK3C2A,PLCG2,PPP1R11,PPP1R14C,PPP2R1B,PRKAG1,PRKAR2B,PTPA,RAP1A
rRNA modification in the nucleus and cytosol	6.71	0.13	-3	BMS1,DDX49,IMP4,MPHOSPH10,NOP14,UTP11,UTP25,WDR3,WDR46
Ketogenesis	6.66	0.417	#NUM!	ACAA2,ACAT2,BDH1,BDH2,HMGCS1
Zymosterol Biosynthesis	6.45	0.667	2	CYP51A1,HSD17B7,MSMO1,NSDHL
trans-Golgi Network Vesicle Budding	6.39	0.12	0.333	AP3S1,FTH1,GAK,GNS,PIK3C2A,SNAPIN,SORT1,TFRC,TPD52L1
Insulin Receptor Signaling	6.15	0.0853	0.333	AKT1,CBL,EIF2B1,EIF4EBP1,MAPK3,PIK3C2A,PRKAG1,PRKAR2B,PTPRF,RAP1A,TRIP10
CLEAR Signaling Pathway	6.15	0.0561	0.5	AKT1,ATP6V0C,ATP6V1F,CHP1,CTSD,GLA,GNS,HEXB,LAMP1,LAMTOR3,MAPK3,MID1,PPP2R1B,PRKAG1,PTPA,RAP1A
14-3-3-mediated Signaling	6.05	0.0833	0.707	AKT1,CBL,MAPK3,MAPT,PIK3C2A,PLCG2,RAP1A,TUBB8,TUBG1,VIM,YAP1
Major pathway of rRNA processing in the nucleolus and cytosol	6.03	0.0586	-3.357	BMS1,DDX49,EXOSC2,IMP4,MPHOSPH10,MRPS17,MRPS25,NOP14,RBM28,RPL14,RPL31,UTP11,UTP25,WDR3,WDR46
Respiratory electron transport	5.75	0.101	-2.333	COXFA4,MT-ND4,MT-ND5,NDUFA11,NDUFA2,NDUFA9,NDUFB6,NDUFB8,NDUFS5
Complex I biogenesis	5.67	0.118	-2.121	MT-ND4,MT-ND5,NDUFA11,NDUFA2,NDUFA9,NDUFB6,NDUFB8,NDUFS5
mTOR Signaling	5.65	0.0583	0	AKT1,EIF4EBP1,HMOX1,MAPK3,MRPS17,MRPS25,PIK3C2A,PLD3,PPP2R1B,PRKAG1,PTPA,RAP1A,RHOC,RPS6KA3
Neutrophil degranulation	5.52	0.0418	3.13	ALDOC,ATP6V0C,CDA,COMMD9,CTSD,FTH1,GLA,GNS,GSDMD,HEXB,LAMP1,LAMTOR3,MGST1,MIF,PLAUR,PTPN6,RAP1A,RNASET2,SDCBP,SERPINB1
Melanocyte Development and Pigmentation Signaling	5.36	0.0909	-1	KITLG,MAPK3,PIK3C2A,PLCG2,PRKAG1,PRKAR2B,PTPN6,RAP1A,RPS6KA3
Hematoma Resolution Signaling Pathway	5.28	0.0543	-1.387	COXFA4,FTH1,HMOX1,MAPK3,MT-ND4,MT-ND5,NDUFA11,NDUFA2,NDUFA9,NDUFB6,NDUFB8,NDUFS5,PRKAG1,SQOR
Ketolysis	5.13	0.364	#NUM!	ACAA2,ACAT2,BDH1,BDH2
Glucocorticoid Receptor Signaling	5.11	0.0367	#NUM!	AKT1,CHP1,COXFA4,GABPA,HSPA14,ICAM1,MAPK3,MT-ND4,MT-ND5,NDUFA11,NDUFA2,NDUFA9,NDUFB6,NDUFB8,NDUFS5,PCK2,PIK3C2A,PRKAG1,RAP1A,TAB1,TAF15,TAF6L
Sertoli Cell-Germ Cell Junction Signaling Pathway (Enhanced)	5.01	0.0551	-1.941	AKT1,ARPC1A,F11R,ICAM1,ITGA3,MAPK3,PIK3C2A,PPP2R1B,PRKAG1,PRKAR2B,PTPA,RAP1A,TAB1
Ephrin A Signaling	4.92	0.0709	1.667	ACP1,AKT1,CBL,MAPK3,PAK1,PIK3C2A,PLCG2,PRKAG1,PRKAR2B,RAP1A
Netrin Signaling	4.86	0.0629	-1.508	AKT1,ARPC1A,CHP1,DPYSL2,MAPK3,PAK1,PIK3C2A,PLCG2,PRKAG1,PRKAR2B,VAMP3
HIF1α Signaling	4.83	0.0571	0.905	AKT1,CHP1,EIF4EBP1,HMOX1,HSPA14,MAPK3,PIK3C2A,PLCG2,RAN,RAP1A,TF,VIM
Neutrophil Extracellular Trap Signaling Pathway	4.74	0.0416	-2.324	AKT1,CHP1,COXFA4,GSDMD,ITGA3,MAPK3,MT-ND4,MT-ND5,NDUFA11,NDUFA2,NDUFA9,NDUFB6,NDUFB8,NDUFS5,PIK3C2A,PLCG2,SERPINB1
Semaphorin Neuronal Repulsive Signaling Pathway	4.72	0.0671	1.897	AKT1,DPYSL2,ITGA3,MAPT,PAK1,PAK4,PIK3C2A,PLCG2,PRKAG1,PRKAR2B
Acute Myeloid Leukemia Signaling	4.69	0.087	0	AKT1,CCND1,EIF4EBP1,IDH3G,KITLG,MAPK3,PIK3C2A,RAP1A
Fcγ Receptor-mediated Phagocytosis in Macrophages and Monocytes	4.65	0.086	0	AKT1,ARPC1A,CBL,HMOX1,MAPK3,PAK1,PLD3,VAMP3
ERBB Signaling	4.65	0.086	0	AKT1,AREG,MAPK3,PAK1,PAK4,PIK3C2A,PLCG2,RAP1A
Autophagy	4.63	0.0545	0.302	AKT1,CHP1,LAMP1,MAPK3,PIK3C2A,PPP2R1B,PRKAG1,PRKAR2B,PTPA,SLC1A5,SLC3A2,TBK1
Renin-Angiotensin Signaling	4.62	0.0738	-0.333	MAPK3,PAK1,PAK4,PIK3C2A,PLCG2,PRKAG1,PRKAR2B,PTPN6,RAP1A
MicroRNA Biogenesis Signaling Pathway	4.59	0.0588	-1.508	AKT1,EXOSC2,HMOX1,MAPK3,PIK3C2A,POLR3D,RAN,RAP1A,SRSF3,TSN,YAP1
Epithelial Adherens Junction Signaling	4.5	0.0633	0	AKT1,ARPC1A,MAGI1,PAK1,PAK4,PPP2R1B,PRKAG1,PTPA,RAP1A,YAP1
Production of Nitric Oxide and Reactive Oxygen Species in Macrophages	4.49	0.0573	-0.333	AKT1,MAPK3,PIK3C2A,PLCG2,PPP1R11,PPP1R14C,PPP2R1B,PTPA,PTPN6,RAP1A,RHOC
Parkinson's Signaling Pathway	4.33	0.0446	1.155	ALDH1A3,ATP6V0C,ATP6V1F,COXFA4,MT-ND4,MT-ND5,NDUFA11,NDUFA2,NDUFA9,NDUFB6,NDUFB8,NDUFS5,TUBB8,TUBG1
Cargo recognition for clathrin-mediated endocytosis	4.27	0.0762	0	AP2S1,AREG,CBL,DVL2,REPS1,TF,TFRC,VAMP3
Superpathway of Inositol Phosphate Compounds	4.26	0.05	0	ACP1,ILKAP,PAWR,PIK3C2A,PIP4K2C,PLCG2,PPP1R11,PPP1R14C,PPP2R1B,PTPA,PTPN6,PTPRF
Intra-Golgi and retrograde Golgi-to-ER traffic	4.25	0.0539	1.508	ARFGAP2,BICD1,KIF4A,MAN1A1,STX10,TMED3,TMED9,TUBB8,VAMP3,VPS51,ZW10
CDK5 Signaling	4.24	0.0755	-0.378	ITGA3,MAPK3,MAPT,PPP2R1B,PRKAG1,PRKAR2B,PTPA,RAP1A
D-myo-inositol-5-phosphate Metabolism	4.23	0.0537	0.378	ACP1,ILKAP,PAWR,PIP4K2C,PLCG2,PPP1R11,PPP1R14C,PPP2R1B,PTPA,PTPN6,PTPRF
RHO GTPase cycle	4.22	0.0378	-0.243	ABCD3,ABI2,ARFGAP2,ARMCX3,C1QBP,FAM91A1,FLOT2,HINT2,PAK1,PAK4,RHOC,SH3BP1,SLC1A5,TFRC,TRIP10,VAMP3,VIM
Germ Cell-Sertoli Cell Junction Signaling	4.2	0.0585	#NUM!	AKT1,ITGA3,MAPK3,PAK1,PAK4,PIK3C2A,RAP1A,RHOC,TUBB8,TUBG1
Pancreatic Secretion Signaling Pathway	4.19	0.0492	-0.577	AKT1,CA2,EIF4EBP1,MAPK3,PAK4,PIK3C2A,PLCG2,PRKAG1,PRKAR2B,RAP1A,STK39,VAMP3
RAC Signaling	4.18	0.0647	-1	ABI2,ARPC1A,ITGA3,MAPK3,PAK1,PAK4,PIK3C2A,PIP4K2C,RAP1A
IL-3 Signaling	4.15	0.0864	-1.134	AKT1,CHP1,MAPK3,PAK1,PIK3C2A,PTPN6,RAP1A
FLT3 Signaling in Hematopoietic Progenitor Cells	4.12	0.0854	-0.378	AKT1,CBL,EIF4EBP1,MAPK3,PIK3C2A,RAP1A,RPS6KA3
Hepatic Fibrosis Signaling Pathway	4.1	0.0385	1	AKT1,CCND1,DVL2,FTH1,ICAM1,ITGA3,MAPK3,PIK3C2A,PLCG2,PRKAG1,PRKAR2B,RAP1A,RHOC,TF,TFRC,YAP1
Integrin to Cytoskeleton Signaling Pathway	4.1	0.0519	-0.302	AKT1,ARPC1A,ILKAP,ITGA3,MAPK3,PAK1,PAK4,PIK3C2A,PLCG2,RAP1A,RHOC
DHCR24 Signaling Pathway	4.08	0.0629	1.667	AKT1,CYP51A1,DHCR24,DHCR7,HMOX1,MAPT,PIK3C2A,RAP1A,TF
3-phosphoinositide Biosynthesis	4.06	0.0514	-0.378	ACP1,ILKAP,PAWR,PIK3C2A,PIP4K2C,PPP1R11,PPP1R14C,PPP2R1B,PTPA,PTPN6,PTPRF
CGRP in Inflammation and Nociception Signaling Pathway	3.99	0.0612	-1.667	AKT1,CHP1,ICAM1,MAPK3,PIK3C2A,PLCG2,PRKAG1,PRKAR2B,YAP1
Regulation of eIF4 and p70S6K Signaling	3.99	0.0505	-1.134	AKT1,EIF2B1,EIF4EBP1,ITGA3,MAPK3,MRPS17,MRPS25,PIK3C2A,PPP2R1B,PTPA,RAP1A
Iron uptake and transport	3.98	0.1	1.633	ATP6V0C,ATP6V1F,FTH1,HMOX1,TF,TFRC
Protein Sorting Signaling Pathway	3.98	0.0549	1.265	AP3S1,HMOX1,PLD3,PRKAG1,PRKAR2B,SAR1A,SORT1,TMED3,TMED9,WASHC5
Serotonin Receptor Signaling	3.97	0.036	0.243	AKT1,EIF4EBP1,HMOX1,MAPK3,MAPT,PAK1,PAK4,PIK3C2A,PLAUR,PLCG2,PLD3,PRKAG1,PRKAR2B,RAP1A,RHOC,RPS6KA3,YAP1
NAP1L1 Transcription Regulation Signaling Pathway	3.89	0.0787	-0.816	AKT1,CCND1,MAPK3,PIK3C2A,TUBB8,TUBG1,YAP1
Ceramide Signaling	3.83	0.0769	1.134	AKT1,CTSD,MAPK3,PIK3C2A,PPP2R1B,PTPA,RAP1A
Mitochondrial biogenesis	3.83	0.0938	-1.633	ACSS2,GABPA,HCFC1,PRKAG1,SIRT5,SSBP1
L1CAM interactions	3.79	0.065	0	AP2S1,DPYSL2,KIF4A,MAPK3,PAK1,RPS6KA3,SDCBP,TUBB8
IL-33 Signaling Pathway	3.73	0.0513	-0.333	AKT1,AREG,ICAM1,MACROH2A1,MAPK3,PIK3C2A,PLCG2,PRKAG1,PRKAR2B,TBK1
ERBB4 Signaling	3.72	0.0896	-0.447	AKT1,MAPK3,PIK3C2A,PLCG2,RAP1A,YAP1
Synaptogenesis Signaling Pathway	3.7	0.041	-0.832	AKT1,AP2S1,ARPC1A,EIF4EBP1,MAPK3,MAPT,PAK1,PIK3C2A,PLCG2,PRKAG1,PRKAR2B,RAP1A,VAMP3
ILK Signaling	3.7	0.0508	-0.333	AKT1,CCND1,ILKAP,MAPK3,PIK3C2A,PPP2R1B,PTPA,RHOC,RSU1,VIM
VEGF Signaling	3.66	0.0722	-0.816	AKT1,EIF2B1,MAPK3,PIK3C2A,PLCG2,PTPN6,RAP1A
Warburg Effect Signaling Pathway	3.62	0.0615	-1.134	AKT1,PHGDH,PIK3C2A,PRDX3,PRKAG1,SLC1A5,TIGAR,YAP1
Chronic Myeloid Leukemia Signaling	3.62	0.0427	-0.577	AKT1,CCND1,CHP1,DVL2,LIG3,MAPK3,PIK3C2A,PLCG2,PRKAG1,PTPN6,RAN,RAP1A
Signaling by Insulin receptor	3.62	0.111	0.447	ATP6V0C,ATP6V1F,CTSD,MAPK3,PTPRF
Mitochondrial RNA degradation	3.61	0.16	-2	MT-ND4,MT-ND5,SLIRP,TBRG4
HGF Signaling	3.6	0.0611	0	AKT1,CCND1,ITGA3,MAPK3,PAK1,PIK3C2A,PLCG2,RAP1A
Myelination Signaling Pathway	3.55	0.0395	-0.277	AKT1,CHD7,CHP1,EIF4EBP1,IDI1,ITGA3,MAPK3,NDRG1,PIK3C2A,PLCG2,PRKAG1,PRKAR2B,RAP1A
Sertoli Cell-Sertoli Cell Junction Signaling	3.52	0.0445	-1.265	AKT1,F11R,ICAM1,ITGA3,MAPK3,PAK1,PAK4,PIK3C2A,RAP1A,TUBB8,TUBG1
IL-8 Signaling	3.51	0.0481	0.632	AKT1,CCND1,EIF4EBP1,HMOX1,ICAM1,MAPK3,PIK3C2A,PLD3,RAP1A,RHOC
Cerebral Malformation Signaling Pathway	3.47	0.0584	-2.236	AKT1,MAPK3,PIK3C2A,PPP2R1B,PROCR,PTPA,RAP1A,STRN
Sulfur amino acid metabolism	3.41	0.143	0	CTH,ENOPH1,SQOR,TSTD1
Melanoma Signaling	3.4	0.1	-0.447	AKT1,CCND1,MAPK3,PIK3C2A,RAP1A
Leptin Signaling in Obesity	3.39	0.0779	#NUM!	AKT1,MAPK3,PIK3C2A,PLCG2,PRKAG1,PRKAR2B
Renal Cell Carcinoma Signaling	3.36	0.0769	-0.816	AKT1,MAPK3,PAK1,PAK4,PIK3C2A,RAP1A
MSP-RON Signaling in Cancer Cells Pathway	3.34	0.0559	0	AKT1,CCND1,MAPK3,PIK3C2A,PLAUR,RAP1A,RPS6KA3,VIM
Serine Biosynthesis	3.33	0.667	#NUM!	PHGDH,PSAT1
Amyloid Processing	3.32	0.0962	#NUM!	AKT1,MAPK3,MAPT,PRKAG1,PRKAR2B
Cardiac Hypertrophy Signaling	3.32	0.0421	-0.905	AKT1,CHP1,EIF2B1,MAPK3,PIK3C2A,PLCG2,PRKAG1,PRKAR2B,RAP1A,RHOC,TAB1
Iron homeostasis signaling pathway	3.3	0.0552	#NUM!	ATP6V0C,ATP6V1F,FTH1,GDF15,HMOX1,MAPK3,TF,TFRC
RNA Polymerase I Transcription	3.3	0.0631	1.134	GATAD2A,H2AC14,H2BC14,H3C1,H4C1,MAPK3,MBD2
Autism Signaling Pathway	3.27	0.0391	0	AKT1,ALDH1A3,DHCR7,DVL2,EIF4EBP1,MAPK3,MECP2,PCCA,PIK3C2A,PRKAG1,PRKAR2B,RAP1A
UVB-Induced MAPK Signaling	3.25	0.0926	-2.236	AKT1,EIF4EBP1,MAPK3,PIK3C2A,RPS6KA3
Estrogen-Dependent Breast Cancer Signaling	3.24	0.0732	-0.447	AKT1,CCND1,HSD17B7,MAPK3,PIK3C2A,RAP1A
CNTF Signaling	3.17	0.0893	-1.342	AKT1,MAPK3,PIK3C2A,RAP1A,RPS6KA3
D-myo-inositol (1,4,5,6)-Tetrakisphosphate Biosynthesis	3.17	0.0474	-0.447	ACP1,ILKAP,PAWR,PPP1R11,PPP1R14C,PPP2R1B,PTPA,PTPN6,PTPRF
D-myo-inositol (3,4,5,6)-tetrakisphosphate Biosynthesis	3.17	0.0474	-0.447	ACP1,ILKAP,PAWR,PPP1R11,PPP1R14C,PPP2R1B,PTPA,PTPN6,PTPRF
Activation of NMDA receptors and postsynaptic events	3.16	0.0706	-2.449	MAPK3,MAPT,PRKAG1,PRKAR2B,RPS6KA3,TUBB8
Lysosome Positioning Signaling Pathway	3.09	0.0513	1.414	AKT1,ALG2,ANXA11,CHP1,MAPK3,PIK3C2A,SNAPIN,TMEM106B
Semaphorin Signaling in Neurons	3.07	0.0847	#NUM!	DPYSL2,MAPK3,PAK1,PAK4,RHOC
Glutaminergic Receptor Signaling Pathway (Enhanced)	3.05	0.0368	0	AKT1,CHP1,GLUL,HMOX1,MAPK3,PIK3C2A,PLCG2,PLD3,PRKAG1,PRKAR2B,SLC38A2,VAMP3
Axonal Guidance Signaling	3.04	0.0308	#NUM!	AKT1,ARPC1A,CHP1,DPYSL2,ITGA3,MAPK3,PAK1,PAK4,PIK3C2A,PLCG2,PRKAG1,PRKAR2B,RAP1A,SDCBP,TUBB8,TUBG1
Endometrial Cancer Signaling	3.03	0.0833	-0.447	AKT1,CCND1,MAPK3,PIK3C2A,RAP1A
PI3K/AKT Signaling	3.01	0.045	-0.378	AKT1,CCND1,EIF4EBP1,GDF15,ITGA3,MAPK3,PPP2R1B,PTPA,RAP1A
Preeclampsia Signaling Pathway	3.01	0.0497	0	AKT1,CCND1,HMOX1,ICAM1,NT5E,PIK3C2A,PRKAG1,YAP1
3-phosphoinositide Degradation	2.99	0.0448	-0.447	ACP1,ILKAP,PAWR,PPP1R11,PPP1R14C,PPP2R1B,PTPA,PTPN6,PTPRF
Natural Killer Cell Signaling	2.98	0.0446	-1	AKT1,HSPA14,MAPK3,PAK1,PAK4,PIK3C2A,PLCG2,PTPN6,RAP1A
Ephrin Receptor Signaling	2.98	0.0446	-0.707	ACP1,AKT1,ARPC1A,ITGA3,MAPK3,PAK1,PAK4,RAP1A,SDCBP
AMPK Signaling	2.97	0.041	-1	AKT1,CCND1,EIF4EBP1,ILKAP,PCK2,PIK3C2A,PPP2R1B,PRKAG1,PRKAR2B,PTPA
Gap Junction Signaling	2.95	0.0358	-2.53	AKT1,CCND1,CHP1,CTH,MAPK3,PIK3C2A,PLCG2,PRKAG1,PRKAR2B,RAP1A,TUBB8,TUBG1
Processing of Capped Intron-Containing Pre-mRNA	2.94	0.0379	-0.905	C9orf78,DHX16,HNRNPH2,LSM8,RBM42,SLBP,SRSF3,SRSF7,STEEP1,THOC6,ZNF830
Glioma Signaling	2.93	0.0547	-0.447	AKT1,CCND1,IDH3G,MAPK3,PIK3C2A,PLCG2,RAP1A
Endocannabinoid Developing Neuron Pathway	2.93	0.0547	-0.447	AKT1,CCND1,MAPK3,PIK3C2A,PRKAG1,PRKAR2B,RAP1A
Mitochondrial Division Signaling Pathway	2.92	0.0482	0.707	CHP1,MAPK3,MARCHF5,PPP2R1B,PRKAG1,PRKAR2B,PTPA,RAP1A
ERB2-ERBB3 Signaling	2.91	0.0781	-0.447	AKT1,CCND1,MAPK3,PIK3C2A,RAP1A
Apelin Adipocyte Signaling Pathway	2.9	0.0632	0.816	GPX1,GPX4,MAPK3,MGST1,PRKAG1,PRKAR2B
G Beta Gamma Signaling	2.89	0.0538	-0.378	AKT1,MAPK3,PAK1,PLCG2,PRKAG1,PRKAR2B,RAP1A
Clathrin-mediated Endocytosis Signaling	2.87	0.0431	#NUM!	AP2S1,AP3S1,ARPC1A,CBL,CHP1,GAK,PIK3C2A,TF,TFRC
Role of Tissue Factor in Cancer	2.87	0.0431	-1.667	AKT1,F3,ITGA3,MAPK3,PIK3C2A,PLAUR,PTPA,RAP1A,RPS6KA3
Gαq Signaling	2.87	0.0473	0	AKT1,CHP1,HMOX1,MAPK3,PIK3C2A,PLCG2,PLD3,RHOC
Aldosterone Signaling in Epithelial Cells	2.84	0.0468	0	DNAJB4,DNAJC11,DNAJC2,HSPA14,MAPK3,PIK3C2A,PIP4K2C,PLCG2
Mitochondrial protein degradation	2.83	0.0612	-0.816	BDH1,MT-ND5,NDUFA2,NDUFB6,SSBP1,YME1L1
Superpathway of Serine and Glycine Biosynthesis I	2.82	0.4	#NUM!	PHGDH,PSAT1
P2Y Purinergic Receptor Signaling Pathway	2.82	0.0522	-1.134	AKT1,MAPK3,PIK3C2A,PLCG2,PRKAG1,PRKAR2B,RAP1A
Senescence Pathway	2.79	0.0363	-0.302	AKT1,CCND1,CHP1,DHCR24,EIF4EBP1,MAPK3,PIK3C2A,PPP2R1B,PTPA,RAP1A,TBK1
Vitamin K Signaling Pathway	2.79	0.0735	-1.342	GDF15,GGCX,GPX4,PRKAG1,PRKAR2B
Agrin Interactions at Neuromuscular Junction	2.79	0.0735	-0.447	GABPA,MAPK3,PAK1,PAK4,RAP1A
Hereditary Breast Cancer Signaling	2.74	0.0507	0.816	AKT1,CCND1,PIK3C2A,RAP1A,RFC2,TUBG1,XPC
Stearate Biosynthesis I (Animals)	2.73	0.0714	#NUM!	BDH2,DHCR24,DHRS7,LPCAT4,SIRT5
GM-CSF Signaling	2.73	0.0714	-0.447	AKT1,CCND1,MAPK3,PIK3C2A,RAP1A
Gene Silencing by RNA	2.73	0.0504	1.134	H2AC14,H2BC14,H3C1,H4C1,IPO8,RAN,TSN
Reelin Signaling in Neurons	2.73	0.0504	-1.89	AKT1,ARPC1A,ITGA3,MAPK3,MAPT,PIK3C2A,RAP1A
Mouse Embryonic Stem Cell Pluripotency	2.72	0.0583	-1.633	AKT1,DVL2,MAPK3,PIK3C2A,RAP1A,TAB1
Glioma Invasiveness Signaling	2.71	0.0704	0.447	MAPK3,PIK3C2A,PLAUR,RAP1A,RHOC
IGF-1 Signaling	2.68	0.0571	-1.633	AKT1,MAPK3,PIK3C2A,PRKAG1,PRKAR2B,RAP1A
Growth Hormone Signaling	2.65	0.0685	-1.342	MAPK3,PIK3C2A,PLCG2,PTPN6,RPS6KA3
Trans, trans-farnesyl Diphosphate Biosynthesis	2.65	0.333	#NUM!	FDPS,IDI1
Chromatin modifying enzymes	2.64	0.0369	0.632	CCND1,DR1,GATAD2A,H2AC14,H2BC14,H3C1,H4C1,HCFC1,SMYD3,TAF6L
ERCC6 (CSB) and EHMT2 (G9a) positively regulate rRNA expression	2.63	0.0676	2.236	GATAD2A,H2AC14,H2BC14,H3C1,H4C1
Thioredoxin Signaling Pathway	2.63	0.0676	0.447	AKT1,F3,MIF,PRDX3,PRKAG1
Telomerase Signaling	2.62	0.0556	-0.816	AKT1,MAPK3,PIK3C2A,PPP2R1B,PTPA,RAP1A
Extra-nuclear estrogen signaling	2.6	0.0667	0.447	AKT1,AREG,CCND1,MAPK3,STRN
Egg-Sperm Fusion Signaling Pathway	2.6	0.055	-0.816	AKT1,PIK3C2A,PRKAG1,PRKAR2B,RAP1A,VAMP3
Endocannabinoid Cancer Inhibition Pathway	2.59	0.0476	-0.378	AKT1,CCND1,MAPK3,PIK3C2A,PRKAG1,PRKAR2B,VIM
Mitochondrial translation	2.58	0.0545	-2.449	MRPL2,MRPS17,MRPS25,MT-ND4,MT-ND5,PTCD3
PIP3 activates AKT signaling	2.57	0.0473	0.378	AKT1,AREG,KITLG,MAPK3,PIP4K2C,PPP2R1B,STRN
Senescence-Associated Secretory Phenotype (SASP)	2.56	0.0541	0.816	H2AC14,H2BC14,H3C1,H4C1,MAPK3,RPS6KA3
Angiopoietin Signaling	2.55	0.0649	0	AKT1,PAK1,PAK4,PIK3C2A,RAP1A
Antiproliferative Role of Somatostatin Receptor 2	2.55	0.0649	0	CTH,MAPK3,PIK3C2A,PTPN6,RAP1A
DNA Damage/Telomere Stress Induced Senescence	2.53	0.0641	2.236	H1-4,H2AC14,H2BC14,H4C1,HMGA2
NF-κB Activation by Viruses	2.53	0.0641	-1.342	AKT1,ITGA3,MAPK3,PIK3C2A,RAP1A
Thyroid Cancer Signaling	2.53	0.0641	-0.447	AKT1,CCND1,MAPK3,PIK3C2A,RAP1A
PTEN Signaling	2.52	0.0464	0	AKT1,CBL,CCND1,ITGA3,MAGI1,MAPK3,RAP1A
Regulation of Actin-based Motility by Rho	2.52	0.0531	0	ARPC1A,ITGA3,PAK1,PAK4,PIP4K2C,RHOC
Regulation of the Epithelial Mesenchymal Transition by Growth Factors Pathway	2.5	0.0412	0	AKT1,HMGA2,MAPK3,PIK3C2A,RAP1A,TAB1,VIM,YAP1
ESR-mediated signaling	2.46	0.0452	1.89	CCND1,CTSD,H2AC14,H2BC14,H3C1,H4C1,MAPK3
Signaling by NTRK1 (TRKA)	2.46	0.0617	-1.342	AP2S1,MAPK3,PPP2R1B,RAP1A,RPS6KA3
EIF2 Signaling	2.45	0.0347	-1.414	AKT1,CCND1,EIF2B1,MAPK3,MRPS17,MRPS25,PIK3C2A,RAP1A,RPL14,RPL31
Relaxin Signaling	2.45	0.0449	-1.633	AKT1,CTH,MAPK3,PIK3C2A,PRKAG1,PRKAR2B,RAP1A
Orexin Signaling Pathway	2.45	0.0372	-0.333	AKT1,ATP6V0C,ATP6V1F,MAPK3,PIK3C2A,PIP4K2C,PLCG2,PRKAG1,PRKAR2B
Neuregulin Signaling	2.43	0.0508	0.447	AKT1,AREG,ITGA3,MAPK3,PLCG2,RAP1A
PAK Signaling	2.43	0.0508	-0.816	ITGA3,MAPK3,PAK1,PAK4,PIK3C2A,RAP1A
Transcriptional regulation by RUNX2	2.42	0.0784	0	AKT1,CCND1,MAPK3,YAP1
JAK/STAT Signaling	2.41	0.0602	-1.342	AKT1,MAPK3,PIK3C2A,PTPN6,RAP1A
Virus Entry via Endocytic Pathways	2.41	0.0504	-0.447	AP2S1,AP3S1,PIK3C2A,PLCG2,RAP1A,TFRC
Ovarian Cancer Signaling	2.4	0.044	-1.633	AKT1,CCND1,MAPK3,PIK3C2A,PRKAG1,PRKAR2B,RAP1A
Apoptotic execution phase	2.39	0.0769	1	DFFB,H1-4,MAPT,VIM
Adrenomedullin signaling pathway	2.39	0.0396	-1.134	AKT1,CTH,MAPK3,PIK3C2A,PLCG2,PRKAG1,PRKAR2B,RAP1A
Metabolism of porphyrins	2.39	0.115	#NUM!	COX15,HMOX1,UROD
ID1 Signaling Pathway	2.38	0.0394	0	AKT1,CCND1,DVL2,MAPK3,PIK3C2A,RAP1A,RHOC,VIM
NGF Signaling	2.37	0.0496	-0.816	AKT1,MAPK3,PIK3C2A,PLCG2,RAP1A,RPS6KA3
TP53 Regulates Metabolic Genes	2.37	0.0588	-1.342	AKT1,COXFA4,LAMTOR3,PRKAG1,TIGAR
Inhibition of ARE-Mediated mRNA Degradation Pathway	2.36	0.0432	-1.134	AKT1,EXOSC2,MAPK3,PPP2R1B,PRKAG1,PRKAR2B,PTPA
VEGF Family Ligand-Receptor Interactions	2.34	0.0581	-0.447	AKT1,MAPK3,PIK3C2A,PLCG2,RAP1A
Proteasomal PSMD10 Signaling Pathway	2.34	0.0488	0	AKT1,CCND1,MAPK3,PIK3C2A,RAP1A,YAP1
Cohesin Chromatin Regulation Pathway	2.33	0.0334	0.816	FAT1,H2AC14,H2BC14,H3C1,H4C1,MACROH2A1,MECP2,MED15,PPP2R1B,PTPA
PDGF Signaling	2.32	0.0575	0	ACP1,MAPK3,PIK3C2A,PLCG2,RAP1A
Synaptic Long Term Potentiation	2.32	0.0484	-0.816	CHP1,MAPK3,PLCG2,PRKAG1,PRKAR2B,RAP1A
Telomere Maintenance	2.32	0.0484	0.816	H2AC14,H2BC14,H3C1,H4C1,PRIM2,RFC2
Pancreatic Adenocarcinoma Signaling	2.31	0.048	0	AKT1,CCND1,HMOX1,MAPK3,PIK3C2A,PLD3
Intrinsic Pathway for Apoptosis	2.3	0.0727	-1	AKT1,C1QBP,GSDMD,MAPK3
MTOR signalling	2.3	0.107	#NUM!	AKT1,EIF4EBP1,LAMTOR3
RHO GTPases Activate Rhotekin and Rhophilins	2.28	0.222	#NUM!	RHOC,TAX1BP3
Lipophagy	2.28	0.222	#NUM!	PLIN2,PRKAG1
CXCR4 Signaling	2.27	0.0417	-0.378	AKT1,MAPK3,PAK1,PAK4,PIK3C2A,RAP1A,RHOC
BMP signaling pathway	2.26	0.0556	-1.342	MAPK3,PRKAG1,PRKAR2B,RAP1A,TAB1
Interconversion of nucleotide di- and triphosphates	2.25	0.103	#NUM!	DCTD,DUT,GLRX
ROBO SLIT Signaling Pathway	2.24	0.0465	0	AKT1,ARPC1A,PAK1,PAK4,PRKAG1,PRKAR2B
Glioblastoma Multiforme Signaling	2.23	0.0409	0.378	AKT1,CCND1,MAPK3,PIK3C2A,PLCG2,RAP1A,RHOC
Role of CHK Proteins in Cell Cycle Checkpoint Control	2.22	0.069	#NUM!	MDC1,PPP2R1B,PTPA,RFC2
DYRK1A Signaling Pathway	2.22	0.0407	-0.378	AKT1,CCND1,CHP1,MAPK3,MAPT,RAP1A,SLC1A5
Regulation of TP53 Activity through Acetylation	2.21	0.1	#NUM!	AKT1,GATAD2A,PIP4K2C
Epithelial Membrane Protein Signaling Pathway	2.2	0.0405	-1.134	AKT1,ITGA3,MAPK3,PIK3C2A,RAP1A,SMYD3,TAB1
RANK Signaling in Osteoclasts	2.2	0.0538	-1.342	AKT1,CBL,CHP1,MAPK3,PIK3C2A
Sleep REM Signaling Pathway	2.2	0.0678	-2	MAPK3,PRKAG1,PRKAR2B,RPS6KA3
Phagosome Maturation	2.19	0.0402	#NUM!	ATP6V0C,ATP6V1F,CTSD,LAMP1,TUBB8,TUBG1,VAMP3
Ketone body metabolism	2.18	0.2	#NUM!	BDH1,BDH2
Mitotic G1 phase and G1/S transition	2.18	0.0451	-1.342	AKT1,CCND1,DHFR,ORC2,PPP2R1B,PRIM2
Glutathione Redox Reactions I	2.17	0.0968	#NUM!	GPX1,GPX4,MGST1
Signaling by Rho Family GTPases	2.15	0.0335	-0.333	ARPC1A,ITGA3,MAPK3,PAK1,PAK4,PIK3C2A,PIP4K2C,RHOC,VIM
Non-Small Cell Lung Cancer Signaling	2.14	0.0521	-0.447	AKT1,CCND1,MAPK3,PIK3C2A,RAP1A
NRF2-mediated Oxidative Stress Response	2.14	0.0333	1	AKT1,DNAJB4,DNAJC11,FTH1,HMOX1,MAPK3,MGST1,PIK3C2A,RAP1A
Dopamine-DARPP32 Feedback in cAMP Signaling	2.14	0.0393	-0.816	CHP1,PAWR,PLCG2,PPP2R1B,PRKAG1,PRKAR2B,PTPA
UVA-Induced MAPK Signaling	2.11	0.051	-0.447	MAPK3,PIK3C2A,PLCG2,RAP1A,RPS6KA3
Tight Junction Signaling	2.1	0.0387	#NUM!	AKT1,F11R,PPP2R1B,PRKAG1,PRKAR2B,PTPA,VAMP3
Erythropoietin Signaling Pathway	2.1	0.0387	-0.378	AKT1,CCND1,MACROH2A2,MAPK3,PIK3C2A,PTPN6,RAP1A
Serine metabolism	2.1	0.182	#NUM!	PHGDH,PSAT1
Toll Like Receptor 3 (TLR3) Cascade	2.1	0.0909	#NUM!	TAB1,TANK,TBK1
MAPK targets/ Nuclear events mediated by MAP kinases	2.1	0.0909	#NUM!	MAPK3,PPP2R1B,RPS6KA3
DNA methylation	2.1	0.0635	2	H2AC14,H2BC14,H3C1,H4C1
IL-2 Signaling	2.1	0.0635	-1	AKT1,MAPK3,PIK3C2A,RAP1A
Pulmonary Fibrosis Idiopathic Signaling Pathway	2.08	0.0307	0	AKT1,AREG,CCND1,EIF4EBP1,MAPK3,PIK3C2A,RAP1A,RPS6KA3,VIM,YAP1
Role of NFAT in Cardiac Hypertrophy	2.07	0.0349	-1.414	AKT1,CHP1,MAPK3,PIK3C2A,PLCG2,PRKAG1,PRKAR2B,RAP1A
Thrombopoietin Signaling	2.07	0.0625	0	MAPK3,PIK3C2A,PLCG2,RAP1A
RHO GTPases Activate Formins	2.07	0.0429	-1.633	DVL2,MAD2L1,PPP2R1B,RHOC,TUBB8,ZW10
Mitotic Prophase	2.06	0.0426	0.816	H2AC14,H2BC14,H3C1,H4C1,MAPK3,PPP2R1B
Neuropathic Pain Signaling in Dorsal Horn Neurons	2.05	0.0495	-1.342	MAPK3,PIK3C2A,PLCG2,PRKAG1,PRKAR2B
Neuroinflammation Signaling Pathway	2.05	0.0304	0.333	AKT1,CHP1,GLUL,HMOX1,ICAM1,MAPK3,MAPT,PIK3C2A,PLCG2,TBK1
Mitochondrial protein import	2.05	0.0615	-1	BCS1L,GRPEL2,IDH3G,NDUFB8
Activated PKN1 stimulates transcription of AR regulated genes KLK2 and KLK3	2.05	0.0615	2	H2AC14,H2BC14,H3C1,H4C1
Eicosanoid Signaling	2.03	0.032	-0.707	AKT1,CCND1,MAPK3,PIK3C2A,PLCG2,PRKAG1,PRKAR2B,RAP1A,RPS6KA3
Hepatitis B Chronic Liver Pathogenesis Signaling Pathway	2.01	0.0372	-1.633	AKT1,DVL2,MAD2L1,MAPK3,PIK3C2A,RAP1A,TBK1
Breast Cancer Regulation by Stathmin1	2.01	0.0248	0.535	CCND1,GPRC5A,MAPK3,PAK1,PIK3C2A,PPP1R11,PPP1R14C,PPP2R1B,PRKAG1,PRKAR2B,PTPA,RAP1A,RPS6KA3,TUBB8,TUBG1
Insulin Secretion Signaling Pathway	2.01	0.0317	-0.333	EIF2B1,EIF4EBP1,MAPK3,PIK3C2A,PLCG2,PRKAG1,PRKAR2B,RAP1A,VAMP3
PXR/RXR Activation	2	0.0597	-1	AKT1,PCK2,PRKAG1,PRKAR2B
CD40 Signaling	2	0.0597	-1	ICAM1,MAPK3,PIK3C2A,TANK
SPINK1 General Cancer Pathway	2	0.0597	-1	AKT1,MAPK3,PIK3C2A,RAP1A
NoRC negatively regulates rRNA expression	2	0.0481	1.342	H2AC14,H2BC14,H3C1,H4C1,MBD2
Apelin Endothelial Signaling Pathway	2	0.0414	-0.816	AKT1,ICAM1,MAPK3,PIK3C2A,PRKAG1,RAP1A
Paxillin Signaling	1.97	0.0472	-0.447	ITGA3,PAK1,PAK4,PIK3C2A,RAP1A
Chromatin modifications during the maternal to zygotic transition (MZT)	1.96	0.058	2	H2AC14,H2BC14,H3C1,H4C1
Leukocyte Extravasation Signaling	1.94	0.0361	0	CD99,F11R,ICAM1,ITGA3,PIK3C2A,PLCG2,RAP1A
WNK Renal Signaling Pathway	1.94	0.0463	-2	AKT1,CBL,PIK3C2A,SLC12A4,STK39
RNA Polymerase II Transcription	1.93	0.04	-0.816	SLBP,SRSF3,SRSF7,SSRP1,TAF15,THOC6
MyD88-independent TLR4 cascade	1.93	0.0789	#NUM!	TAB1,TANK,TBK1
Cell Cycle Regulation by BTG Family Proteins	1.93	0.0789	#NUM!	CCND1,PPP2R1B,PTPA
NAD Signaling Pathway	1.92	0.0397	-0.816	AKT1,H1-4,NT5E,PIK3C2A,PRKAG1,SIRT5
Nucleotide Excision Repair	1.92	0.0459	-0.447	LIG3,RAD23A,RFC2,XPC,ZNF830
Actin Cytoskeleton Signaling	1.92	0.0328	-0.707	ABI2,ARPC1A,ITGA3,MAPK3,PAK1,PAK4,PIK3C2A,RAP1A
Nucleosome assembly	1.92	0.0563	2	H2AC14,H2BC14,H4C1,RSF1
Tuberculosis Active Signaling Pathway	1.91	0.0327	-1.414	AKT1,ATP6V0C,ATP6V1F,CHP1,GSDMD,PIK3C2A,PTPN6,TBK1
Glutamine Biosynthesis I	1.9	1	#NUM!	GLUL
L-cysteine Degradation II	1.9	1	#NUM!	CTH
Asparagine Biosynthesis I	1.9	1	#NUM!	ASNS
Lanosterol Biosynthesis	1.9	1	#NUM!	LSS
Acetylcholine Receptor Signaling Pathway	1.9	0.0354	-1.134	AKT1,HMOX1,MAPK3,PIK3C2A,PLCG2,PRKAG1,PRKAR2B
PRC2 methylates histones and DNA	1.9	0.0556	2	H2AC14,H2BC14,H3C1,H4C1
Dopamine Receptor Signaling	1.9	0.0556	#NUM!	PPP2R1B,PRKAG1,PRKAR2B,PTPA
Formation of Fibrin Clot (Clotting Cascade)	1.9	0.0769	#NUM!	C1QBP,F3,PROCR
Choline Biosynthesis III	1.89	0.143	#NUM!	HMOX1,PLD3
Interleukin-4 and Interleukin-13 signaling	1.89	0.045	1.342	AKT1,CCND1,HMOX1,ICAM1,VIM
α-Adrenergic Signaling	1.89	0.045	#NUM!	MAPK3,PLCG2,PRKAG1,PRKAR2B,RAP1A
Ephrin B Signaling	1.88	0.0548	#NUM!	ACP1,CBL,MAPK3,PAK1
IL-10 Signaling	1.87	0.0387	0	AKT1,CCND1,HMOX1,ICAM1,PRKAG1,TAB1
Corticotropin Releasing Hormone Signaling	1.87	0.0387	-0.447	CTH,MAPK3,PLCG2,PRKAG1,PRKAR2B,RAP1A
Melatonin Signaling	1.86	0.0541	-1	MAPK3,PLCG2,PRKAG1,PRKAR2B
Docosahexaenoic Acid (DHA) Signaling	1.85	0.0319	-1.414	AKT1,CCND1,HMOX1,MAPK3,PIK3C2A,PLCG2,PRKAG1,PRKAR2B
Role of MAPK Signaling in Promoting the Pathogenesis of Influenza	1.84	0.0439	0.447	ATP6V0C,ATP6V1F,MAPK3,RAP1A,RPS6KA3
GDNF Family Ligand-Receptor Interactions	1.82	0.0526	0	MAPK3,PIK3C2A,PLCG2,RAP1A
Macropinocytosis Signaling	1.82	0.0526	1	PAK1,PIK3C2A,PLCG2,RAP1A
Prostate Cancer Signaling	1.81	0.0431	-0.447	AKT1,CCND1,MAPK3,PIK3C2A,RAP1A
HMGB1 Signaling	1.81	0.0375	0	AKT1,ICAM1,MAPK3,PIK3C2A,RAP1A,RHOC
Antioxidant Action of Vitamin C	1.8	0.0427	-1	GLRX,HMOX1,MAPK3,PLCG2,PLD3
eNOS Signaling	1.79	0.0373	-0.816	AKT1,HSPA14,PIK3C2A,PLCG2,PRKAG1,PRKAR2B
Pre-NOTCH Expression and Processing	1.78	0.0424	2.236	CCND1,H2AC14,H2BC14,H3C1,H4C1
Signaling by SCF-KIT	1.78	0.0698	#NUM!	CBL,KITLG,PTPN6
Meiotic synapsis	1.78	0.0513	2	H2AC14,H2BC14,H4C1,SYNE2
Neurotrophin/TRK Signaling	1.78	0.0513	-1	AKT1,MAPK3,PIK3C2A,RAP1A
Glutaryl-CoA Degradation	1.78	0.125	#NUM!	ACAA2,ACAT2
Sphingosine-1-phosphate Signaling	1.77	0.042	-0.447	AKT1,MAPK3,PIK3C2A,PLCG2,RHOC
TREM1 Signaling	1.76	0.0506	0	AKT1,ICAM1,MAPK3,PLCG2
IL-7 Signaling Pathway	1.76	0.0506	-1	AKT1,CCND1,MAPK3,PIK3C2A
Xenobiotic Metabolism General Signaling Pathway	1.76	0.0366	0	AKT1,HMOX1,MAPK3,MGST1,PIK3C2A,RAP1A
RHO GTPases Activate WASPs and WAVEs	1.75	0.0682	#NUM!	ABI2,ARPC1A,MAPK3
BER (Base Excision Repair) Pathway	1.75	0.0682	#NUM!	LIG3,MAPK3,RFC2
Fc Epsilon RI Signaling	1.75	0.0417	-0.447	AKT1,MAPK3,PIK3C2A,PLCG2,RAP1A
Nitric Oxide Signaling in the Cardiovascular System	1.75	0.0417	-2.236	AKT1,MAPK3,PIK3C2A,PRKAG1,PRKAR2B
Role of Osteoclasts in Rheumatoid Arthritis Signaling Pathway	1.73	0.0285	0.333	AKT1,CBL,CCND1,CHP1,MAPK3,PIK3C2A,PLCG2,RAP1A,RHOC
Fcgamma receptor (FCGR) dependent phagocytosis	1.71	0.0357	0	ABI2,ARPC1A,MAPK3,PAK1,PLCG2,PLD3
BEX2 Signaling Pathway	1.71	0.0488	0	AKT1,CCND1,PPP2R1B,PTPA
Apelin Pancreas Signaling Pathway	1.7	0.0652	#NUM!	PIK3C2A,PRKAG1,PRKAR2B
Cell surface interactions at the vascular wall	1.7	0.0323	-0.378	CD99,F11R,ITGA3,MIF,PROCR,PTPN6,SLC3A2
Oxidative Stress Induced Senescence	1.69	0.04	1.342	H2AC14,H2BC14,H3C1,H4C1,MAPK3
Gastrin-CREB signalling pathway via PKC and MAPK	1.68	0.111	#NUM!	MAPK3,RPS6KA3
Isoleucine Degradation I	1.68	0.111	#NUM!	ACAA2,ACAT2
SIRT1 negatively regulates rRNA expression	1.67	0.0476	2	H2AC14,H2BC14,H3C1,H4C1
PEDF Signaling	1.67	0.0476	-1	AKT1,MAPK3,PIK3C2A,RAP1A
Colorectal Cancer Metastasis Signaling	1.67	0.0295	-0.707	AKT1,CCND1,MAPK3,PIK3C2A,PRKAG1,PRKAR2B,RAP1A,RHOC
WNT/β-catenin Signaling	1.66	0.0347	-0.447	AKT1,CCND1,DVL2,PPP2R1B,PTPA,TAB1
LPS-stimulated MAPK Signaling	1.66	0.0471	0	MAPK3,PAK1,PIK3C2A,RAP1A
Ribonucleotide Reductase Signaling Pathway	1.65	0.0345	0	AKT1,CCND1,EIF4EBP1,MAPK3,PIK3C2A,TBRG4
FGF Signaling	1.64	0.0465	-2	AKT1,MAPK3,PIK3C2A,PTPN6
Androgen Signaling	1.64	0.0343	-2	CCND1,MAPK3,PRKAG1,PRKAR2B,TAF15,TAF6L
RHO GTPases Activate ROCKs	1.64	0.105	#NUM!	PAK1,RHOC
Mineralocorticoid Biosynthesis	1.64	0.105	#NUM!	EBP,NSDHL
IL-6 Signaling	1.63	0.0388	-1.342	AKT1,MAPK3,PIK3C2A,RAP1A,TAB1
Co-stimulation by CD28	1.63	0.0612	#NUM!	AKT1,PAK1,PPP2R1B
PFKFB4 Signaling Pathway	1.63	0.0612	#NUM!	MAPK3,PRKAG1,PRKAR2B
Meiotic recombination	1.62	0.046	2	H2AC14,H2BC14,H3C1,H4C1
HER-2 Signaling in Breast Cancer	1.62	0.031	-0.378	AKT1,AREG,CCND1,COX15,MAPK3,PIK3C2A,RAP1A
Transcriptional regulation of granulopoiesis	1.61	0.0455	2	H2AC14,H2BC14,H3C1,H4C1
UDP-D-xylose and UDP-D-glucuronate Biosynthesis	1.6	0.5	#NUM!	UXS1
Epoxysqualene Biosynthesis	1.6	0.5	#NUM!	FDFT1
Thyroid Hormone Biosynthesis	1.6	0.5	#NUM!	CTSD
Glycine Degradation (Creatine Biosynthesis)	1.6	0.5	#NUM!	GAMT
Signaling by Hippo	1.59	0.1	#NUM!	DVL2,YAP1
Glucocorticoid Biosynthesis	1.59	0.1	#NUM!	EBP,NSDHL
B-WICH complex positively regulates rRNA expression	1.59	0.0449	2	H2AC14,H2BC14,H3C1,H4C1
Regulation of Cellular Mechanics by Calpain Protease	1.59	0.0449	-1	CCND1,ITGA3,MAPK3,RAP1A
Assembly of RNA Polymerase II Complex	1.59	0.0588	#NUM!	DR1,TAF15,TAF6L
Tumor Microenvironment Pathway	1.58	0.0333	0	AKT1,CCND1,ICAM1,MAPK3,PIK3C2A,RAP1A
Epigenetic regulation of gene expression by MLL3 and MLL4 complexes	1.58	0.0376	1.342	H2AC14,H2BC14,H3C1,H4C1,PLIN2
fMLP Signaling in Neutrophils	1.58	0.0376	-1.342	ARPC1A,CHP1,MAPK3,PIK3C2A,RAP1A
Opioid Signaling Pathway	1.57	0.0283	-1.89	AKT1,AP2S1,CHP1,MAPK3,PRKAG1,PRKAR2B,RAP1A,RPS6KA3
Role of Macrophages, Fibroblasts and Endothelial Cells in Rheumatoid Arthritis	1.57	0.0266	0	AKT1,CCND1,CHP1,ICAM1,MAPK3,MIF,PIK3C2A,PLCG2,RAP1A
TNFR1 Signaling	1.56	0.0577	#NUM!	PAK1,PAK4,TANK
Aryl Hydrocarbon Receptor Signaling	1.56	0.033	0	ALDH1A3,CCND1,CTSD,DHFR,MAPK3,MGST1
Actin Nucleation by ARP-WASP Complex	1.56	0.044	0	ARPC1A,ITGA3,RAP1A,RHOC
NER (Nucleotide Excision Repair, Enhanced Pathway)	1.56	0.044	#NUM!	LIG3,PRIM2,RFC2,XPC
Synaptic adhesion-like molecules	1.55	0.0952	#NUM!	FLOT2,PTPRF
Co-inhibition by CTLA4	1.55	0.0952	#NUM!	AKT1,PPP2R1B
PKR-mediated signaling	1.55	0.0435	-2	EIF2B1,MAPT,PPP2R1B,TUBB8
Oxytocin Signaling Pathway	1.54	0.0279	-2.121	AKT1,CHP1,CTH,MAPK3,PIK3C2A,PRKAG1,PRKAR2B,RAP1A
EPH-Ephrin signaling	1.53	0.043	0	AP2S1,ARPC1A,PAK1,SDCBP
Regulation of TP53 Activity through Phosphorylation	1.53	0.043	0	PRKAG1,RFC2,SSRP1,TAF15
Protein Kinase A Signaling	1.53	0.0251	-0.333	ACP1,CHP1,H1-4,MAPK3,PLCG2,PRKAG1,PRKAR2B,PTPN6,PTPRF,RAP1A
TCF dependent signaling in response to WNT	1.53	0.0297	0.378	AKT1,DVL2,H2AC14,H2BC14,H3C1,H4C1,PPP2R1B
CGAS-STING Signaling Pathway	1.52	0.0362	2.236	ATP6V0C,ATP6V1F,GSDMD,ICAM1,TBK1
CCR3 Signaling in Eosinophils	1.52	0.0362	-0.447	MAPK3,PAK1,PAK4,PIK3C2A,RAP1A
Signaling by TGF-beta Receptor Complex	1.52	0.0556	#NUM!	CBL,F11R,LTBP4
Chaperone Mediated Autophagy	1.52	0.0909	#NUM!	PLIN2,VIM
RUNX1 regulates megakaryocyte differentiation and platelet function	1.5	0.0421	2	H2AC14,H2BC14,H3C1,H4C1
Signaling by PTK6	1.5	0.0545	#NUM!	AKT1,CBL,CCND1
Amino acids regulate mTORC1	1.5	0.0545	#NUM!	ATP6V0C,ATP6V1F,LAMTOR3
Lymphotoxin β Receptor Signaling	1.5	0.0545	#NUM!	AKT1,MAPK3,PIK3C2A
Cell Cycle Checkpoints	1.5	0.0273	-1.414	H2BC14,H4C1,MAD2L1,MDC1,ORC2,PPP2R1B,RFC2,ZW10
Regulation of endogenous retroelements	1.49	0.0355	2.236	GATAD2A,H2AC14,H2BC14,H3C1,H4C1
UBE2C in Cell Cycle Progression Signaling Pathway	1.49	0.0417	-1	AKT1,MAD2L1,PIK3C2A,SLC38A2
Prolactin Signaling	1.49	0.0417	0	MAPK3,PIK3C2A,PLCG2,RAP1A
EGF Signaling	1.48	0.0536	#NUM!	AKT1,MAPK3,PIK3C2A
Cellular response to mitochondrial stress	1.48	0.087	#NUM!	EIF2B1,YME1L1
Androgen Biosynthesis	1.48	0.087	#NUM!	EBP,NSDHL
NAD Salvage Pathway II	1.48	0.087	#NUM!	ACP1,NT5E
Tryptophan Degradation III (Eukaryotic)	1.48	0.087	#NUM!	ACAA2,ACAT2
Apelin Cardiac Fibroblast Signaling Pathway	1.48	0.087	#NUM!	AKT1,PRKAG1
DNA Replication Pre-Initiation	1.48	0.0352	1.342	H2AC14,H2BC14,H3C1,H4C1,ORC2
Acute Phase Response Signaling	1.48	0.0314	-1.342	AKT1,HMOX1,MAPK3,RAP1A,TAB1,TF
p53 Signaling	1.46	0.0408	#NUM!	AKT1,CCND1,PIK3C2A,TIGAR
Interferon gamma signaling	1.46	0.0408	1	ICAM1,MAPK3,MID1,PTPN6
GNRH Signaling	1.46	0.0311	-0.816	MAPK3,PAK1,PAK4,PRKAG1,PRKAR2B,RAP1A
Endothelin-1 Signaling	1.45	0.0309	0.816	HMOX1,MAPK3,PIK3C2A,PLCG2,PLD3,RAP1A
Regulation of the Epithelial-Mesenchymal Transition Pathway	1.45	0.0309	#NUM!	AKT1,DVL2,HMGA2,MAPK3,PIK3C2A,RAP1A
IL-22 Signaling	1.44	0.0833	#NUM!	AKT1,MAPK3
Tumoricidal Function of Hepatic Natural Killer Cells	1.44	0.0833	#NUM!	DFFB,ICAM1
Cancer Drug Resistance by Drug Efflux	1.44	0.0517	#NUM!	AKT1,MAPK3,RAP1A
FXR/RXR Activation	1.44	0.0308	-0.816	AKT1,HMOX1,ICAM1,MGST1,PCK2,PRKAG1
Apelin Cardiomyocyte Signaling Pathway	1.43	0.04	-1	AKT1,MAPK3,PIK3C2A,PLCG2
Threonine catabolism	1.43	0.333	#NUM!	RIDA
NADH Repair	1.43	0.333	#NUM!	NAXE
Cysteine Biosynthesis/Homocysteine Degradation	1.43	0.333	#NUM!	CTH
Polyamine Regulation in Colon Cancer	1.42	0.0508	#NUM!	AKT1,MAPK3,SLC3A2
Metabolism of cofactors	1.41	0.08	#NUM!	AKT1,DHFR
Growth hormone receptor signaling	1.41	0.08	#NUM!	MAPK3,PTPN6
Synaptic Long Term Depression	1.41	0.0303	0.447	CTH,MAPK3,PLCG2,PPP2R1B,PTPA,RAP1A
Cardiac Hypertrophy Signaling (Enhanced)	1.41	0.0223	-1.732	AKT1,CHP1,DVL2,EIF2B1,EIF4EBP1,ITGA3,MAPK3,PIK3C2A,PLCG2,PRKAG1,PRKAR2B,RAP1A
COPI-mediated anterograde transport	1.41	0.0392	1	ARFGAP2,TMED3,TMED9,TUBB8
mRNA 3 Prime End Processing Signaling Pathway	1.41	0.0392	#NUM!	EXOSC2,MAPK3,SRSF3,SRSF7
Endocannabinoid Neuronal Synapse Pathway	1.39	0.0333	0.447	CHP1,MAPK3,PLCG2,PRKAG1,PRKAR2B
The Visual Cycle	1.38	0.0769	#NUM!	DHRS7,RDH11
D-myo-inositol (1,4,5)-Trisphosphate Biosynthesis	1.38	0.0769	#NUM!	PIP4K2C,PLCG2
Ethanol Degradation IV	1.38	0.0769	#NUM!	ACSS2,ALDH1A3
Dilated Cardiomyopathy Signaling Pathway	1.38	0.0331	0	AKT1,DSC2,MAPK3,PRKAG1,PRKAR2B
Eukaryotic Translation Initiation	1.38	0.0297	-2.449	EIF2B1,EIF4EBP1,MRPS17,MRPS25,RPL14,RPL31
Apoptosis Signaling	1.35	0.0377	0	DFFB,MAPK3,PLCG2,RAP1A
Co-inhibition by BTLA	1.35	0.0476	#NUM!	PIK3C2A,PTPN6,STK39
Integrin signaling	1.35	0.0741	#NUM!	AKT1,RAP1A
ATF4 activates genes in response to endoplasmic reticulum stress	1.35	0.0741	#NUM!	ASNS,EXOSC2
Mitotic Prometaphase	1.35	0.0293	-1.633	MAD2L1,PPP2R1B,PRKAR2B,TUBB8,TUBG1,ZW10
Transport of inorganic cations/anions and amino acids/oligopeptides	1.34	0.0374	0	SLC12A4,SLC1A5,SLC38A2,SLC3A2
Cachexia Signaling Pathway	1.34	0.0241	-0.333	AKT1,EIF2B1,GDF15,HSPA14,MAPK3,PHGDH,PIK3C2A,PRKAG1,PRKAR2B
Cytosolic sensors of pathogen-associated DNA	1.34	0.0469	#NUM!	POLR3C,POLR3D,TBK1
Semaphorin interactions	1.34	0.0469	#NUM!	DPYSL2,PAK1,RHOC
UFMylation Signaling Pathway	1.34	0.0469	#NUM!	AKT1,CCND1,GPX4
RHO GTPases activate PKNs	1.32	0.0714	#NUM!	PAK1,RHOC
RAF/MAP kinase cascade	1.32	0.0266	0.378	AREG,KITLG,LAMTOR3,MAPK3,PPP2R1B,RAP1A,SHOC2
Neurotransmitter uptake and metabolism In glial cells	1.31	0.25	#NUM!	GLUL
Uracil Degradation II (Reductive)	1.31	0.25	#NUM!	DPYSL2
Heme Degradation	1.31	0.25	#NUM!	HMOX1
Heme Biosynthesis from Uroporphyrinogen-III I	1.31	0.25	#NUM!	UROD
Eumelanin Biosynthesis	1.31	0.25	#NUM!	MIF
Methylmalonyl Pathway	1.31	0.25	#NUM!	PCCA
Ascorbate Recycling (Cytosolic)	1.31	0.25	#NUM!	GLRX
Thymine Degradation	1.31	0.25	#NUM!	DPYSL2
N-acetylglucosamine Degradation II	1.31	0.25	#NUM!	NAGK
Nicotinate metabolism	1.29	0.069	#NUM!	NAXE,NT5E
Energy dependent regulation of mTOR by LKB1-AMPK	1.29	0.069	#NUM!	LAMTOR3,PRKAG1
EGR2 and SOX10-mediated initiation of Schwann cell myelination	1.29	0.069	#NUM!	CYP51A1,YAP1
Response of EIF2AK1 (HRI) to heme deficiency	1.29	0.069	#NUM!	ASNS,EIF2B1
Role of p14/p19ARF in Tumor Suppression	1.29	0.069	#NUM!	PIK3C2A,POLR3D
Nonhomologous End-Joining (NHEJ)	1.29	0.0448	#NUM!	H2BC14,H4C1,MDC1
Role of PI3K/AKT Signaling in the Pathogenesis of Influenza	1.29	0.0448	#NUM!	AKT1,MAPK3,PIK3C2A
Cell Cycle Control of Chromosomal Replication	1.29	0.0448	#NUM!	ORC2,PRIM2,RFC2
IL-17A Signaling in Airway Cells	1.27	0.0441	#NUM!	AKT1,MAPK3,PIK3C2A
Phospholipases	1.27	0.0441	#NUM!	HMOX1,PLCG2,PLD3
Circadian Rhythm Signaling	1.26	0.0258	#NUM!	CTH,EIF4EBP1,MAPK3,PLCG2,PRKAG1,PRKAR2B,RAP1A
Role of JAK1 and JAK3 in γc Cytokine Signaling	1.26	0.0435	#NUM!	MAPK3,PIK3C2A,RAP1A
Stress Granule Signaling Pathway	1.25	0.0257	0.378	AKT1,EIF2B1,EIF4EBP1,HSPA14,MRPS17,MRPS25,PIK3C2A
Sleep NREM Signaling Pathway	1.25	0.0348	1	MAPK3,PRKAG1,PRKAR2B,RAP1A
HOTAIR Regulatory Pathway	1.25	0.0303	0.447	AKT1,ICAM1,PIK3C2A,RHOC,VIM
Glutamate binding, activation of AMPA receptors and synaptic plasticity	1.24	0.0645	#NUM!	AP2S1,EPB41L1
Signaling by CSF1 (M-CSF) in myeloid cells	1.24	0.0645	#NUM!	CBL,PLCG2
Sonic Hedgehog Signaling	1.24	0.0645	#NUM!	PRKAG1,PRKAR2B
TP53 Regulates Transcription of DNA Repair Genes	1.24	0.0429	#NUM!	FANCI,MDC1,SSRP1
Xenobiotic Metabolism Signaling	1.24	0.0242	#NUM!	ALDH1A3,HMOX1,MAPK3,MGST1,PIK3C2A,PPP2R1B,PTPA,RAP1A
RHOGDI Signaling	1.23	0.0273	0	ARPC1A,ITGA3,PAK1,PAK4,PIP4K2C,RHOC
Chaperone Mediated Autophagy Signaling Pathway	1.23	0.0204	0.277	AKT1,ATP6V0C,ATP6V1F,CCND1,CHP1,GPX4,HSPA14,MAPT,MARCHF5,PIK3C2A,PLIN2,PRKAG1,TBK1
Remodeling of Epithelial Adherens Junctions	1.23	0.0423	#NUM!	ARPC1A,TUBB8,TUBG1
Amyotrophic Lateral Sclerosis Signaling	1.23	0.0342	#NUM!	GLUL,GPX1,PAK1,PIK3C2A
G-protein beta:gamma signalling	1.22	0.0625	#NUM!	AKT1,PAK1
RIPK1-mediated regulated necrosis	1.22	0.0625	#NUM!	FLOT2,SDCBP
rRNA processing	1.22	0.0625	#NUM!	MT-ND4,MT-ND5
Turbulent (oscillatory, disturbed) flow shear stress activates signaling by PIEZO1 and integrins in endothelial cells	1.22	0.0625	#NUM!	PPP2R1B,YAP1
CMP-N-acetylneuraminate Biosynthesis I (Eukaryotes)	1.21	0.2	#NUM!	NAGK
Glutathione Redox Reactions II	1.21	0.2	#NUM!	GLRX
Myo-inositol Biosynthesis	1.21	0.2	#NUM!	ISYNA1
2-oxobutanoate Degradation I	1.21	0.2	#NUM!	PCCA
dTMP De Novo Biosynthesis	1.21	0.2	#NUM!	DHFR
Acetate Conversion to Acetyl-CoA	1.21	0.2	#NUM!	ACSS2
Nuclear Cytoskeleton Signaling Pathway	1.21	0.027	0	DHFR,ITGA3,KIF4A,SYNE2,TUBB8,YAP1
Translocation of SLC2A4 (GLUT4) to the plasma membrane	1.21	0.0417	#NUM!	AKT1,PRKAG1,TUBB8
Regulation of lipid metabolism by PPARalpha	1.2	0.0336	0	FDFT1,HMGCS1,MED15,PLIN2
Cardiac β-adrenergic Signaling	1.2	0.0294	-1.342	PKIB,PPP2R1B,PRKAG1,PRKAR2B,PTPA
TNFR2 Signaling	1.19	0.0606	#NUM!	TANK,TBK1
Neuropeptides in Migraine Signaling Pathway	1.19	0.0292	-1.342	CTH,MAPK3,PLCG2,PRKAG1,PRKAR2B
Glycation Signaling Pathway	1.19	0.0267	0	AKT1,ICAM1,MAPK3,MAPT,PIK3C2A,RAP1A
Thrombin Signaling	1.19	0.0267	0	AKT1,MAPK3,PIK3C2A,PLCG2,RAP1A,RHOC
Activation of anterior HOX genes in hindbrain during early embryogenesis	1.18	0.0331	2	H2AC14,H2BC14,H3C1,H4C1
ERK5 Signaling	1.18	0.0405	#NUM!	AKT1,RAP1A,RPS6KA3
Role of NANOG in Mammalian Embryonic Stem Cell Pluripotency	1.16	0.0325	-1	AKT1,MAPK3,PIK3C2A,RAP1A
GPCR-Mediated Integration of Enteroendocrine Signaling Exemplified by an L Cell	1.16	0.0395	#NUM!	PLCG2,PRKAG1,PRKAR2B
Deubiquitination	1.15	0.0244	0.378	H2AC14,H2BC14,H4C1,HCFC1,RAD23A,TAB1,USP11
Amyloid fiber formation	1.15	0.0323	2	H2AC14,H2BC14,H3C1,H4C1
GPVI-mediated activation cascade	1.15	0.0571	#NUM!	PLCG2,PTPN6
Activation of the pre-replicative complex	1.15	0.0571	#NUM!	ORC2,PRIM2
Nucleotide catabolism	1.15	0.0571	#NUM!	NT5E,SAMHD1
Late endosomal microautophagy	1.15	0.0571	#NUM!	PLIN2,VIM
Coagulation System	1.15	0.0571	#NUM!	F3,PLAUR
Superpathway of Methionine Degradation	1.15	0.0571	#NUM!	CTH,PCCA
DNA Double Strand Break Response	1.14	0.039	#NUM!	H2BC14,H4C1,MDC1
HIPPO signaling	1.14	0.039	#NUM!	PPP2R1B,PTPA,YAP1
Ethanol Degradation II	1.13	0.0556	#NUM!	ACSS2,ALDH1A3
Glycosaminoglycan metabolism	1.12	0.0315	0	CHP1,GNS,HEXB,UXS1
Gαs Signaling	1.12	0.0315	-1	MAPK3,PRKAG1,PRKAR2B,RAP1A
Signaling by MET	1.12	0.038	#NUM!	CBL,ITGA3,RAP1A
MHC class II antigen presentation	1.11	0.0312	0	AP2S1,CTSD,KIF4A,TUBB8
Detoxification of Reactive Oxygen Species	1.11	0.0541	#NUM!	GPX1,PRDX3
Mitochondrial Fatty Acid Beta-Oxidation	1.11	0.0541	#NUM!	ACAA2,PCCA
Asparagine N-linked glycosylation	1.09	0.0308	1	ALG2,MAN1A1,MVD,NAGK
Regulation of TP53 Expression and Degradation	1.09	0.0526	#NUM!	AKT1,PPP2R1B
Resolution of Abasic Sites (AP sites)	1.09	0.0526	#NUM!	LIG3,RFC2
MIF-mediated Glucocorticoid Regulation	1.09	0.0526	#NUM!	MAPK3,MIF
tRNA Charging	1.09	0.0526	#NUM!	NARS1,YARS2
cAMP-mediated signaling	1.08	0.0249	0	CHP1,LAMTOR3,MAPK3,PKIB,PRKAR2B,RAP1A
Metabolism of water-soluble vitamins and cofactors	1.08	0.0366	#NUM!	MCCC1,MMAB,PCCA
ER-Mitochondrial Communication Signaling Pathway	1.08	0.0366	#NUM!	AKT1,MARCHF5,YME1L1
HDR through Homologous Recombination (HRR) or Single Strand Annealing (SSA)	1.07	0.0303	0	H2BC14,H4C1,MDC1,RFC2
Wax and plasmalogen biosynthesis	1.07	0.143	#NUM!	FAR1
Salvage Pathways of Pyrimidine Deoxyribonucleotides	1.07	0.143	#NUM!	CDA
FLT3 Signaling	1.07	0.0513	#NUM!	AKT1,CBL
Chemokine Signaling	1.07	0.0361	#NUM!	MAPK3,PLCG2,RAP1A
Response of EIF2AK4 (GCN2) to amino acid deficiency	1.06	0.0299	-2	ASNS,EIF2B1,RPL14,RPL31
Gα12/13 Signaling	1.06	0.0299	-1	AKT1,MAPK3,PIK3C2A,RAP1A
PI Metabolism	1.05	0.0357	#NUM!	PIK3C2A,PIP4K2C,VAC14
Role of MAPK Signaling in the Pathogenesis of Influenza	1.05	0.0357	#NUM!	AKT1,MAPK3,RAP1A
Signaling by FGFR3	1.05	0.05	#NUM!	CBL,MAPK3
Selenoamino acid metabolism	1.05	0.0265	-2.236	CTH,MRPS17,MRPS25,RPL14,RPL31
Integrin cell surface interactions	1.04	0.0353	#NUM!	F11R,ICAM1,ITGA3
Transcriptional regulation by RUNX1	1.04	0.0263	2.236	H2AC14,H2BC14,H3C1,H4C1,YAP1
Signaling by FGFR4	1.03	0.0488	#NUM!	CBL,MAPK3
tRNA processing in the mitochondrion	1.03	0.0488	#NUM!	MT-ND4,MT-ND5
RNA Polymerase III Transcription	1.03	0.0488	#NUM!	POLR3C,POLR3D
Glucose metabolism	1.03	0.0349	#NUM!	ALDOC,PCK2,PPP2R1B
Cyclins and Cell Cycle Regulation	1.03	0.0349	#NUM!	CCND1,PPP2R1B,PTPA
BAG2 Signaling Pathway	1.03	0.0349	#NUM!	HSPA14,MAPK3,MAPT
Coronavirus Replication Pathway	1.03	0.026	#NUM!	MRPS17,MRPS25,RPL14,RPL31,TUBB8
rRNA modification in the mitochondrion	1.02	0.125	#NUM!	NSUN4
Sucrose Degradation V (Mammalian)	1.02	0.125	#NUM!	ALDOC
Phosphatidylethanolamine Biosynthesis II	1.02	0.125	#NUM!	PCYT2
Formation of WDR5-containing histone-modifying complexes	1.01	0.0476	#NUM!	DR1,HCFC1
Replacement of protamines by nucleosomes in the male pronucleus	1.01	0.0476	#NUM!	H2BC14,H4C1
RAR Activation	1.01	0.0207	-1.667	AKT1,ALDH1A3,F11R,MAPK3,PIK3C2A,PRKAG1,PRKAR2B,RDH11,RHOC
ABRA Signaling Pathway	1.01	0.0341	#NUM!	CHP1,SVIL,VIL1
GABAergic Receptor Signaling Pathway (Enhanced)	1	0.0286	2	GLUL,PRKAG1,PRKAR2B,SLC38A2
Oncostatin M Signaling	0.997	0.0465	#NUM!	MAPK3,RAP1A
Acetone Degradation I (to Methylglyoxal)	0.997	0.0465	#NUM!	CYP51A1,DHRS7
Regulation of mRNA stability by proteins that bind AU-rich elements	0.986	0.0333	#NUM!	AKT1,EXOSC2,GPRC5A
Tuberculosis Latent Signaling Pathway	0.986	0.0333	#NUM!	PLIN2,PRKAG1,PRKAR2B
Adrenergic Receptor Signaling Pathway (Enhanced)	0.985	0.0253	0.447	ATP6V0C,ATP6V1F,PLCG2,PRKAG1,PRKAR2B
PPARα/RXRα Activation	0.985	0.0253	-1	MAPK3,PLCG2,PRKAG1,PRKAR2B,RAP1A
TAK1-dependent IKK and NF-kappa-B activation	0.98	0.0455	#NUM!	IKBIP,TAB1
Signaling by Retinoic Acid	0.98	0.0455	#NUM!	ALDH1A3,RDH11
Aggrephagy	0.98	0.0455	#NUM!	TUBB8,VIM
Erythrocytes take up oxygen and release carbon dioxide	0.97	0.111	#NUM!	CA2
Interleukin-1 processing	0.97	0.111	#NUM!	GSDMD
Leucine Degradation I	0.97	0.111	#NUM!	MCCC1
Heme Biosynthesis II	0.97	0.111	#NUM!	UROD
Unfolded protein response	0.965	0.0326	#NUM!	DNAJB4,DNAJC11,HSPA14
Phagosome Formation	0.964	0.0184	-0.277	AKT1,ARPC1A,GPRC5A,HMOX1,ITGA3,MAPK3,PAK1,PAK4,PIK3C2A,PIP4K2C,PLCG2,PLD3,RAP1A
Pulmonary Healing Signaling Pathway	0.957	0.0248	1.342	CCND1,MAPK3,PRKAG1,RAP1A,YAP1
Gαi Signaling	0.954	0.0274	0	MAPK3,PRKAG1,PRKAR2B,RAP1A
Arachidonate metabolism	0.948	0.0435	#NUM!	GPX1,GPX4
MIF Regulation of Innate Immunity	0.948	0.0435	#NUM!	MAPK3,MIF
Role of IL-17F in Allergic Inflammatory Airway Diseases	0.948	0.0435	#NUM!	MAPK3,RPS6KA3
Estrogen Biosynthesis	0.948	0.0435	#NUM!	CYP51A1,HSD17B7
IL-23 Signaling Pathway	0.948	0.0435	#NUM!	AKT1,PIK3C2A
G-Protein Coupled Receptor Signaling	0.947	0.0183	-0.832	AKT1,CCND1,CHP1,GPRC5A,MAPK3,PAK1,PAK4,PIK3C2A,PLCG2,PRKAG1,PRKAR2B,RAP1A,YAP1
Role of RIG1-like Receptors in Antiviral Innate Immunity	0.932	0.0426	#NUM!	TANK,TBK1
Exosome Signaling Pathway	0.931	0.0243	-2.236	EXOSC2,MRPS17,MRPS25,RPL14,RPL31
Creatine metabolism	0.927	0.1	#NUM!	GAMT
RHOBTB3 ATPase cycle	0.927	0.1	#NUM!	LRRC41
Mitotic G2-G2/M phases	0.925	0.0242	-0.447	PPME1,PPP2R1B,PRKAR2B,TUBB8,TUBG1
Inositol phosphate metabolism	0.917	0.0417	#NUM!	ISYNA1,PLCG2
Complex IV assembly	0.917	0.0417	#NUM!	COX15,COXFA4
PTEN Regulation	0.915	0.0265	-1	AKT1,GATAD2A,LAMTOR3,MAPK3
Death Receptor Signaling	0.914	0.0309	#NUM!	DFFB,TANK,TBK1
TGF-β Signaling	0.914	0.0309	#NUM!	MAPK3,RAP1A,TAB1
WNT/SHH Axonal Guidance Signaling Pathway	0.908	0.0263	0	DVL2,PIK3C2A,PRKAG1,PRKAR2B
Type II Diabetes Mellitus Signaling	0.908	0.0263	-1	AKT1,MAPK3,PIK3C2A,PRKAG1
Molecular Mechanisms of Cancer	0.908	0.0174	-1.291	AKT1,CBL,CCND1,GPRC5A,ITGA3,LAMTOR3,MAPK3,PAK1,PAK4,PIK3C2A,PRKAG1,PRKAR2B,RAP1A,RHOC,TAB1
DNA Methylation and Transcriptional Repression Signaling	0.904	0.0306	#NUM!	GATAD2A,MBD2,MECP2
Small Cell Lung Cancer Signaling	0.904	0.0306	#NUM!	AKT1,CCND1,PIK3C2A
IL-1 Signaling	0.904	0.0306	#NUM!	PRKAG1,PRKAR2B,TAB1
Retinoate Biosynthesis I	0.902	0.0408	#NUM!	ALDH1A3,RDH11
Apelin Muscle Signaling Pathway	0.902	0.0408	#NUM!	AKT1,PRKAG1
Protein folding	0.895	0.0303	#NUM!	DCAF7,TBCB,USP11
Aspartate and asparagine metabolism	0.888	0.0909	#NUM!	ASNS
Alpha-protein kinase 1 signaling pathway	0.888	0.0909	#NUM!	TAB1
NFE2L2 regulating tumorigenic genes	0.888	0.0909	#NUM!	AREG
NAD Phosphorylation and Dephosphorylation	0.888	0.0909	#NUM!	ACP1
MYC Mediated Apoptosis Signaling	0.888	0.04	#NUM!	PRKAG1,PRKAR2B
ATM Signaling	0.885	0.03	#NUM!	MDC1,PPP2R1B,PTPA
Cellular response to heat stress	0.876	0.0297	#NUM!	DNAJC2,HSPA14,MAPK3
Salvage Pathways of Pyrimidine Ribonucleotides	0.876	0.0297	#NUM!	CDA,MAPK3,PAK1
Sumoylation Pathway	0.876	0.0297	#NUM!	RAN,RFC2,RHOC
Glutathione-mediated Detoxification	0.874	0.0392	#NUM!	GSTT2B,MGST1
UVC-Induced MAPK Signaling	0.874	0.0392	#NUM!	MAPK3,RAP1A
FAT10 Cancer Signaling Pathway	0.874	0.0392	#NUM!	AKT1,MAD2L1
Protein Ubiquitination Pathway	0.869	0.0217	0.447	CBL,DNAJB4,DNAJC11,DNAJC2,HSPA14,USP11
Pyroptosis Signaling Pathway	0.867	0.0294	#NUM!	GSDMD,PRKAG1,PRKAR2B
Signaling by FGFR1	0.861	0.0385	#NUM!	CBL,MAPK3
GPER1 signaling	0.858	0.0291	#NUM!	PIK3C2A,PRKAR2B,STK39
Calcium Signaling	0.857	0.0229	-0.447	CHP1,MAPK3,PRKAG1,PRKAR2B,RAP1A
Reversible hydration of carbon dioxide	0.853	0.0833	#NUM!	CA2
HDR through MMEJ (alt-NHEJ)	0.853	0.0833	#NUM!	LIG3
Hematopoiesis from Multipotent Stem Cells	0.853	0.0833	#NUM!	KITLG
Kinetochore Metaphase Signaling Pathway	0.849	0.0288	#NUM!	MACROH2A1,MAD2L1,ZW10
Signaling by EGFR	0.847	0.0377	#NUM!	AREG,CBL
Spliceosomal Cycle	0.847	0.0377	#NUM!	DHX16,ZNF830
CTLA4 Signaling in Cytotoxic T Lymphocytes	0.835	0.018	1.265	AKT1,AP2S1,HMOX1,ITGA3,MAPK3,PIK3C2A,PLCG2,PLD3,PPP2R1B,PTPA,RAP1A
Retinol Biosynthesis	0.834	0.037	#NUM!	DHRS7,RDH11
Signaling by VEGF	0.823	0.028	#NUM!	ABI2,AKT1,PAK1
Sphingolipid metabolism	0.823	0.028	#NUM!	GLA,HEXB,SUMF2
Transcriptional Regulatory Network in Embryonic Stem Cells	0.822	0.0244	-1	AKT1,MAPK3,PIK3C2A,RAP1A
NAFLD Signaling Pathway	0.822	0.0223	1.342	AKT1,PIK3C2A,PPP2R1B,PRKAG1,PTPA
Erythrocytes take up carbon dioxide and release oxygen	0.821	0.0769	#NUM!	CA2
Dissolution of Fibrin Clot	0.821	0.0769	#NUM!	PLAUR
Advanced glycosylation endproduct receptor signaling	0.821	0.0769	#NUM!	MAPK3
Dolichyl-diphosphooligosaccharide Biosynthesis	0.821	0.0769	#NUM!	ALG2
Huntington's Disease Signaling	0.818	0.0209	#NUM!	AKT1,CTSD,HSPA14,MAPK3,PIK3C2A,VAMP3
Hepatic Cholestasis	0.817	0.0222	-1.342	AKT1,CHP1,MAPK3,PRKAG1,PRKAR2B
Eukaryotic Translation Elongation	0.816	0.0242	-2	MRPS17,MRPS25,RPL14,RPL31
Eukaryotic Translation Termination	0.816	0.0242	-2	MRPS17,MRPS25,RPL14,RPL31
Integration of energy metabolism	0.814	0.0278	#NUM!	PPP2R1B,PRKAR2B,RAP1A
PPAR Signaling	0.814	0.0278	#NUM!	MAPK3,RAP1A,TAB1
CSDE1 Signaling Pathway	0.809	0.0357	#NUM!	AKT1,VIM
NLR signaling pathways	0.809	0.0357	#NUM!	HMOX1,TAB1
Deadenylation-dependent mRNA decay	0.809	0.0357	#NUM!	EXOSC2,LSM1
Interleukin-3, Interleukin-5 and GM-CSF signaling	0.809	0.0357	#NUM!	CBL,PTPN6
Phototransduction Pathway	0.809	0.0357	#NUM!	PRKAG1,PRKAR2B
ISGylation Signaling Pathway	0.806	0.0275	#NUM!	CCND1,ITGA3,TBK1
Signaling by ROBO receptors	0.803	0.0207	-1.633	MRPS17,MRPS25,PAK1,PAK4,RPL14,RPL31
MITF-M-dependent gene expression	0.798	0.0273	#NUM!	ATP6V0C,ATP6V1F,CCND1
Neurexins and neuroligins	0.797	0.0351	#NUM!	EPB41L1,PDLIM5
TNF signaling	0.797	0.0351	#NUM!	TAB1,TBK1
Folate Signaling Pathway	0.797	0.0351	#NUM!	DHFR,MAPK3
Role of Osteoblasts, Osteoclasts and Chondrocytes in Rheumatoid Arthritis	0.795	0.0218	#NUM!	AKT1,CBL,CHP1,MAPK3,PIK3C2A
Regulation of TP53 Activity through Association with Co-factors	0.792	0.0714	#NUM!	AKT1
Tryptophan catabolism	0.792	0.0714	#NUM!	SLC3A2
Glutamate and glutamine metabolism	0.792	0.0714	#NUM!	GLUL
Formation of axial mesoderm	0.792	0.0714	#NUM!	YAP1
Assembly of RNA Polymerase III Complex	0.792	0.0714	#NUM!	POLR3D
DNA Double-Strand Break Repair by Non-Homologous End Joining	0.792	0.0714	#NUM!	LIG3
Guanosine Nucleotides Degradation III	0.792	0.0714	#NUM!	NT5E
Phase II - Conjugation of compounds	0.789	0.027	#NUM!	GSTT2B,MGST1,UXS1
Role of IL-17A in Arthritis	0.785	0.0345	#NUM!	MAPK3,PIK3C2A
Xenobiotic Metabolism CAR Signaling Pathway	0.779	0.0216	0.447	ALDH1A3,MAPK3,MGST1,PPP2R1B,PTPA
PD-1, PD-L1 cancer immunotherapy pathway	0.774	0.0265	#NUM!	AKT1,PIK3C2A,YAP1
Regulation of cholesterol biosynthesis by SREBP (SREBF)	0.764	0.0667	#NUM!	RAN
YAP1- and WWTR1 (TAZ)-stimulated gene expression	0.764	0.0667	#NUM!	YAP1
Urate Biosynthesis/Inosine 5'-phosphate Degradation	0.764	0.0667	#NUM!	NT5E
Cytoprotection by HMOX1	0.762	0.0333	#NUM!	COXFA4,HMOX1
Mitotic Metaphase and Anaphase	0.753	0.0211	-1.342	MAD2L1,PPP2R1B,RAN,TUBB8,ZW10
Coronavirus Pathogenesis Pathway	0.753	0.0211	#NUM!	CCND1,MAPK3,MRPS17,MRPS25,TBK1
Gamma carboxylation, hypusinylation, hydroxylation, and arylsulfatase activation	0.751	0.0328	#NUM!	GGCX,SUMF2
Triacylglycerol Biosynthesis	0.751	0.0328	#NUM!	LPCAT4,SIRT5
Myocardin Signaling Pathway	0.743	0.0256	#NUM!	AKT1,MAPK3,PIK3C2A
Cholecystokinin/Gastrin-mediated Signaling	0.743	0.0256	#NUM!	MAPK3,RAP1A,RHOC
Kinesins	0.741	0.0323	#NUM!	KIF4A,TUBB8
Transcriptional and post-translational regulation of MITF-M expression and activity	0.741	0.0323	#NUM!	KITLG,MAPK3
Signal regulatory protein family interactions	0.739	0.0625	#NUM!	PTPN6
Rap1 signalling	0.739	0.0625	#NUM!	RAP1A
Processing of SMDT1	0.739	0.0625	#NUM!	YME1L1
Granzyme B Signaling	0.739	0.0625	#NUM!	DFFB
Extrinsic Prothrombin Activation Pathway	0.739	0.0625	#NUM!	F3
Transcriptional Regulation by MECP2	0.73	0.0317	#NUM!	GAMT,MECP2
Bladder Cancer Signaling	0.728	0.0252	#NUM!	CCND1,MAPK3,RAP1A
GPCR-Mediated Nutrient Sensing in Enteroendocrine Cells	0.728	0.0252	#NUM!	PLCG2,PRKAG1,PRKAR2B
MSP-RON Signaling in Macrophages Pathway	0.721	0.025	#NUM!	MAPK3,PIK3C2A,RAP1A
Metabolism of folate and pterines	0.715	0.0588	#NUM!	DHFR
Metabolism of nitric oxide: NOS3 activation and regulation	0.715	0.0588	#NUM!	AKT1
Metabolism of Angiotensinogen to Angiotensins	0.715	0.0588	#NUM!	CTSD
Zygotic genome activation (ZGA)	0.715	0.0588	#NUM!	YAP1
Mechanical load activates signaling by PIEZO1 and integrins in osteocytes	0.715	0.0588	#NUM!	AKT1
RAN Signaling	0.715	0.0588	#NUM!	RAN
Chondroitin Sulfate Degradation (Metazoa)	0.715	0.0588	#NUM!	HEXB
Role of JAK2 in Hormone-like Cytokine Signaling	0.709	0.0308	#NUM!	CCND1,PTPN6
Oxidative Ethanol Degradation III	0.709	0.0308	#NUM!	ACSS2,ALDH1A3
Neddylation	0.703	0.0202	1.342	COMMD9,DCAF7,DCUN1D1,LMO7,LRRC41
Cyclophilin Signaling Pathway	0.703	0.0202	-1.342	AKT1,CCND1,CHP1,MAPK3,PIK3C2A
Synthesis of DNA	0.7	0.0244	#NUM!	ORC2,PRIM2,RFC2
Activation of IRF by Cytosolic Pattern Recognition Receptors	0.699	0.0303	#NUM!	TANK,TBK1
WNT/Ca2+ Signaling Pathway	0.699	0.0303	#NUM!	DVL2,PLCG2
SRP-dependent cotranslational protein targeting to membrane	0.695	0.0216	-2	MRPS17,MRPS25,RPL14,RPL31
Mitochondrial unfolded protein response (UPRmt)	0.693	0.0556	#NUM!	AKT1
Dermatan Sulfate Degradation (Metazoa)	0.693	0.0556	#NUM!	HEXB
Adenosine Nucleotides Degradation II	0.693	0.0556	#NUM!	NT5E
IL-13 Signaling Pathway	0.693	0.0242	#NUM!	AKT1,MAPK3,PIK3C2A
p38 MAPK Signaling	0.693	0.0242	#NUM!	MAPT,RPS6KA3,TAB1
Abacavir ADME	0.69	0.0299	#NUM!	PIK3C2A,STK39
Ribavirin ADME	0.69	0.0299	#NUM!	PIK3C2A,STK39
Pyridoxal 5'-phosphate Salvage Pathway	0.69	0.0299	#NUM!	MAPK3,PAK1
IL-17 Signaling	0.673	0.0212	-1	AKT1,MAPK3,PIK3C2A,RAP1A
Signaling by Activin	0.672	0.0526	#NUM!	MAPK3
RHO GTPases activate CIT	0.672	0.0526	#NUM!	RHOC
FOXO-mediated transcription	0.672	0.0526	#NUM!	AKT1
Mismatch Repair in Eukaryotes	0.672	0.0526	#NUM!	RFC2
Macroautophagy	0.67	0.029	#NUM!	LAMTOR3,PRKAG1
Mitotic Roles of Polo-Like Kinase	0.67	0.029	#NUM!	PPP2R1B,PTPA
GP6 Signaling Pathway	0.666	0.0234	#NUM!	AKT1,PIK3C2A,PLCG2
Glycerophospholipid biosynthesis	0.659	0.0233	#NUM!	LPCAT4,PCYT2,PLD3
Interleukin-1 family signaling	0.653	0.0231	#NUM!	PTPN6,TAB1,TBK1
LXR/RXR Activation	0.653	0.0231	#NUM!	CYP51A1,FDFT1,TF
Receptor-type tyrosine-protein phosphatases	0.653	0.05	#NUM!	PTPRF
Class I peroxisomal membrane protein import	0.653	0.05	#NUM!	ABCD3
High laminar flow shear stress activates signaling by PIEZO1 and PECAM1:CDH5:KDR in endothelial cells	0.652	0.0282	#NUM!	AKT1,PRKAR2B
TR/RXR Activation	0.646	0.0229	#NUM!	AKT1,CCND1,PIK3C2A
Neuroprotective Role of THOP1 in Alzheimer's Disease	0.64	0.0227	#NUM!	MAPT,PRKAG1,PRKAR2B
Signaling by FGFR2	0.635	0.0274	#NUM!	CBL,MAPK3
RHO GTPases activate PAKs	0.634	0.0476	#NUM!	PAK1
Branched-chain amino acid catabolism	0.634	0.0476	#NUM!	MCCC1
Citric acid cycle (TCA cycle)	0.634	0.0476	#NUM!	IDH3G
Purine Nucleotides Degradation II (Aerobic)	0.634	0.0476	#NUM!	NT5E
CDX Gastrointestinal Cancer Signaling Pathway	0.632	0.0203	1	AKT1,CCND1,MAPK3,PIK3C2A
NF1 RAS Signaling Pathway	0.629	0.0167	-1	AKT1,DPYSL2,GPRC5A,MAPK3,PAK1,PIK3C2A,PRKAG1,PRKAR2B,RAP1A
Regulation of TLR by endogenous ligand	0.616	0.0455	#NUM!	GSDMD
Insertion of tail-anchored proteins into the endoplasmic reticulum membrane	0.616	0.0455	#NUM!	HMOX1
Pyrimidine Deoxyribonucleotides De Novo Biosynthesis I	0.616	0.0455	#NUM!	DUT
TCA Cycle II (Eukaryotic)	0.616	0.0455	#NUM!	IDH3G
Fatty Acid α-oxidation	0.616	0.0455	#NUM!	ALDH1A3
Cysteine Biosynthesis III (mammalia)	0.616	0.0455	#NUM!	CTH
Oxytocin in Brain Signaling Pathway	0.612	0.0199	-1	AKT1,MAPK3,PIK3C2A,RAP1A
SNARE Signaling Pathway	0.604	0.0217	#NUM!	PRKAG1,PRKAR2B,VAMP3
Interferon alpha/beta signaling	0.601	0.026	#NUM!	PTPN6,SAMHD1
RAF-independent MAPK1/3 activation	0.6	0.0435	#NUM!	MAPK3
Signaling by NODAL	0.6	0.0435	#NUM!	MAPK3
Nucleotide salvage	0.6	0.0435	#NUM!	CDA
NFE2L2 regulating anti-oxidant/detoxification enzymes	0.6	0.0435	#NUM!	HMOX1
Histamine Degradation	0.6	0.0435	#NUM!	ALDH1A3
STAT3 Pathway	0.598	0.0216	#NUM!	MAPK3,PTPN6,RAP1A
Sheddase Signaling Pathway	0.598	0.0196	0	AREG,MAPK3,PIK3C2A,PLAUR
T Cell Receptor Signaling	0.596	0.0161	-2.121	AKT1,CBL,CHP1,ICAM1,ITGA3,MAPK3,PIK3C2A,PLCG2,PTPN6,RAP1A
SUMOylation of DNA damage response and repair proteins	0.593	0.0256	#NUM!	MDC1,XPC
Caveolar-mediated Endocytosis Signaling	0.593	0.0256	#NUM!	FLOT2,ITGA3
GAIT Translation Signaling Pathway	0.59	0.0183	#NUM!	EIF2B1,MRPS17,MRPS25,RPL14,RPL31
Beta-catenin independent WNT signaling	0.589	0.0194	-2	AP2S1,DVL2,PIK3C2A,STK39
Role of MAPK Signaling in Inhibiting the Pathogenesis of Influenza	0.585	0.0253	#NUM!	MAPK3,RPS6KA3
RHO GTPases Activate NADPH Oxidases	0.584	0.0417	#NUM!	MAPK3
Interleukin-6 family signaling	0.584	0.0417	#NUM!	CBL
Regulation of RUNX1 Expression and Activity	0.584	0.0417	#NUM!	CCND1
Role of Lipids/Lipid Rafts in the Pathogenesis of Influenza	0.584	0.0417	#NUM!	FDPS
Putrescine Degradation III	0.584	0.0417	#NUM!	ALDH1A3
Vitamin-C Transport	0.584	0.0417	#NUM!	GLRX
Role of BRCA1 in DNA Damage Response	0.578	0.025	#NUM!	MDC1,RFC2
Signaling by NOTCH4	0.576	0.021	#NUM!	AKT1,PIK3C2A,STK39
Fc epsilon receptor (FCERI) signaling	0.571	0.019	0	MAPK3,PAK1,PLCG2,TAB1
DDX58/IFIH1-mediated induction of interferon-alpha/beta	0.57	0.0247	#NUM!	TANK,TBK1
Role of JAK family kinases in IL-6-type Cytokine Signaling	0.57	0.0247	#NUM!	CCND1,MAPK3
Role of Chondrocytes in Rheumatoid Arthritis Signaling Pathway	0.57	0.0208	#NUM!	CHP1,MAPK3,PRKAG1
MyD88 cascade initiated on plasma membrane	0.569	0.04	#NUM!	TAB1
Bupropion Degradation	0.569	0.04	#NUM!	CYP51A1
C-type lectin receptors (CLRs)	0.559	0.0205	#NUM!	PAK1,PLCG2,TAB1
Signaling by Erythropoietin	0.554	0.0385	#NUM!	PLCG2
Complex III assembly	0.554	0.0385	#NUM!	BCS1L
IL-17A Signaling in Gastric Cells	0.554	0.0385	#NUM!	MAPK3
Estrogen-mediated S-phase Entry	0.554	0.0385	#NUM!	CCND1
Role of JAK1, JAK2 and TYK2 in Interferon Signaling	0.54	0.037	#NUM!	PTPN6
CDP-diacylglycerol Biosynthesis I	0.54	0.037	#NUM!	LPCAT4
Platelet homeostasis	0.534	0.0233	#NUM!	PPP2R1B,PTPN6
Xenobiotic Metabolism PXR Signaling Pathway	0.528	0.0182	-1	ALDH1A3,MGST1,PRKAG1,PRKAR2B
Pyroptosis	0.527	0.0357	#NUM!	GSDMD
Glycolysis I	0.527	0.0357	#NUM!	ALDOC
KEAP1-NFE2L2 pathway	0.523	0.0196	#NUM!	AKT1,PIK3C2A,STK39
XIST Epigenetic Regulation Signaling Pathway	0.519	0.0195	#NUM!	GATAD2A,MACROH2A1,MBD2
Role of Pattern Recognition Receptors in Recognition of Bacteria and Viruses	0.519	0.0195	#NUM!	MAPK3,PIK3C2A,PLCG2
Processing of Capped Intronless Pre-mRNA	0.514	0.0345	#NUM!	SLBP
Phosphatidylglycerol Biosynthesis II (Non-plastidic)	0.514	0.0345	#NUM!	LPCAT4
Gluconeogenesis I	0.514	0.0345	#NUM!	ALDOC
Opioid Signalling	0.508	0.0222	#NUM!	PPP2R1B,PRKAR2B
Co-inhibition by PD-1	0.502	0.0333	#NUM!	PTPN6
p75 NTR receptor-mediated signalling	0.499	0.019	#NUM!	AATF,PIK3C2A,STK39
Cell junction organization	0.495	0.0217	#NUM!	F11R,RSU1
Signaling by ALK	0.491	0.0323	#NUM!	PTPN6
MyD88 dependent cascade initiated on endosome	0.491	0.0323	#NUM!	TAB1
Transcriptional regulation of brown and beige adipocyte differentiation	0.491	0.0323	#NUM!	GATAD2A
Post-translational modification: synthesis of GPI-anchored proteins	0.489	0.0215	#NUM!	CD109,PLAUR
HEY1 Signaling Pathway	0.486	0.0186	#NUM!	AKT1,PIK3C2A,PRKAG1
Necroptosis Signaling Pathway	0.481	0.0185	#NUM!	CHP1,GLUL,TAB1
Toll-like Receptor Cascades	0.479	0.0312	#NUM!	PLCG2
Thrombin signalling through proteinase activated receptors (PARs)	0.479	0.0312	#NUM!	MAPK3
RHO GTPases activate IQGAPs	0.479	0.0312	#NUM!	TUBB8
Endosomal Sorting Complex Required For Transport (ESCRT)	0.479	0.0312	#NUM!	VPS25
Neurovascular Coupling Signaling Pathway	0.474	0.0171	-2	CTH,MAPT,PRKAG1,PRKAR2B
Unfolded Protein Response (UPR)	0.469	0.0303	#NUM!	EIF2B1
Cristae formation	0.469	0.0303	#NUM!	DNAJC11
Inhibition of Angiogenesis by TSP1	0.469	0.0303	#NUM!	AKT1
Ribosomal Quality Control Signaling Pathway	0.466	0.0162	#NUM!	EXOSC2,MRPS17,MRPS25,RPL14,RPL31
Transcriptional regulation by RUNX3	0.465	0.0206	#NUM!	CCND1,YAP1
Cargo concentration in the ER	0.458	0.0294	#NUM!	AREG
Transcriptional Regulation by E2F6	0.458	0.0294	#NUM!	UXT
4-1BB Signaling in T Lymphocytes	0.458	0.0294	#NUM!	MAPK3
Fatty Acid β-oxidation I	0.458	0.0294	#NUM!	ACAA2
Role of Osteoblasts in Rheumatoid Arthritis Signaling Pathway	0.452	0.0167	2	AKT1,CTSD,MAPK3,PIK3C2A
Oxytocin in Spinal Neurons Signaling Pathway	0.448	0.0286	#NUM!	CTH
Oncogene Induced Senescence	0.448	0.0286	#NUM!	MAPK3
Transcriptional Regulation by NPAS4	0.448	0.0286	#NUM!	MAPK3
Nuclear RNA decay	0.448	0.0286	#NUM!	EXOSC2
IL-9 Signaling	0.448	0.0286	#NUM!	PIK3C2A
Methylglyoxal Degradation III	0.448	0.0286	#NUM!	DHRS7
S Phase	0.443	0.0198	#NUM!	AKT1,CCND1
IL-12 Signaling and Production in Macrophages	0.442	0.0165	2	AKT1,MAPK3,PIK3C2A,PRKAG1
Striated Muscle Contraction	0.438	0.0278	#NUM!	VIM
Gene and protein expression by JAK-STAT signaling after IL-12 stimulation	0.429	0.027	#NUM!	MIF
Nucleotide Excision Repair Pathway	0.429	0.027	#NUM!	XPC
Wound Healing Signaling Pathway	0.422	0.0161	0	ITGA3,MAPK3,RAP1A,VIM
Fanconi Anemia Pathway	0.42	0.0263	#NUM!	FANCI
Post-translational protein phosphorylation	0.412	0.0187	#NUM!	GOLM1,TF
MAP kinase activation	0.411	0.0256	#NUM!	TAB1
NGF-stimulated transcription	0.411	0.0256	#NUM!	F3
Noradrenaline and Adrenaline Degradation	0.411	0.0256	#NUM!	ALDH1A3
Complement System	0.411	0.0256	#NUM!	C1QBP
Factors involved in megakaryocyte development and platelet production	0.407	0.0185	#NUM!	H3C1,PRKAR2B
Xenobiotic Metabolism AHR Signaling Pathway	0.407	0.0185	#NUM!	ALDH1A3,MGST1
Neurotransmitter release cycle	0.403	0.025	#NUM!	SLC38A2
Mitophagy	0.403	0.025	#NUM!	TBK1
Transcriptional Regulation by VENTX	0.403	0.025	#NUM!	CCND1
Dopamine Degradation	0.403	0.025	#NUM!	ALDH1A3
Membrane Repair Signaling Pathway	0.397	0.0182	#NUM!	ALG2,VAMP3
Interleukin-7 signaling	0.394	0.0244	#NUM!	H3C1
DAG and IP3 signaling	0.394	0.0244	#NUM!	PRKAR2B
Mechanisms of Viral Exit from Host Cells	0.394	0.0244	#NUM!	VPS25
Phase I - Functionalization of compounds	0.388	0.0179	#NUM!	ACSS2,CYP51A1
MyD88:MAL(TIRAP) cascade initiated on plasma membrane	0.386	0.0238	#NUM!	TAB1
Regulation of beta-cell development	0.386	0.0238	#NUM!	AKT1
Systemic Lupus Erythematosus in T Cell Signaling Pathway	0.38	0.014	-1	AKT1,CBL,CHP1,MAPK3,PIK3C2A,PPP2R1B,PTPA,RAP1A,RHOC
T Cell Exhaustion Signaling Pathway	0.38	0.0141	0.816	AKT1,MAPK3,PIK3C2A,PLCG2,PPP2R1B,PTPA,PTPN6,RAP1A
DAP12 interactions	0.379	0.0233	#NUM!	PLCG2
Vasopressin regulates renal water homeostasis via Aquaporins	0.379	0.0233	#NUM!	PRKAR2B
Smooth Muscle Contraction	0.379	0.0233	#NUM!	PAK1
Elastic fibre formation	0.371	0.0227	#NUM!	LTBP4
TP53 Regulates Transcription of Cell Death Genes	0.371	0.0227	#NUM!	NDRG1
Assembly and cell surface presentation of NMDA receptors	0.371	0.0227	#NUM!	TUBB8
Retinoid metabolism and transport	0.371	0.0227	#NUM!	RDH11
Systemic Lupus Erythematosus in B Cell Signaling Pathway	0.37	0.0137	0	AKT1,CBL,CCND1,CHP1,MAPK3,PIK3C2A,PLCG2,PTPN6,RAP1A,TBK1
Interleukin-10 signaling	0.364	0.0222	#NUM!	ICAM1
Carboxyterminal post-translational modifications of tubulin	0.364	0.0222	#NUM!	TUBB8
Macrophage Alternative Activation Signaling Pathway	0.362	0.0155	#NUM!	EIF4EBP1,MAPK3,PIK3C2A
NOD1/2 Signaling Pathway	0.362	0.0155	#NUM!	HSPA14,MAPK3,TBK1
ABC-family proteins mediated transport	0.361	0.0169	#NUM!	ABCD3,EIF2B1
Tryptophan Degradation X (Mammalian, via Tryptamine)	0.357	0.0217	#NUM!	ALDH1A3
DNA damage-induced 14-3-3σ Signaling	0.357	0.0217	#NUM!	AKT1
p70S6K Signaling	0.355	0.0138	-0.707	AKT1,MAPK3,MAPT,PIK3C2A,PLCG2,PPP2R1B,PTPA,RAP1A
Interleukin-2 family signaling	0.35	0.0213	#NUM!	PTPN6
DNA Damage Bypass	0.343	0.0208	#NUM!	RFC2
Human Embryonic Stem Cell Pluripotency	0.339	0.015	#NUM!	AKT1,PIK3C2A,RAP1A
Regulation of Insulin-like Growth Factor (IGF) transport and uptake by IGFBPs	0.337	0.0161	#NUM!	GOLM1,TF
Heme signaling	0.337	0.0204	#NUM!	HMOX1
Pyruvate metabolism	0.337	0.0204	#NUM!	PDPR
iNOS Signaling	0.337	0.0204	#NUM!	TAB1
RHOA Signaling	0.333	0.016	#NUM!	ARPC1A,PIP4K2C
Th1 Pathway	0.333	0.016	#NUM!	ICAM1,PIK3C2A
Signaling by ERBB2	0.33	0.02	#NUM!	AKT1
nNOS Signaling in Neurons	0.33	0.02	#NUM!	CHP1
Cilium Assembly	0.327	0.0147	#NUM!	PRKAR2B,TUBB8,TUBG1
TCR signaling	0.325	0.0157	#NUM!	PAK1,PLCG2
Gap junction trafficking and regulation	0.324	0.0196	#NUM!	TUBB8
Transcriptional activity of SMAD2/SMAD3:SMAD4 heterotrimer	0.324	0.0196	#NUM!	MAPK3
Lung Ionic Balance Signaling Pathway	0.32	0.0134	-1.134	GPRC5A,MAPK3,PLCG2,PPP2R1B,PRKAG1,PRKAR2B,PTPA
Proteasome assembly	0.318	0.0192	#NUM!	PSMG2
Cellular Effects of Sildenafil (Viagra)	0.314	0.0132	-0.333	AKT1,CHP1,GPRC5A,MAPK3,PIK3C2A,PPP2R1B,PRKAG1,PRKAR2B,PTPA
Response to elevated platelet cytosolic Ca2+	0.307	0.0152	#NUM!	CD109,TF
IL-27 Signaling Pathway	0.304	0.015	#NUM!	AKT1,PIK3C2A
Activin Inhibin Signaling Pathway	0.302	0.0141	#NUM!	AKT1,MAPK3,PIK3C2A
Sensory processing of sound by outer hair cells of the cochlea	0.301	0.0182	#NUM!	EPB41L1
Nonsense-Mediated Decay (NMD)	0.3	0.0149	#NUM!	RPL14,RPL31
Centrosomal KIAA0586 Signaling Pathway	0.3	0.0149	#NUM!	PIK3C2A,PRKAR2B
CREB Signaling in Neurons	0.297	0.013	-1.414	AKT1,GPRC5A,MAPK3,PIK3C2A,PLCG2,PRKAG1,PRKAR2B,RAP1A
Atherosclerosis Signaling	0.293	0.0147	#NUM!	F3,ICAM1
HSP90 chaperone cycle for steroid hormone receptors in the presence of ligand	0.29	0.0175	#NUM!	TUBB8
S100 Family Signaling Pathway	0.287	0.0128	-0.632	AKT1,AREG,CTSD,GPRC5A,MAPK3,PIK3C2A,PLCG2,PRKAG1,PRKAR2B,TBK1
Role of PKR in Interferon Induction and Antiviral Response	0.287	0.0145	#NUM!	HSPA14,MAPK3
Histone Modification Signaling Pathway	0.285	0.0133	0	H1-4,MACROH2A1,SIRT5,SMYD3
White Adipose Tissue Browning Pathway	0.284	0.0144	#NUM!	PRKAG1,PRKAR2B
Class I MHC mediated antigen processing and presentation	0.283	0.0131	0.447	BLMH,LMO7,LRRC41,UBE3C,VAMP3
Signaling by ERBB4	0.28	0.0169	#NUM!	YAP1
Th2 Pathway	0.277	0.0142	#NUM!	ICAM1,PIK3C2A
Metabolism of non-coding RNA	0.275	0.0167	#NUM!	CLNS1A
Visual phototransduction	0.275	0.0167	#NUM!	RDH11
E3 ubiquitin ligases ubiquitinate target proteins	0.275	0.0167	#NUM!	H2BC14
GADD45 Signaling	0.275	0.0167	#NUM!	CCND1
PCP (Planar Cell Polarity) Pathway	0.275	0.0167	#NUM!	DVL2
MSP-RON Signaling Pathway	0.266	0.0161	#NUM!	PIK3C2A
Triacylglycerol Degradation	0.266	0.0161	#NUM!	PPME1
Hedgehog 'on' state	0.265	0.0138	#NUM!	PIK3C2A,STK39
NCAM signaling for neurite out-growth	0.261	0.0159	#NUM!	MAPK3
Collagen degradation	0.257	0.0156	#NUM!	CTSD
Induction of Apoptosis by HIV1	0.248	0.0152	#NUM!	DFFB
Factors Promoting Cardiogenesis in Vertebrates	0.248	0.0132	#NUM!	CCND1,PLCG2
Glutamate Receptor Signaling	0.24	0.0147	#NUM!	GLUL
Sensory processing of sound by inner hair cells of the cochlea	0.236	0.0145	#NUM!	EPB41L1
Cell Cycle: G1/S Checkpoint Regulation	0.236	0.0145	#NUM!	CCND1
Basal Cell Carcinoma Signaling	0.228	0.0141	#NUM!	DVL2
COPII-mediated vesicle transport	0.221	0.0137	#NUM!	AREG
SUMOylation of chromatin organization proteins	0.221	0.0137	#NUM!	H4C1
ISG15 antiviral mechanism	0.217	0.0135	#NUM!	MAPK3
Nicotine Degradation III	0.217	0.0135	#NUM!	CYP51A1
Plasma lipoprotein assembly, remodeling, and clearance	0.21	0.0132	#NUM!	AP2S1
Toll-like Receptor Signaling	0.207	0.013	#NUM!	TAB1
VDR/RXR Activation	0.204	0.0128	#NUM!	SERPINB1
Role of WNT/GSK-3β Signaling in the Pathogenesis of Influenza	0.204	0.0128	#NUM!	DVL2
Hypoxia Signaling in the Cardiovascular System	0.204	0.0128	#NUM!	AKT1
Immunogenic Cell Death Signaling Pathway	0	0.0105	#NUM!	HSPA14
Multiple Sclerosis Signaling Pathway	0	0.00457	#NUM!	MAPK3
Pathogen Induced Cytokine Storm Signaling Pathway	0	0.0105	1	FTH1,GSDMD,MAPK3,TBK1
Microautophagy Signaling Pathway	0	0.0124	#NUM!	PRKAG1,VPS25
LPS/IL-1 Mediated Inhibition of RXR Function	0	0.0101	#NUM!	ALDH1A3,HMGCS1,MGST1
Extracellular matrix organization	0	0.00935	#NUM!	ITGA3
Degradation of beta-catenin by the destruction complex	0	0.0109	#NUM!	PPP2R1B
Immunoregulatory interactions between a Lymphoid and a non-Lymphoid cell	0	0.00494	#NUM!	CD99,ICAM1,ITGA3
Generic Transcription Pathway	0	0.00466	#NUM!	MED15,NRBP1
Binding and Uptake of Ligands by Scavenger Receptors	0	0.0084	#NUM!	FTH1
Transcriptional regulation of white adipocyte differentiation	0	0.0119	#NUM!	MED15
G alpha (12/13) signalling events	0	0.0125	#NUM!	RHOC
Regulation of mitotic cell cycle	0	0.011	#NUM!	MAD2L1
Hedgehog 'off' state	0	0.0087	#NUM!	PRKAR2B
MAPK6/MAPK4 signaling	0	0.0108	#NUM!	PAK1
Keratinization	0	0.00926	#NUM!	DSC2,PKP2
RNA polymerase II transcribes snRNA genes	0	0.012	#NUM!	INTS6
RAB GEFs exchange GTP for GDP on RABs	0	0.0111	#NUM!	AKT1
Signaling by the B Cell Receptor (BCR)	0	0.0115	#NUM!	PLCG2,PTPN6
Ion channel transport	0	0.0109	#NUM!	ATP6V0C,ATP6V1F
Hepatic Fibrosis / Hepatic Stellate Cell Activation	0	0.00521	#NUM!	ICAM1
BBSome Signaling Pathway	0	0.00813	-1	DVL2,GPRC5A,PRKAG1,PRKAR2B
Irritable Bowel Syndrome Signaling Pathway	0	0.0104	#NUM!	PIK3C2A,RHOC,TAB1
TRIM21 Intracellular Antibody Signaling Pathway	0	0.00703	-1	GSDMD,TAB1,TBK1,YAP1
Bone Mineralization Signaling Pathway	0	0.00694	#NUM!	PLCG2
ID3 Signaling Pathway	0	0.00412	0	AKT1,MAPK3,MECP2,RAP1A
Cilia Biogenesis Signaling Pathway	0	0.0098	#NUM!	TUBB8,TUBG1
Zn Homeostasis Signaling Pathway	0	0.0092	-1.667	AKT1,CHP1,GPRC5A,MAPK3,PIK3C2A,PRKAG1,PRKAR2B,SIRT5,SLC12A4,SLC30A7
SLAMF Signaling Pathway	0	0.00717	-1.134	AKT1,AP2S1,MAPK3,PIK3C2A,PLCG2,PTPN6,RAP1A
Exocyst Signaling Pathway	0	0.00903	-0.447	AKT1,ARPC1A,MAPK3,TBK1,VAMP3
Role of NFAT in Regulation of the Immune Response	0	0.00573	-0.816	AKT1,CHP1,MAPK3,PIK3C2A,PLCG2,RAP1A
FcγRIIB Signaling in B Lymphocytes	0	0.0075	0	AKT1,PIK3C2A,PLCG2,RAP1A
CCR5 Signaling in Macrophages	0	0.00199	#NUM!	PLCG2
Calcium-induced T Lymphocyte Apoptosis	0	0.00215	#NUM!	CHP1
Cytotoxic T Lymphocyte-mediated Apoptosis of Target Cells	0	0.00234	#NUM!	DFFB
CD28 Signaling in T Helper Cells	0	0.0115	-1.633	AKT1,ARPC1A,CHP1,PAK1,PIK3C2A,PTPN6
IL-15 Signaling	0	0.00759	-1	AKT1,MAPK3,PIK3C2A,RAP1A
Dendritic Cell Maturation	0	0.00987	-0.816	AKT1,ICAM1,MAPK3,PIK3C2A,PLCG2,TAB1
ICOS-ICOSL Signaling in T Helper Cells	0	0.00585	#NUM!	AKT1,CHP1,PIK3C2A
Lipid Antigen Presentation by CD1	0	0.00241	#NUM!	AP2S1
G Protein Signaling Mediated by Tubby	0	0.00213	#NUM!	PLCG2
Systemic Lupus Erythematosus Signaling	0	0.00842	#NUM!	AKT1,CBL,LSM1,LSM8,MAPK3,PIK3C2A,PLCG2,PTPN6,RAP1A
CDC42 Signaling	0	0.00687	-1	ARPC1A,ITGA3,PAK1,PAK4
FAK Signaling	0	0.0116	-0.577	AKT1,ARPC1A,CCND1,GPRC5A,ITGA3,MAPK3,PAK1,PAK4,PIK3C2A,PLCG2,RAP1A,SDCBP
Phospholipase C Signaling	0	0.00799	-0.378	CHP1,HMOX1,ITGA3,MAPK3,PLCG2,PLD3,RAP1A,RHOC,RPS6KA3
Regulation of IL-2 Expression in Activated and Anergic T Lymphocytes	0	0.00857	0	CHP1,MAPK3,PLCG2,RAP1A
NUR77 Signaling in T Lymphocytes	0	0.00578	#NUM!	CHP1,MAPK3,RPS6KA3
PKCθ Signaling in T Lymphocytes	0	0.00891	-0.447	CHP1,MAPK3,PIK3C2A,PLCG2,RAP1A
Role of Hypercytokinemia/hyperchemokinemia in the Pathogenesis of Influenza	0	0.0109	#NUM!	AREG
PI3K Signaling in B Lymphocytes	0	0.0101	-0.816	AKT1,CBL,CHP1,MAPK3,PLCG2,RAP1A
IL-17A Signaling in Fibroblasts	0	0.0125	#NUM!	MAPK3
Hematopoiesis from Pluripotent Stem Cells	0	0.00222	#NUM!	KITLG
Heparan Sulfate Biosynthesis	0	0.01	#NUM!	PPME1
Heparan Sulfate Biosynthesis (Late Stages)	0	0.0108	#NUM!	PPME1
Melatonin Degradation I	0	0.0118	#NUM!	CYP51A1
Nicotine Degradation II	0	0.0118	#NUM!	CYP51A1
Serotonin Degradation	0	0.0104	#NUM!	ALDH1A3
Superpathway of Melatonin Degradation	0	0.011	#NUM!	CYP51A1
Agranulocyte Adhesion and Diapedesis	0	0.00889	#NUM!	CD99,ICAM1
Granulocyte Adhesion and Diapedesis	0	0.00976	#NUM!	CD99,ICAM1
Sperm Motility	0	0.0117	#NUM!	PLCG2,PRKAG1,PRKAR2B
TEC Kinase Signaling	0	0.0104	0	ITGA3,PAK1,PAK4,PIK3C2A,PLCG2,RHOC
Adipogenesis pathway	0	0.00725	#NUM!	AKT1
SAPK/JNK Signaling	0	0.00596	#NUM!	PIK3C2A,RAP1A,TAB1
GABA Receptor Signaling	0	0.00752	#NUM!	AP2S1
IL-4 Signaling	0	0.0104	-0.816	AKT1,EIF4EBP1,MAPK3,PIK3C2A,PTPN6,RAP1A
B Cell Receptor Signaling	0	0.011	-0.816	AKT1,CHP1,MAPK3,PIK3C2A,PLCG2,PTPN6,RAP1A
NF-κB Signaling	0	0.0122	0	AKT1,PIK3C2A,PLCG2,RAP1A,TAB1,TANK,TBK1
Gustation Pathway	0	0.00952	#NUM!	PRKAG1,PRKAR2B
Th1 and Th2 Activation Pathway	0	0.0114	#NUM!	ICAM1,PIK3C2A
Osteoarthritis Pathway	0	0.0084	#NUM!	ITGA3,PRKAG1
Regulation of the Epithelial Mesenchymal Transition in Development Pathway	0	0.0116	#NUM!	DVL2

## Sheet: SW620 CSC Disease&Functions
Categories	Diseases or Functions Annotation	p-value	Predicted Activation State	Activation z-score	Filter	Molecules	# Molecules
Cell Death and Survival,Organismal Injury and Abnormalities	Necrosis	7.45e-29	Decreased	-4.938	4.938	ABCB7,ACSL3,ACSL4,AGR2,AIFM1,AKAP12,ALDOA,ANXA2,AP2M1,API5,ARHGDIA,ARHGEF1,ASNS,ATG4B,BUB3,CAPN1,CBX3,CCT6A,CDC37,CDC42,COPB2,COX5A,CTSD,CUL4B,CYB5R3,DNAJB1,DNM2,DPP3,DPYSL3,DYNC1H1,EEF1A1,EEF1D,EPRS1,FADD,FAHD1,FAHD2A,FDFT1,FKBP11,FKBP4,FLNB,G3BP1,GALE,GMDS,GNB1,GSN,HDAC2,HMGCS1,HMOX2,HNRNPH1,HSP90AA1,HSPE1,HYOU1,IDH1,INPP5D,ITGB4,LAMP1,LSS,MANF,MAPK14,MLLT11,MVP,MYO6,NDUFA13,NRAS,NUP93,PA2G4,PA…	128
Cancer,Cell Death and Survival,Organismal Injury and Abnormalities,Tumor Morphology	Cell death of osteosarcoma cells	3.65e-27	Decreased	-5.099	5.099	COPB2,EEF1A1,PSMA5,PSMC2,PSMC5,PSMD11,PUF60,RAN,RPL13,RPL23A,RPL27A,RPL31,RPL32,RPL7A,RPL9,RPS13,RPS15A,RPS18,RPS21,RPS28,RPS3,RPS3A,RPS5,SF3B2,U2AF1,VDAC2	26
Cancer,Organismal Injury and Abnormalities	Adenocarcinoma	1.61e-22	Decreased	-2.333	2.333	ABCB7,ABI1,ACAT2,ACSL3,ACSL4,ACTG1,ACTR1A,ADD1,AGR2,AIFM1,AK3,AKAP12,AKR1A1,ALDOA,ANP32B,ANXA2,ANXA3,ANXA4,ANXA6,AP2M1,API5,ARF5,ARHGDIA,ARHGEF1,ASNS,ASPH,ATP5F1C,ATP5PD,ATP6V1E1,BCCIP,BLVRA,BUB3,CACYBP,CAPN1,CARS1,CBX3,CCT6A,CDC37,CDC42,CFL1,CLINT1,COPB2,CORO1B,COX5A,CPNE1,CTSD,CUL4B,CUTA,CYB5R3,DBNL,DDX39A,DNM2,DNPEP,DPP3,DPYSL2,DPYSL3,DYNC1H1,DYNC1LI1,EEF1A1,EEF1D,EIF3K,ENOPH1,EPRS1,ERO1A,ERP4…	221
Cancer,Organismal Injury and Abnormalities	Generation of tumor	3.29e-22	Decreased	-2.061	2.061	ABCB7,ABI1,ACSL3,ACSL4,ACTG1,ACTR1A,ADD1,AGR2,AIFM1,AK3,AKAP12,AKR1A1,ALDOA,ANP32B,ANXA2,ANXA3,ANXA4,AP2M1,API5,ARF5,ARHGDIA,ARHGEF1,ASNS,ASPH,ATG4B,ATP5F1C,ATP5PD,ATP6V1E1,BCCIP,BUB3,CACYBP,CAPN1,CARS1,CBX3,CCT6A,CDC37,CDC42,CFL1,CLINT1,COPB2,CORO1B,COX5A,CPNE1,CTSD,CUL4B,CUTA,CYB5R3,DBNL,DDX39A,DNAJB1,DNM2,DNPEP,DPP3,DPYSL2,DPYSL3,DYNC1H1,DYNC1LI1,EEF1A1,EEF1D,EIF3K,EPRS1,ERO1A,ERP44,EXOSC4,FAD…	218
Cancer,Organismal Injury and Abnormalities	Formation of solid tumor	4.96e-22	Decreased	-2.067	2.067	ABCB7,ABI1,ACAT2,ACSL3,ACSL4,ACTG1,ACTR1A,ADD1,AGR2,AIFM1,AK3,AKAP12,AKR1A1,ALDOA,ANP32B,ANXA2,ANXA3,ANXA4,AP2M1,API5,ARF5,ARHGDIA,ARHGEF1,ASNS,ASPH,ATG4B,ATP5F1C,ATP5PD,ATP6V1E1,BCCIP,BLVRA,BUB3,CACYBP,CAPN1,CARS1,CBX3,CCT6A,CDC37,CDC42,CFL1,CLINT1,COPB2,CORO1B,COX5A,CPNE1,CTSD,CUL4B,CUTA,CYB5R3,DBNL,DDX39A,DNAJB1,DNM2,DNPEP,DPP3,DPYSL2,DPYSL3,DYNC1H1,DYNC1LI1,EEF1A1,EEF1D,EIF3K,EPRS1,ERO1A,ERP4…	223
Cancer,Cell Death and Survival,Organismal Injury and Abnormalities,Tumor Morphology	Cell death of tumor cells	2.64e-21	Decreased	-4.636	4.636	ABCB7,AIFM1,ANXA2,CDC42,COPB2,EEF1A1,FADD,HDAC2,MAPK14,NRAS,PON2,PPID,PPP2CA,PSMA5,PSMC2,PSMC5,PSMD11,PUF60,RAN,RPL13,RPL23A,RPL27A,RPL31,RPL32,RPL7A,RPL9,RPS13,RPS15A,RPS18,RPS21,RPS28,RPS3,RPS3A,RPS5,SF3B2,SOD1,ST13,TF,U2AF1,VDAC2	40
Cell Death and Survival,Organismal Injury and Abnormalities	Cell death of tumor cell lines	1.69e-20	Decreased	-3.866	3.866	ABCB7,ACSL3,ACSL4,AGR2,AIFM1,AKAP12,ALDOA,ANXA2,AP2M1,API5,ARHGDIA,ASNS,ATG4B,BUB3,CAPN1,CBX3,CCT6A,CDC37,CDC42,COX5A,CTSD,CUL4B,CYB5R3,DNAJB1,DNM2,DPP3,DYNC1H1,EEF1A1,FADD,FAHD1,FAHD2A,FDFT1,FKBP11,FLNB,G3BP1,GALE,GMDS,GSN,HDAC2,HMGCS1,HNRNPH1,HSP90AA1,IDH1,INPP5D,ITGB4,LAMP1,MANF,MAPK14,MLLT11,MVP,MYO6,NDUFA13,NRAS,NUP93,PA2G4,PAF1,PCMT1,PCNA,PDIA4,PKM,PPID,PPP2CA,PRDX2,PRPF19,PSAT1,PSMA5,PSMC2…	89
Cancer,Cell Death and Survival,Organismal Injury and Abnormalities,Tumor Morphology	Cell death of cancer cells	2.01e-20	Decreased	-5.085	5.085	ABCB7,AIFM1,CDC42,COPB2,EEF1A1,FADD,HDAC2,MAPK14,NRAS,PPID,PSMA5,PSMC2,PSMC5,PSMD11,PUF60,RAN,RPL13,RPL23A,RPL27A,RPL31,RPL32,RPL7A,RPL9,RPS13,RPS15A,RPS18,RPS21,RPS28,RPS3,RPS3A,RPS5,SF3B2,SOD1,TF,U2AF1,VDAC2	36
Organismal Injury and Abnormalities,Organismal Survival	Organismal death	4.2e-20	Decreased	-7.978	7.978	ABCB7,ABI1,ACSL4,ACTG1,ADD1,AGR2,AIFM1,AKAP12,ALDOA,ANP32B,ANXA2,ANXA6,AP2M1,API5,ARF5,ARHGDIA,ASPH,ATG4B,BUB3,CAPN1,CBX3,CDC42,CFL1,CPNE1,CTSD,CUL4B,DNAJB1,DNM2,DPP3,DYNC1H1,EEF1A1,EPRS1,ERO1A,FADD,FDFT1,FKBP4,FLNB,G3BP2,GNB1,GSN,HDAC2,HMGCS1,HMOX2,HSD17B12,HSP90AA1,HSPE1,HYOU1,IDH1,INPP5D,ITGB4,LAMP1,LRRC59,MAGOHB,MAPK14,MLLT11,MYO6,NCKAP1,NDUFA13,NRAS,OGDH,PCMT1,PCNA,PDIA3,PGK1,PGM3,PGP,PKM,PL…	113
Cell Death and Survival	Apoptosis	1.17e-19	Decreased	-3.913	3.913	ABCB7,ACSL4,AIFM1,AKAP12,AKR1A1,ALDOA,ANP32B,ANXA2,ANXA4,ANXA6,AP2M1,API5,ARHGDIA,ARHGEF1,ASNS,ATP5F1C,BLVRA,BUB3,CAPN1,CBX3,CCT6A,CDC37,CDC42,CFL1,COX5A,CTSD,CUL4B,DNAJB1,DNM2,DPP3,DYNC1H1,EEF1A1,EEF1D,FADD,FKBP11,FKBP4,FLNB,G3BP1,GALE,GMDS,GNB1,GSN,HDAC2,HEBP2,HMOX2,HNRNPH1,HSP90AA1,HSPE1,HYOU1,IDH1,INPP5D,ITGB4,MANF,MAPK14,MLLT11,MVP,MYO6,NCKAP1,NDUFA13,NRAS,PA2G4,PAFAH1B2,PAFAH1B3,PCMT1,PCNA,…	109
Cellular Function and Maintenance	Metabolism of macromolecule	4.36e-19	Increased	4.039	4.039	ABCB7,ADD1,AIFM1,ANXA3,ARHGEF1,ASPH,ATG4B,CACYBP,CAPN1,CCT6A,CDC37,CDC42,CFL1,CPNE1,CTSD,CUL4B,DPP3,EEF1A1,EIF3K,EPRS1,ERP44,EXOSC4,FADD,GORASP2,GSN,HDAC2,HSP90AA1,LAMP1,LSS,NACA,NCKAP1,NDUFA13,NPEPPS,NRAS,PCNA,PGK1,PITRM1,PKM,PPIB,PPM1G,PPP2CA,PRPF19,PSMC2,PSMC5,PSMD11,RAN,RHOA,RPL22,RPL27A,RPS15A,RPS20,RPS28,RPS3,RPS3A,RPS5,RPS9,RRBP1,S100A4,SARS1,SKP1,SOD1,SUB1,SUGT1,TARDBP,TF,TFAM,THOP1,TRIM2…	71
Cell Death and Survival	Cell viability	7.74e-18	Increased	5.253	5.253	ACSL3,ACSL4,AGR2,AIFM1,AK3,ALDOA,ANXA2,ARHGEF1,ASNS,ATG4B,ATP5PD,BUB3,CAPN1,CARS1,CCT6A,CDC42,COPB2,CTSD,DPP3,DYNC1H1,EPRS1,FADD,FKBP4,GNB1,HDAC2,HMGCS1,HMOX2,HYOU1,IDH1,INPP5D,LSS,MANF,MAPK14,MVP,NDUFA13,NRAS,NUP93,PCMT1,PCNA,PDIA3,PKM,PLOD1,PPID,PPM1G,PPP2CA,PRDX2,PRKCSH,PRPF19,PRPS2,PSMA5,PSMC2,PSMC3,PSMC5,RAN,RBBP4,RHOA,RPL32,RPSA,S100A4,SGPL1,SKP1,SLC2A1,SOD1,STMN1,SUB1,SUGT1,TARDBP,TF,TFAM,…	77
Cell Death and Survival	Cell survival	1.84e-17	Increased	5.392	5.392	ACSL3,ACSL4,AGR2,AIFM1,AK3,ALDOA,ANXA2,ARHGEF1,ASNS,ATG4B,ATP5PD,BUB3,CAPN1,CARS1,CCT6A,CDC42,COPB2,CTSD,DPP3,DYNC1H1,EPRS1,FADD,FKBP4,GNB1,HDAC2,HMGCS1,HMOX2,HYOU1,IDH1,INPP5D,LSS,MANF,MAPK14,MVP,NDUFA13,NRAS,NUP93,PCMT1,PCNA,PDIA3,PKM,PLOD1,PPIB,PPID,PPM1G,PPP2CA,PRDX2,PRKCSH,PRPF19,PRPS2,PSMA5,PSMC2,PSMC3,PSMC5,RAN,RBBP4,RHOA,RPL32,RPSA,S100A4,SGPL1,SKP1,SLC2A1,SOD1,STMN1,SUB1,SUGT1,TARDBP,TF,…	78
Cellular Movement	Cell movement of tumor cell lines	3.66e-16	Increased	5.532	5.532	ACSL4,AGR2,AKAP12,ALDOA,ANP32B,ANXA2,ANXA6,AP2M1,ARHGEF1,ASNS,ASPH,ATG4B,CAPN1,CBX3,CDC42,CFL1,CPNE1,CUL4B,DNM2,DPP3,DPYSL2,DPYSL3,DYNC1H1,EEF1A1,EEF1D,EPRS1,FADD,FDFT1,FKBP11,FKBP4,FLNB,G3BP1,G3BP2,GNB1,HDAC2,HSD17B12,HSP90AA1,IDH1,ITGB4,KARS1,LRRC59,MANF,MAPK14,MLLT11,NDUFA13,NRAS,OGDH,PA2G4,PCMT1,PDIA4,PKM,PLOD1,PPIB,PPID,PRDX2,PRPF19,PSAT1,PSMC2,PTPN12,PUF60,RBBP4,RHOA,RPL32,RPS15A,RPSA,S100A…	80
Cellular Development,Cellular Growth and Proliferation	Cell proliferation of tumor cell lines	3.78e-16	Increased	4.897	4.897	ABCB7,ACSL4,AKAP12,ALDOA,ANP32B,ANXA2,ANXA6,API5,ASNS,ASPH,BCCIP,BUB3,CACYBP,CBX3,CCT6A,CDC37,CDC42,COPB2,CPNE1,CTSD,CUL4B,CYB5R3,DPP3,DPYSL3,DYNC1H1,EEF1A1,EEF1D,EPRS1,FADD,FAHD1,FDFT1,FKBP11,FKBP4,G3BP1,G3BP2,GNB1,HDAC2,HMGCS1,HSD17B12,HSP90AA1,IDH1,INPP5D,ITGB4,LRRC59,MAPK14,NACA,NDUFA13,NRAS,NSDHL,OGDH,PA2G4,PAF1,PCMT1,PCNA,PDIA3,PDIA4,PGK1,PKM,PPIB,PPID,PPP2CA,PPP2R5D,PRDX2,PRKCSH,PRPS2,PSAT…	98
Cell Death and Survival,Organismal Injury and Abnormalities	Apoptosis of tumor cell lines	8.28e-16	Decreased	-3.442	3.442	ABCB7,ACSL4,AIFM1,AKAP12,ALDOA,ANXA2,AP2M1,API5,ARHGDIA,ASNS,BUB3,CAPN1,CBX3,CCT6A,CDC37,CDC42,COX5A,CTSD,CUL4B,DNAJB1,DNM2,DPP3,DYNC1H1,EEF1A1,FADD,FKBP11,FLNB,G3BP1,GALE,GMDS,GSN,HDAC2,HNRNPH1,INPP5D,ITGB4,MANF,MAPK14,MLLT11,MVP,MYO6,NDUFA13,NRAS,PA2G4,PCMT1,PCNA,PDIA4,PKM,PPID,PPP2CA,PRPF19,PSAT1,PSMA5,PSMC2,PUF60,RAN,RHOA,RPS3,RPSA,S100A4,SLC2A1,SOD1,STMN1,TARDBP,TF,TMED10,TMSB10,TMSB4X,TRIM2…	72
Cellular Movement	Cell movement	8.6e-16	Increased	5.284	5.284	ABI1,ACSL4,ACTG1,ADD1,AGR2,AKAP12,ALDOA,ANP32B,ANXA2,ANXA3,ANXA6,AP2M1,API5,ARHGDIA,ARHGEF1,ASNS,ASPH,ATG4B,BLVRA,CACYBP,CAPN1,CBX3,CDC42,CFL1,CORO1B,CPNE1,CUL4B,DBNL,DNM2,DPP3,DPYSL2,DPYSL3,DYNC1H1,EEF1A1,EEF1D,EPRS1,FADD,FDFT1,FKBP11,FKBP4,FLNB,G3BP1,G3BP2,GNB1,GSN,HDAC2,HSD17B12,HSP90AA1,IDH1,INPP5D,ITGB4,KARS1,LRRC59,MANF,MAPK14,MLLT11,MYO6,NACA,NCKAP1,NDUFA13,NRAS,OGDH,PA2G4,PAF1,PCMT1,PDIA3…	105
Cellular Movement	Migration of tumor cell lines	1.26e-15	Increased	5.146	5.146	ACSL4,AKAP12,ALDOA,ANP32B,ANXA2,ANXA6,AP2M1,ARHGEF1,ASNS,ASPH,ATG4B,CAPN1,CBX3,CDC42,CFL1,CPNE1,CUL4B,DNM2,DPP3,DPYSL2,DPYSL3,DYNC1H1,EEF1A1,EEF1D,EPRS1,FDFT1,FKBP11,FKBP4,FLNB,G3BP1,G3BP2,HDAC2,HSD17B12,HSP90AA1,IDH1,ITGB4,KARS1,LRRC59,MANF,MAPK14,MLLT11,NDUFA13,NRAS,OGDH,PA2G4,PCMT1,PDIA4,PKM,PLOD1,PPIB,PRDX2,PRPF19,PSAT1,PSMC2,PTPN12,PUF60,RBBP4,RHOA,RPL32,RPS15A,RPSA,S100A10,S100A4,SF3B2,SLC2…	76
Cellular Movement	Invasion of cells	4.54e-15	Increased	5.544	5.544	ABI1,ACSL3,ACSL4,AGR2,AKAP12,ALDOA,ANXA2,ANXA6,ARF5,ARHGDIA,ASNS,ASPH,ATG4B,CBX3,CCT6A,CDC42,CFL1,COPB2,CPNE1,CTSD,CUL4B,DBNL,DNM2,DPYSL2,DPYSL3,DYNC1H1,EEF1A1,EEF1D,FDFT1,FKBP11,FKBP4,G3BP1,G3BP2,GNB1,GSN,HMGCS1,HSP90AA1,ITGB4,LRRC59,MANF,MAPK14,MLLT11,NCKAP1,NDUFA13,NRAS,OGDH,PA2G4,PCMT1,PDIA4,PGK1,PKM,PLOD1,PPIB,PRPF19,PSAT1,PTPN12,PUF60,RBBP4,RHOA,RPL32,RPS15A,RPSA,S100A10,S100A4,SF3B2,SLC2A1…	74
Cellular Function and Maintenance,Protein Synthesis	Metabolism of protein	5.12e-15	Increased	3.213	3.213	ARHGEF1,ASPH,ATG4B,CAPN1,CCT6A,CDC37,CFL1,CPNE1,CTSD,CUL4B,DPP3,EEF1A1,EIF3K,EPRS1,ERP44,FADD,GORASP2,GSN,HDAC2,HSP90AA1,LAMP1,LSS,NACA,NCKAP1,NDUFA13,NPEPPS,NRAS,PITRM1,PPIB,PPM1G,PPP2CA,PSMC2,PSMC5,PSMD11,RPL22,RPL27A,RPS15A,RPS20,RPS28,RPS3,RPS3A,RPS5,RPS9,RRBP1,S100A4,SARS1,SKP1,SOD1,SUGT1,TARDBP,TF,THOP1,TRIM28,TUFM,U2AF1,VPS4A	56
Cancer,Organismal Injury and Abnormalities	Development of malignant tumor	5.23e-15	Decreased	-2.117	2.117	ABCB7,ABI1,ACSL3,ACSL4,ACTG1,ACTR1A,ADD1,AGR2,AIFM1,AK3,AKAP12,AKR1A1,ALDOA,ANP32B,ANXA2,ANXA3,ANXA4,AP2M1,API5,ARHGDIA,ARHGEF1,ASNS,ASPH,ATG4B,ATP5F1C,ATP5PD,ATP6V1E1,BCCIP,BUB3,CACYBP,CAPN1,CARS1,CBX3,CCT6A,CDC42,CFL1,CLINT1,COPB2,COX5A,CPNE1,CTSD,CUL4B,CUTA,CYB5R3,DDX39A,DNM2,DPP3,DPYSL2,DPYSL3,DYNC1H1,DYNC1LI1,EEF1A1,EEF1D,EPRS1,ERO1A,ERP44,EXOSC4,FADD,FAHD1,FAHD2A,FDFT1,FKBP11,FKBP4,FLNB,G3B…	191
Cellular Movement	Invasion of tumor cell lines	5.6e-15	Increased	5.398	5.398	ABI1,ACSL3,ACSL4,AGR2,AKAP12,ALDOA,ANXA2,ANXA6,ARF5,ARHGDIA,ASNS,ASPH,ATG4B,CBX3,CCT6A,CDC42,CFL1,COPB2,CPNE1,CTSD,CUL4B,DBNL,DNM2,DPYSL2,DPYSL3,DYNC1H1,EEF1A1,EEF1D,FDFT1,FKBP11,FKBP4,G3BP1,G3BP2,GNB1,GSN,HMGCS1,HSP90AA1,ITGB4,LRRC59,MAPK14,MLLT11,NCKAP1,NDUFA13,NRAS,OGDH,PA2G4,PCMT1,PDIA4,PGK1,PKM,PLOD1,PPIB,PRPF19,PSAT1,PTPN12,PUF60,RBBP4,RHOA,RPL32,RPS15A,RPSA,S100A10,S100A4,SF3B2,SLC2A1,STMN…	70
Cancer,Organismal Injury and Abnormalities	Incidence of tumor	8.65e-15	Decreased	-2.595	2.595	ABCB7,ABI1,ACSL3,ACSL4,ACTG1,ACTR1A,ADD1,AGR2,AIFM1,AK3,AKAP12,AKR1A1,ALDOA,ANP32B,ANXA2,ANXA3,ANXA4,AP2M1,API5,ARHGDIA,ARHGEF1,ASNS,ASPH,ATG4B,ATP5F1C,ATP5PD,ATP6V1E1,BCCIP,BUB3,CACYBP,CAPN1,CARS1,CBX3,CCT6A,CDC42,CFL1,CLINT1,COPB2,COX5A,CPNE1,CTSD,CUL4B,CUTA,CYB5R3,DBNL,DDX39A,DNM2,DPP3,DPYSL2,DPYSL3,DYNC1H1,DYNC1LI1,EEF1A1,EEF1D,EPRS1,ERO1A,ERP44,EXOSC4,FADD,FAHD1,FAHD2A,FDFT1,FKBP11,FKBP4,FLN…	196
Cellular Movement	Migration of cells	1.83e-14	Increased	4.961	4.961	ABI1,ACSL4,ACTG1,ADD1,AKAP12,ALDOA,ANP32B,ANXA2,ANXA3,ANXA6,AP2M1,API5,ARHGDIA,ARHGEF1,ASNS,ASPH,ATG4B,BLVRA,CACYBP,CAPN1,CBX3,CDC42,CFL1,CORO1B,CPNE1,CUL4B,DBNL,DNM2,DPP3,DPYSL2,DPYSL3,DYNC1H1,EEF1A1,EEF1D,EPRS1,FDFT1,FKBP11,FKBP4,FLNB,G3BP1,G3BP2,GSN,HDAC2,HSD17B12,HSP90AA1,IDH1,INPP5D,ITGB4,KARS1,LRRC59,MANF,MAPK14,MLLT11,NACA,NCKAP1,NDUFA13,NRAS,OGDH,PA2G4,PAF1,PCMT1,PDIA4,PKM,PLOD1,PON2,PPIB…	97
Cell Death and Survival	Cell viability of tumor cell lines	2.54e-13	Increased	4.812	4.812	ACSL3,AGR2,AIFM1,AK3,ALDOA,ANXA2,ASNS,ATG4B,ATP5PD,CAPN1,CARS1,CCT6A,COPB2,CTSD,DPP3,DYNC1H1,FADD,FKBP4,GNB1,HDAC2,IDH1,MAPK14,NDUFA13,NRAS,PCMT1,PCNA,PKM,PLOD1,PPM1G,PPP2CA,PRDX2,PRKCSH,PRPF19,PRPS2,PSMA5,PSMC3,PSMC5,RAN,RBBP4,RHOA,RPL32,RPSA,S100A4,SLC2A1,SOD1,SUB1,SUGT1,TARDBP,TF,TFAM,TMSB4X,TRIM28,TUBB3,U2AF1,WDR1	55
Cardiovascular Disease,Hematological Disease,Organismal Injury and Abnormalities	Anemia	3.11e-12	Decreased	-2.804	2.804	ABCB7,ADD1,AGR2,ALDOA,ATP6V1E1,CDC42,FADD,HSP90AA1,IDH1,INPP5D,MAPK14,NRAS,PGM3,PRDX2,PRDX3,PSMC2,RHOA,RPL8,RPL9,RPS15A,RPS20,RPS28,SLC2A1,SOD1,TF,TRIM28,TUBA4A,TUBB3,U2AF1,VDAC2,YARS2	31
Cellular Assembly and Organization,Cellular Function and Maintenance	Organization of cytoplasm	1.18e-11	Increased	2.098	2.098	ABI1,ACSL4,ACTG1,ADD1,AKAP12,ALDOA,ANXA2,ARHGDIA,ARHGEF1,ARPC4,ATG4B,BCCIP,CDC42,CFL1,COPB2,CORO1B,CUL4B,DBNL,DNM2,DPYSL2,DPYSL3,DYNC1H1,EEF1A1,FKBP4,FLNB,GORASP2,GSN,HDAC2,HSP90AA1,INPP5D,ITGB4,KIFBP,MAPK14,MYO6,NCKAP1,PDIA3,PGK1,PKM,PPID,PPP2CA,PPP2R5D,PRDX3,PRKCSH,RAB6A,RAE1,RAN,RBBP4,RHOA,RO60,RPS3,RRBP1,S100A4,SOD1,SPTBN1,STMN1,SUGT1,TARDBP,TF,TMED10,TMSB10,TUBA4A,TUBB3,VASP,VPS4A,WDR1	65
Cellular Assembly and Organization,Cellular Function and Maintenance	Organization of cytoskeleton	3.07e-11	Increased	2.098	2.098	ABI1,ACSL4,ACTG1,ADD1,AKAP12,ALDOA,ANXA2,ARHGDIA,ARHGEF1,ARPC4,ATG4B,BCCIP,CDC42,CFL1,COPB2,CORO1B,CUL4B,DBNL,DNM2,DPYSL2,DPYSL3,DYNC1H1,EEF1A1,FKBP4,FLNB,GSN,HDAC2,HSP90AA1,INPP5D,ITGB4,KIFBP,MAPK14,MYO6,NCKAP1,PDIA3,PGK1,PKM,PPP2CA,PPP2R5D,PRKCSH,RAB6A,RAE1,RAN,RBBP4,RHOA,RO60,RPS3,RRBP1,S100A4,SOD1,SPTBN1,STMN1,SUGT1,TARDBP,TF,TMSB10,TUBA4A,TUBB3,VASP,WDR1	60
Cellular Response to Therapeutics	Sensitivity of cells	3.69e-11	Decreased	-4.183	4.183	ACSL4,AGR2,ANXA2,ANXA6,AP2M1,CARS1,CBX3,CDC37,CFL1,CUL4B,DPP3,EEF1A1,HDAC2,HNRNPH1,NPEPPS,NRAS,PAFAH1B2,PCNA,PKM,PPM1G,PPP2CA,PRDX2,PRDX3,PRPF19,PSAT1,PSMA5,PSMC2,PSMC5,PTPN12,PYGB,RAN,RHOA,RO60,STMN1,TRIM28,VDAC2,YARS2	37
Cellular Response to Therapeutics	Sensitivity of tumor cell lines	1.24e-10	Decreased	-3.756	3.756	ACSL4,AGR2,ANXA2,ANXA6,AP2M1,CARS1,CBX3,CDC37,CFL1,CUL4B,DPP3,EEF1A1,HDAC2,HNRNPH1,NPEPPS,NRAS,PAFAH1B2,PKM,PPM1G,PPP2CA,PRPF19,PSAT1,PSMA5,PSMC2,PSMC5,PTPN12,PYGB,RAN,RHOA,STMN1,TRIM28,VDAC2,YARS2	33
Cellular Movement	Cell movement of carcinoma cell lines	3.22e-10	Increased	4.24	4.24	ACSL4,ALDOA,ANXA2,ANXA6,ASNS,ASPH,CBX3,CDC42,CPNE1,DPP3,DYNC1H1,FKBP4,G3BP1,G3BP2,HDAC2,HSP90AA1,ITGB4,KARS1,MAPK14,PDIA4,PKM,PPID,PRPF19,PSAT1,PTPN12,RBBP4,RHOA,RPL32,RPS15A,RPSA,S100A10,S100A4,STMN1,TFAM,TIGAR,TNPO3,TUBB3	37
Infectious Diseases,Organismal Injury and Abnormalities	Viral Infection	5.8e-10	Increased	4.102	4.102	ABI1,AKR1A1,ANXA2,ANXA6,AP2M1,ARF5,ATG4B,ATP5PD,CDC37,CDC42,CFL1,COPB2,CYB5B,DDX39A,DNAJB1,DNM2,DYNC1H1,EEF1A1,EIF3K,EXOSC4,FADD,FDFT1,FLNB,G3BP1,G3BP2,GMDS,HDAC2,HMGCS1,HNRNPH1,HNRNPR,HSP90AA1,IDH1,KARS1,LAMP1,LSM1,MAPK14,MVP,MYO6,NCKAP1,PAF1,PDIA3,PKM,PPIB,PRDX2,PSMA5,PSMC2,PSMC3,PSMC5,PSME2,PTGES2,PYGB,RAB6A,RAE1,RAN,RAVER1,RBBP4,RHOA,RO60,RPL23A,RPS13,RPS20,RPS5,RPSA,S100A4,SF3B2,SGPL1,SLC2A1…	80
Cellular Function and Maintenance,Protein Degradation,Protein Synthesis	Catabolism of protein	8.3e-10	Increased	3.594	3.594	ASPH,ATG4B,CAPN1,CCT6A,CDC37,CFL1,CPNE1,CTSD,CUL4B,DPP3,FADD,GSN,HDAC2,HSP90AA1,LAMP1,LSS,NACA,NCKAP1,NDUFA13,NPEPPS,PITRM1,PPIB,PPP2CA,PSMC2,PSMC5,PSMD11,S100A4,SKP1,SOD1,SUGT1,TARDBP,TF,THOP1,TRIM28,VPS4A	35
Cellular Movement	Migration of carcinoma cell lines	1.48e-09	Increased	4.046	4.046	ACSL4,ALDOA,ANXA2,ANXA6,ASNS,ASPH,CBX3,CDC42,CPNE1,DPP3,DYNC1H1,FKBP4,G3BP1,G3BP2,HDAC2,HSP90AA1,ITGB4,KARS1,MAPK14,PDIA4,PKM,PRPF19,PSAT1,PTPN12,RBBP4,RHOA,RPL32,RPS15A,RPSA,S100A10,STMN1,TFAM,TIGAR,TNPO3,TUBB3	35
Cellular Function and Maintenance	Catabolism of macromolecule	1.54e-09	Increased	3.594	3.594	ASPH,ATG4B,CAPN1,CCT6A,CDC37,CFL1,CPNE1,CTSD,CUL4B,DPP3,EXOSC4,FADD,GSN,HDAC2,HSP90AA1,LAMP1,LSS,NACA,NCKAP1,NDUFA13,NPEPPS,PITRM1,PPIB,PPP2CA,PSMC2,PSMC5,PSMD11,S100A4,SKP1,SOD1,SUGT1,TARDBP,TF,THOP1,TRIM28,VPS4A	36
Cellular Movement	Cell movement of colorectal cancer cell lines	4.84e-09	Increased	3.132	3.132	ALDOA,ANP32B,ASPH,ATG4B,CAPN1,CFL1,DPP3,DPYSL2,HSP90AA1,MANF,NRAS,OGDH,PKM,PPIB,PRPF19,PTPN12,RHOA,SF3B2,SLC2A1,TMSB4X,VASP,YARS2	22
Developmental Disorder,Organismal Injury and Abnormalities,Organismal Survival	Death of embryo	9.37e-09	Decreased	-5.392	5.392	ABI1,AGR2,AIFM1,AP2M1,BUB3,CAPN1,CDC42,DNAJB1,DNM2,DYNC1H1,FADD,FDFT1,FLNB,HSD17B12,MAPK14,NDUFA13,PCNA,PGP,PPP2CA,PRPF19,PSMC3,PUF60,RAB6A,RAE1,RHOA,RPSA,TARDBP,TMED10,TRIM28,WDR1	30
Infectious Diseases,Organismal Injury and Abnormalities	Infection of cells	1.11e-08	Increased	3.961	3.961	ANXA2,AP2M1,CDC42,COPB2,CYB5B,DNAJB1,DNM2,DYNC1H1,EEF1A1,FADD,G3BP1,HMGCS1,HNRNPH1,IDH1,KARS1,NCKAP1,PAF1,PDIA3,PPIB,PSMA5,PSMC3,PSMC5,PSME2,PYGB,RAB6A,RAN,SF3B2,SLC2A1,SPTBN1,SUB1,TM9SF2,TNPO3,VPS4A,ZC3HAV1	34
Cellular Function and Maintenance	Engulfment of tumor cell lines	1.34e-08	Increased	3.143	3.143	ABI1,ANXA2,AP2M1,ARPC4,ATP6V1E1,CDC42,DNM2,ERP44,HSP90AA1,IDH1,INPP5D,MANF,PKM,PTRHD1,RHOA,RPS21,S100A10	17
Cellular Development,Cellular Growth and Proliferation	Cell proliferation of colorectal cancer cell lines	1.78e-08	Increased	3.872	3.872	ALDOA,ANP32B,ASPH,CACYBP,CDC37,CDC42,CTSD,DPP3,EEF1A1,HDAC2,HSP90AA1,ITGB4,MAPK14,NRAS,OGDH,PKM,PPIB,PRDX2,PRPS2,RHOA,RPL23A,RPS9,SF3B2,STMN1,TMSB4X,YARS2,ZC3HAV1	27
Cancer,Organismal Injury and Abnormalities	Metastasis	2.07e-08	Increased	2.58	2.58	ACSL4,AGR2,AKAP12,ALDOA,ANXA2,ANXA6,ARHGEF1,ASNS,CDC42,CFL1,CUL4B,DNM2,DPYSL2,DPYSL3,DYNC1H1,EEF1A1,FADD,FDFT1,G3BP2,GSN,HDAC2,HSP90AA1,IDH1,ITGB4,NACA,NCKAP1,NDUFA13,NRAS,NUP93,PCMT1,PCNA,PKM,PLOD1,PPIB,PRDX2,PSAT1,PUF60,RHOA,S100A4,SLC2A1,SOD1,STMN1,TF,TFAM,TIGAR,TMSB4X,TNPO3,TUBA4A,TUBB3,U2AF1,VASP	51
Cellular Development,Cellular Growth and Proliferation	Colony formation of cells	3.48e-08	Increased	2.1	2.1	AIFM1,AKAP12,ANXA2,ASNS,CAPN1,CBX3,CDC42,CTSD,DDX39A,DPP3,DYNC1H1,FADD,G3BP1,HDAC2,IDH1,INPP5D,ITGB4,MAPK14,NRAS,PGK1,PKM,PPP2CA,PSMC3,RAN,RHOA,RPL23A,RPL32,S100A10,SF3B2,SOD1,SPTBN1,SUGT1,TMSB4X,TUBB3,U2AF1,ZC3HAV1	36
Cancer,Organismal Injury and Abnormalities	Advanced malignant tumor	4.35e-08	Increased	2.58	2.58	ACSL4,AGR2,AKAP12,ALDOA,ANXA2,ANXA6,ARHGEF1,ASNS,CDC42,CFL1,CUL4B,DNM2,DPYSL2,DPYSL3,DYNC1H1,EEF1A1,FADD,FDFT1,G3BP2,GSN,HDAC2,HSP90AA1,IDH1,ITGB4,NACA,NCKAP1,NDUFA13,NRAS,NUP93,PCMT1,PCNA,PKM,PLOD1,PPIB,PRDX2,PSAT1,PUF60,RHOA,S100A4,SKP1,SLC2A1,SOD1,STMN1,TF,TFAM,TIGAR,TMSB4X,TNPO3,TUBA4A,TUBB3,U2AF1,VASP	52
Cellular Function and Maintenance	Internalization by tumor cell lines	4.74e-08	Increased	2.52	2.52	ABI1,ANXA2,ANXA6,AP2M1,ATP6V1E1,DNM2,HSP90AA1,INPP5D,MANF,PTRHD1,RHOA,RPS21,S100A10	13
Cellular Movement	Invasion of carcinoma cell lines	4.81e-08	Increased	4.902	4.902	ALDOA,ANXA6,ASPH,CBX3,CCT6A,CDC42,COPB2,CPNE1,DYNC1H1,FKBP4,G3BP1,G3BP2,GSN,HSP90AA1,ITGB4,NCKAP1,PDIA4,PGK1,PKM,PLOD1,PRPF19,PSAT1,PTPN12,RBBP4,RHOA,RPL32,RPS15A,S100A10,S100A4,STMN1,TUBB3	31
Cellular Development,Cellular Growth and Proliferation	Development of tumor cell lines	4.81e-08	Increased	2.807	2.807	AIFM1,AKAP12,ANXA2,ASNS,ASPH,CAPN1,CBX3,CDC42,CTSD,DDX39A,DPP3,DYNC1H1,FADD,G3BP1,G3BP2,HDAC2,ITGB4,MAPK14,NRAS,PGK1,PKM,PRKCSH,RAN,RPL23A,RPL32,S100A10,SF3B2,SOD1,SPTBN1,TMSB4X,TUBB3,U2AF1,ZC3HAV1	33
Cellular Movement	Migration of colorectal cancer cell lines	1.62e-07	Increased	2.664	2.664	ALDOA,ANP32B,ASPH,ATG4B,CFL1,DPP3,DPYSL2,HSP90AA1,MANF,NRAS,OGDH,PKM,PPIB,PRPF19,PTPN12,RHOA,SF3B2,SLC2A1,YARS2	19
Infectious Diseases,Organismal Injury and Abnormalities	Infection by HIV-1	1.98e-07	Increased	3.798	3.798	AP2M1,DNAJB1,DNM2,HDAC2,HMGCS1,HNRNPH1,IDH1,KARS1,NCKAP1,PDIA3,PPIB,PSMA5,PSMC3,PSMC5,PSME2,RAB6A,SF3B2,SLC2A1,SPTBN1,SUB1,TM9SF2,TNPO3,TUBA4A,TUBB3,VPS4A,ZC3HAV1	26
Cellular Function and Maintenance	Endocytosis by tumor cell lines	2.02e-07	Increased	3.04	3.04	ABI1,ANXA2,AP2M1,ATP6V1E1,DNM2,HSP90AA1,PTRHD1,RHOA,RPS21,S100A10	10
Cellular Function and Maintenance	Endocytosis	2.87e-07	Increased	3.44	3.44	ABI1,ACTG1,ADD1,ANXA2,ANXA6,AP2M1,ARPC4,ATP6V1E1,CDC42,DNM2,DPYSL2,ERP44,GSN,HSP90AA1,HYOU1,IDH1,INPP5D,MANF,MAPK14,MYO6,PKM,PTRHD1,RHOA,RPS21,S100A10,SNX9,TF	27
Cellular Function and Maintenance,DNA Replication, Recombination, and Repair	Metabolism of DNA	3.26e-07	Increased	2.058	2.058	ABCB7,AIFM1,ANXA3,CACYBP,CDC42,CUL4B,FADD,NRAS,PCNA,PGK1,PKM,PPIB,PRPF19,RAN,RHOA,S100A4,SOD1,SUB1,TFAM,U2AF1	20
Cancer,Organismal Injury and Abnormalities	Invasive cancer	3.51e-07	Increased	2.58	2.58	ACSL4,AGR2,AKAP12,ALDOA,ANXA2,ANXA6,ARHGEF1,ASNS,BCCIP,CDC42,CFL1,CUL4B,DNM2,DPYSL2,DPYSL3,DYNC1H1,EEF1A1,FADD,FDFT1,G3BP1,G3BP2,GSN,HDAC2,HSP90AA1,IDH1,ITGB4,MYO6,NACA,NCKAP1,NDUFA13,NRAS,NUP93,PCMT1,PCNA,PKM,PLOD1,PPIB,PRDX2,PSAT1,PUF60,RHOA,S100A4,SLC2A1,SOD1,SPTBN1,STMN1,TF,TFAM,TIGAR,TMSB4X,TNPO3,TUBA4A,TUBB3,U2AF1,VASP,WDR1	56
Cellular Function and Maintenance	Endocytosis by eukaryotic cells	4.2e-07	Increased	3.159	3.159	ABI1,ANXA2,AP2M1,ARPC4,ATP6V1E1,CDC42,DNM2,DPYSL2,ERP44,GSN,HSP90AA1,HYOU1,IDH1,INPP5D,MANF,MAPK14,PKM,PTRHD1,RHOA,RPS21,S100A10	21
Cell-To-Cell Signaling and Interaction,Cellular Assembly and Organization,Cellular Function and Maintenance	Formation of focal adhesions	5.07e-07	Increased	2.767	2.767	ACTG1,AKAP12,CAPN1,CDC42,CFL1,EEF1A1,GNB1,RAVER1,RBBP4,RHOA,S100A10,STMN1	12
Infectious Diseases,Organismal Injury and Abnormalities	Replication of virus	6.31e-07	Increased	2.054	2.054	ABI1,ANXA6,AP2M1,ARF5,ATG4B,CDC42,COPB2,DDX39A,EEF1A1,EXOSC4,FADD,G3BP1,HDAC2,HSP90AA1,IDH1,LSM1,MVP,PRDX2,RAE1,RPS5,RPSA,SGPL1,SNX9,TNPO3,U2AF1,ZC3HAV1	26
Cancer	Cell transformation	8.19e-07	Increased	2.628	2.628	ABI1,ACSL3,ACSL4,ACTG1,ADD1,AGR2,AIFM1,AKAP12,ALDOA,ANP32B,ANXA2,ANXA3,ANXA4,ANXA6,ARHGEF1,ASNS,ASPH,ATG4B,ATP6V1E1,BCCIP,BLVRA,BUB3,CACYBP,CAPN1,CARS1,CBX3,CDC37,CDC42,CFL1,COPB2,CORO1B,CPNE1,CUL4B,CYB5R3,DBNL,DDX39A,DNM2,DNPEP,DPP3,DPYSL3,DYNC1H1,EEF1A1,EEF1D,EPRS1,FADD,FDFT1,FKBP11,FLNB,G3BP1,G3BP2,GALE,GMDS,GNB1,GSN,HDAC2,HNRNPH1,HNRNPR,HSP90AA1,IDH1,INPP5D,ITGB4,KIFBP,LAMP1,LSM1,LSS,MAPK14,M…	149
Cancer,Organismal Injury and Abnormalities	Lymphatic system tumor	8.52e-07	Decreased	-2.059	2.059	ACTG1,ADD1,AGR2,ANXA2,ANXA4,ANXA6,ARHGEF1,ATG4B,ATP6V1E1,BUB3,CAPN1,CBX3,CDC42,CFL1,COPB2,CPNE1,CUL4B,DDX39A,DNM2,DNPEP,DPYSL3,DYNC1H1,EEF1A1,FADD,FDFT1,G3BP1,GALE,GNB1,GSN,HDAC2,HNRNPH1,HSP90AA1,IDH1,INPP5D,ITGB4,LAMP1,LSS,MAPK14,MYO6,NRAS,NUP93,PAF1,PCNA,PDIA3,PGK1,PITRM1,PKM,PON2,PPID,PPP2CA,PRKCSH,PRPF19,PSAT1,PTGES2,PUF60,RAE1,RAN,RAVER1,RHOA,RPL13,RPL22,RPL23A,RPL31,RPL32,RPL7A,RPS13,RPS20,…	91
Infectious Diseases,Organismal Injury and Abnormalities	Replication of RNA virus	9.23e-07	Increased	2.108	2.108	ABI1,ANXA6,AP2M1,ARF5,ATG4B,CDC42,COPB2,DDX39A,EEF1A1,EXOSC4,G3BP1,HSP90AA1,IDH1,LSM1,MVP,PRDX2,RAE1,RPS5,RPSA,SGPL1,SNX9,TNPO3,U2AF1,ZC3HAV1	24
Infectious Diseases,Organismal Injury and Abnormalities	HIV infection	9.42e-07	Increased	3.798	3.798	ANXA2,AP2M1,DNAJB1,DNM2,FDFT1,HDAC2,HMGCS1,HNRNPH1,IDH1,KARS1,NCKAP1,PDIA3,PPIB,PSMA5,PSMC3,PSMC5,PSME2,RAB6A,SF3B2,SLC2A1,SPTBN1,SUB1,TM9SF2,TNPO3,TUBA4A,TUBB3,VPS4A,ZC3HAV1	28
Cellular Function and Maintenance	Engulfment of cells	1.11e-06	Increased	3.32	3.32	ABI1,ADD1,ANXA2,ANXA3,AP2M1,ARPC4,ATP6V1E1,CDC42,DNM2,DPYSL2,ERP44,GSN,HSP90AA1,HYOU1,IDH1,INPP5D,MANF,MAPK14,PKM,PTRHD1,RHOA,RPS21,S100A10,SOD1	24
Nucleic Acid Metabolism,Small Molecule Biochemistry	Biosynthesis of ribonucleotide	1.32e-06	Increased	2.364	2.364	AK3,ALDOA,CUL4B,GMPS,NRAS,PGK1,PKM,PRPS2,SGPL1,SLC25A12,SOD1,TFAM,TMSB4X	13
Cellular Development,Cellular Growth and Proliferation	Colony formation of tumor cell lines	1.61e-06	Increased	2.753	2.753	AIFM1,ANXA2,ASNS,CAPN1,CBX3,CDC42,CTSD,DDX39A,DPP3,DYNC1H1,FADD,G3BP1,HDAC2,ITGB4,NRAS,PGK1,PKM,RAN,RPL23A,RPL32,S100A10,SF3B2,SOD1,SPTBN1,TMSB4X,TUBB3,U2AF1,ZC3HAV1	28
Cell Morphology	Ruffling	1.64e-06	Increased	2.179	2.179	ABI1,ADD1,CDC42,CORO1B,FLNB,GSN,MAPK14,NRAS,S100A4	9
Cellular Development,Cellular Growth and Proliferation	Cell proliferation of breast cancer cell lines	1.72e-06	Increased	2.828	2.828	ACSL4,ANXA2,BCCIP,CTSD,DPYSL3,EEF1A1,FAHD1,FKBP4,G3BP1,HDAC2,HSD17B12,ITGB4,MAPK14,OGDH,PA2G4,PCMT1,PDIA3,PDIA4,PKM,PRDX2,PSAT1,PSMC2,PUF60,S100A4,SOD1,TARDBP,TF,TRIM28	28
Cancer,Organismal Injury and Abnormalities	Neoplasia of cells	2e-06	Increased	2.242	2.242	ABI1,ACSL3,ACSL4,ACTG1,ADD1,AGR2,AIFM1,AKAP12,ALDOA,ANP32B,ANXA2,ANXA3,ANXA4,ANXA6,ARHGEF1,ASNS,ASPH,ATG4B,ATP6V1E1,BCCIP,BLVRA,BUB3,CACYBP,CAPN1,CARS1,CBX3,CDC37,CDC42,CFL1,COPB2,CORO1B,CPNE1,CUL4B,CYB5R3,DBNL,DDX39A,DNM2,DNPEP,DPP3,DPYSL3,DYNC1H1,EEF1A1,EEF1D,EPRS1,FADD,FDFT1,FKBP11,FLNB,G3BP1,G3BP2,GALE,GMDS,GNB1,GSN,HDAC2,HNRNPH1,HNRNPR,HSP90AA1,IDH1,INPP5D,ITGB4,KIFBP,LAMP1,LSM1,LSS,MAPK14,M…	147
Cellular Development,Cellular Growth and Proliferation	Cell proliferation of carcinoma cell lines	2.18e-06	Increased	2.867	2.867	ACSL4,ALDOA,ANXA2,ANXA6,API5,ASNS,ASPH,CBX3,CCT6A,COPB2,CPNE1,CYB5R3,DPP3,DYNC1H1,G3BP1,G3BP2,HSP90AA1,ITGB4,NRAS,PCNA,PDIA4,PKM,PRPS2,PSMC2,PTPN12,RBBP4,RHOA,S100A10,SF3B2,SLC2A1,SOD1,SPTBN1,STMN1,TFAM,TNPO3,TRIM28,TUBB3	37
Cell Death and Survival	Survival of stem cell lines	2.61e-06	Increased	2.333	2.333	EPRS1,HMGCS1,LSS,NUP93,PSMC2,SKP1,SOD1,TRIM28,TUFM	9
Free Radical Scavenging,Molecular Transport	Quantity of reactive oxygen species	2.84e-06	Decreased	-3.117	3.117	ABCB7,AIFM1,ALDOA,DNAJB1,HMOX2,IDH1,MAPK14,MRPS5,NDUFA13,PKM,PON2,PRDX2,PRDX3,SLC2A1,SOD1,TIGAR,TMSB4X	17
Nucleic Acid Metabolism	Metabolism of nucleic acid component or derivative	3.95e-06	Increased	2.512	2.512	AK3,ALDOA,ANXA4,CUL4B,DPYSL2,GMDS,GMPS,GNB1,NRAS,OGDH,PCMT1,PGK1,PKM,PRPS2,RAN,RHOA,RPSA,SGPL1,SLC25A12,SOD1,TF,TFAM,TMSB4X	23
Nucleic Acid Metabolism,Small Molecule Biochemistry	Metabolism of nucleoside triphosphate	4.28e-06	Increased	2.364	2.364	AK3,ALDOA,CUL4B,NRAS,PGK1,PKM,RAN,RHOA,SGPL1,SLC25A12,SOD1,TFAM,TMSB4X	13
Infectious Diseases,Organismal Injury and Abnormalities	Infection of epithelial cell lines	4.35e-06	Increased	2.376	2.376	DNM2,EEF1A1,HMGCS1,HNRNPH1,IDH1,KARS1,NCKAP1,PSMA5,PSMC3,PSMC5,SF3B2,SUB1,TNPO3,ZC3HAV1	14
Nucleic Acid Metabolism,Small Molecule Biochemistry	Metabolism of nucleotide	4.38e-06	Increased	2.324	2.324	AK3,ALDOA,ANXA4,CUL4B,GMDS,GMPS,GNB1,NRAS,OGDH,PGK1,PKM,PRPS2,RAN,RHOA,RPSA,SGPL1,SLC25A12,SOD1,TF,TFAM,TMSB4X	21
Molecular Transport,Protein Trafficking	Internalization of protein	4.44e-06	Increased	2.049	2.049	AP2M1,CFL1,DNM2,HSP90AA1,MAPK14,PITRM1,RAN,RHOA,TARDBP,TNPO3,TRIM28	11
Infectious Diseases,Organismal Injury and Abnormalities	Infection of kidney cell lines	5.61e-06	Increased	2.376	2.376	DNM2,EEF1A1,HMGCS1,HNRNPH1,IDH1,KARS1,NCKAP1,PSMA5,PSMC3,PSMC5,SF3B2,SUB1,TNPO3,ZC3HAV1	14
Cellular Function and Maintenance	Internalization of tumor cell lines	6.01e-06	Increased	2.074	2.074	ABI1,ANXA2,ARPC4,CDC42,ERP44,IDH1,INPP5D,MANF,PKM,RHOA,S100A10	11
Cancer,Organismal Injury and Abnormalities	Metastasis of tumor cell lines	6.45e-06	Increased	3.361	3.361	AGR2,ALDOA,ARHGEF1,ASNS,CFL1,CUL4B,DNM2,DYNC1H1,EEF1A1,G3BP2,GSN,HDAC2,HSP90AA1,ITGB4,NCKAP1,NDUFA13,PKM,PLOD1,PPIB,PRDX2,PSAT1,RHOA,S100A4,SLC2A1,TNPO3,VASP	26
DNA Replication, Recombination, and Repair	DNA damage	6.6e-06	Decreased	-2.382	2.382	AIFM1,ALDOA,AP2M1,BUB3,CUL4B,HDAC2,IDH1,NRAS,PCNA,PDIA3,PKM,RAN,RHOA,SF3B2,SOD1,U2AF1	16
Cancer,Organismal Injury and Abnormalities	Neoplasia of tumor cell lines	6.65e-06	Increased	3.305	3.305	ABI1,AGR2,ALDOA,ARHGEF1,ASNS,CBX3,CFL1,CUL4B,DNM2,DYNC1H1,EEF1A1,FADD,G3BP2,GSN,HDAC2,HSP90AA1,ITGB4,NCKAP1,NDUFA13,NRAS,PKM,PLOD1,PPIB,PRDX2,PSAT1,RHOA,S100A4,SLC2A1,TNPO3,VASP	30
Cancer,Organismal Injury and Abnormalities	Cancer of cells	7.47e-06	Increased	2.757	2.757	ACSL3,ACSL4,ACTG1,ADD1,AGR2,AIFM1,AKAP12,ALDOA,ANXA2,ANXA4,ANXA6,ARHGEF1,ASNS,ASPH,ATG4B,ATP6V1E1,BCCIP,BLVRA,BUB3,CAPN1,CARS1,CBX3,CDC37,CDC42,CFL1,COPB2,CORO1B,CPNE1,CUL4B,CYB5R3,DBNL,DDX39A,DNM2,DNPEP,DPP3,DPYSL3,DYNC1H1,EEF1A1,EPRS1,FADD,FDFT1,FKBP11,FLNB,G3BP1,G3BP2,GALE,GNB1,GSN,HDAC2,HNRNPH1,HNRNPR,HSP90AA1,IDH1,INPP5D,ITGB4,KIFBP,LAMP1,LSS,MAPK14,MYO6,NACA,NCKAP1,NDUFA13,NPEPPS,NRAS,NUP93…	130
Cancer,Organismal Injury and Abnormalities	Metastasis of cells	8.7e-06	Increased	3.144	3.144	AGR2,ALDOA,ARHGEF1,ASNS,CFL1,CUL4B,DNM2,DYNC1H1,EEF1A1,G3BP2,GSN,HDAC2,HSP90AA1,ITGB4,NCKAP1,NDUFA13,PCNA,PKM,PLOD1,PPIB,PRDX2,PSAT1,RHOA,S100A4,SLC2A1,TNPO3,VASP	27
Nucleic Acid Metabolism,Small Molecule Biochemistry	Synthesis of nucleotide	9.28e-06	Increased	2.324	2.324	AK3,ALDOA,ANXA4,CUL4B,GMDS,GMPS,GNB1,NRAS,PGK1,PKM,PRPS2,RPSA,SGPL1,SLC25A12,SOD1,TF,TFAM,TMSB4X	18
Molecular Transport	Transport of molecule	9.91e-06	Increased	3.471	3.471	ABCB7,ACAT2,ACSL3,ACSL4,ACTR1A,ANXA2,ANXA6,AP2M1,ARF5,ASPH,ATP6V1E1,CDC42,CFL1,CPNE1,DDX39A,DNM2,DPYSL2,FADD,FKBP4,GSN,HMOX2,HSP90AA1,INPP5D,LSS,MAPK14,MVP,MYO6,PDIA4,PITRM1,PKM,PPID,PTGES2,RAB6A,RAE1,RAN,RHOA,RRBP1,SLC25A12,SLC2A1,SNX9,SOD1,TARDBP,TF,TMED10,TNPO3,TRIM28,VDAC2,VPS4A	48
Cancer,Organismal Injury and Abnormalities	Development of adenocarcinoma	1.35e-05	Decreased	-2.236	2.236	ABCB7,ABI1,ACSL3,ACSL4,ACTG1,ACTR1A,ADD1,AGR2,AIFM1,AK3,AKAP12,AKR1A1,ALDOA,ANP32B,ANXA2,ANXA3,ARHGEF1,ASNS,ASPH,ATP5PD,BCCIP,CARS1,CBX3,CCT6A,CDC42,CLINT1,COPB2,CPNE1,CTSD,CUL4B,CUTA,CYB5R3,DDX39A,DNM2,DPYSL2,DYNC1H1,EEF1D,EPRS1,ERO1A,ERP44,EXOSC4,FADD,FDFT1,FKBP11,FKBP4,FLNB,G3BP1,G3BP2,GMDS,GNB1,GSN,HSD17B12,HSP90AA1,HSPE1,HYOU1,IDH1,ITGB4,KARS1,LAMP1,LSS,MAPK14,MLLT11,MVP,MYO6,NACA,NCKAP1,NDU…	130
Nucleic Acid Metabolism,Small Molecule Biochemistry	Biosynthesis of purine ribonucleotide	1.63e-05	Increased	2.364	2.364	AK3,ALDOA,CUL4B,PGK1,PKM,PRPS2,SGPL1,SLC25A12,SOD1,TFAM,TMSB4X	11
Cell Morphology,Cellular Assembly and Organization,Cellular Function and Maintenance	Reorganization of cytoskeleton	1.76e-05	Increased	2.397	2.397	ABI1,AKAP12,ANXA2,ARHGDIA,ARHGEF1,CDC42,CFL1,DPYSL2,MAPK14,RHOA	10
Cancer,Organismal Injury and Abnormalities	Growth of tumor	1.79e-05	Increased	3.654	3.654	ABI1,ACSL4,ALDOA,ANXA2,API5,ARF5,ASNS,ASPH,CACYBP,CBX3,CUL4B,CYB5R3,DPP3,DPYSL2,EEF1A1,ERO1A,FADD,HDAC2,HSP90AA1,HYOU1,IDH1,MAPK14,MLLT11,NDUFA13,NRAS,OGDH,PA2G4,PCMT1,PCNA,PDIA4,PGK1,PKM,PPIB,PPP2CA,PSAT1,RHOA,S100A10,SLC2A1,SOD1,ST13,STMN1,SUB1,SUGT1,TF,TIGAR,TRIM28,TUBB3,ZC3HAV1	48
Nucleic Acid Metabolism,Small Molecule Biochemistry	Synthesis of purine nucleotide	1.92e-05	Increased	2.36	2.36	AK3,ALDOA,CUL4B,GMDS,GMPS,PGK1,PKM,PRPS2,SGPL1,SLC25A12,SOD1,TFAM,TMSB4X	13
Infectious Diseases,Organismal Injury and Abnormalities	Infection of tumor cell lines	1.92e-05	Increased	3.79	3.79	AP2M1,CDC42,COPB2,CYB5B,DNAJB1,DNM2,DYNC1H1,G3BP1,IDH1,PAF1,PDIA3,PPIB,PSME2,PYGB,RAB6A,RAN,SPTBN1,TM9SF2,TNPO3,VPS4A,ZC3HAV1	21
Cellular Assembly and Organization,Cellular Function and Maintenance,Protein Trafficking	Organization of actin	1.92e-05	Increased	2.211	2.211	ABI1,ARHGDIA,CDC42,GSN,RHOA	5
Infectious Diseases,Organismal Injury and Abnormalities	Infection by RNA virus	2.52e-05	Increased	3.642	3.642	AKR1A1,ANXA2,AP2M1,CDC37,CDC42,CFL1,COPB2,CYB5B,DNAJB1,DNM2,DYNC1H1,EEF1A1,EIF3K,FADD,FDFT1,FLNB,G3BP1,GMDS,HDAC2,HMGCS1,HNRNPH1,IDH1,KARS1,NCKAP1,PAF1,PDIA3,PKM,PPIB,PSMA5,PSMC3,PSMC5,PSME2,PTGES2,PYGB,RAB6A,RAN,RAVER1,RHOA,S100A4,SF3B2,SLC2A1,SOD1,SPTBN1,SUB1,TF,TM9SF2,TNPO3,TUBA4A,TUBB3,VPS4A,ZC3HAV1	51
Cellular Response to Therapeutics	Sensitivity of carcinoma cell lines	2.61e-05	Decreased	-3.375	3.375	ANXA2,AP2M1,CDC37,CFL1,DPP3,EEF1A1,HDAC2,PKM,PSAT1,PTPN12,PYGB,RAN	12
Molecular Transport,Protein Trafficking	Transport of protein	3.8e-05	Increased	2.2	2.2	AP2M1,ARF5,CFL1,DNM2,HSP90AA1,MAPK14,PITRM1,RAB6A,RAN,SNX9,SOD1,TARDBP,TMED10,TNPO3,TRIM28	15
Cellular Development,Cellular Growth and Proliferation,Connective Tissue Development and Function	Proliferation of fibroblast cell lines	4.43e-05	Increased	2.206	2.206	AKAP12,ALDOA,ARHGEF1,CDC42,CTSD,CYB5R3,EEF1D,ERO1A,MAPK14,NRAS,PAF1,PKM,PRPF19,PSMC2,RAN,RHOA,STMN1	17
Cellular Movement	Migration of breast cancer cell lines	4.81e-05	Increased	2.652	2.652	ACSL4,ANXA2,CDC42,DPYSL3,G3BP1,G3BP2,HDAC2,HSD17B12,HSP90AA1,MAPK14,MLLT11,PA2G4,PCMT1,PSMC2,PUF60,RHOA,S100A4,TARDBP,VASP,ZC3HAV1	20
Cellular Function and Maintenance	Endocytosis by cervical cancer cell lines	5.88e-05	Increased	2.401	2.401	ABI1,AP2M1,ATP6V1E1,DNM2,PTRHD1,RPS21	6
Cellular Movement	Cell movement of breast cancer cell lines	5.93e-05	Increased	2.466	2.466	ACSL4,ANXA2,CDC42,DNM2,DPYSL3,G3BP1,G3BP2,HDAC2,HSD17B12,HSP90AA1,MAPK14,MLLT11,PA2G4,PCMT1,PSMC2,PUF60,RHOA,S100A4,TARDBP,VASP,ZC3HAV1	21
Cellular Function and Maintenance	Movement of organelle	5.98e-05	Increased	2.201	2.201	CDC42,DNM2,LAMP1,MYO6,RAB6A,SOD1,TARDBP,VASP	8
Energy Production,Molecular Transport,Nucleic Acid Metabolism,Small Molecule Biochemistry	Concentration of ATP	6.19e-05	Increased	2.291	2.291	AIFM1,ALDOA,HMOX2,MRPS5,PKM,SLC25A12,SLC2A1,SPTBN1,TARDBP,TIGAR,YARS2	11
Cell Morphology,Cellular Assembly and Organization,Cellular Function and Maintenance	Formation of lamellipodia	6.25e-05	Increased	2.416	2.416	ABI1,ARPC4,CDC42,CFL1,CORO1B,DNM2,HSP90AA1,ITGB4,NCKAP1,RHOA	10
Nucleic Acid Metabolism,Small Molecule Biochemistry	Biosynthesis of ribonucleoside triphosphate	8.22e-05	Increased	2.364	2.364	ALDOA,CUL4B,NRAS,PGK1,PKM,SGPL1,SLC25A12,SOD1,TFAM,TMSB4X	10
Cell Morphology	Cell rounding	9.06e-05	Increased	2.416	2.416	AKAP12,ARHGDIA,ARHGEF1,CDC42,GSN,RHOA	6
Cell-To-Cell Signaling and Interaction,Inflammatory Response	Immune response of tumor cell lines	9.18e-05	Increased	2.074	2.074	ABI1,ARPC4,CDC42,CTSD,ERP44,FADD,IDH1,INPP5D,MANF,PKM,RHOA	11
Cellular Movement	Scattering	9.19e-05	Increased	2.219	2.219	ANXA2,CDC42,CFL1,NRAS,RAB6A,RHOA,TMSB4X	7
Cellular Movement	Scattering of cells	0.000111	Increased	2.219	2.219	ANXA2,CDC42,CFL1,NRAS,RHOA,TMSB4X	6
Cellular Function and Maintenance	Receptor-mediated endocytosis by cervical cancer cell lines	0.000113	Increased	2.213	2.213	AP2M1,ATP6V1E1,DNM2,PTRHD1,RPS21	5
Cellular Function and Maintenance,Post-Translational Modification,Protein Degradation,Protein Synthesis	Proteolysis	0.000118	Increased	2.781	2.781	ASPH,ATG4B,CAPN1,CFL1,CPNE1,CTSD,DPP3,FADD,GSN,HDAC2,PITRM1,THOP1	12
Cell Death and Survival	Cell viability of myeloma cell lines	0.000126	Increased	2.425	2.425	AK3,CARS1,COPB2,NRAS,PSMC3,PSMC5,SOD1	7
Cellular Function and Maintenance	Clathrin mediated endocytosis by tumor cell lines	0.000134	Increased	2.213	2.213	AP2M1,ATP6V1E1,DNM2,PTRHD1,RPS21	5
Cellular Response to Therapeutics	Sensitivity of lung cancer cell lines	0.000144	Decreased	-2.942	2.942	ANXA2,AP2M1,CDC37,CFL1,EEF1A1,PSAT1,PTPN12,PYGB,RAN	9
Cellular Function and Maintenance	Internalization of cells	0.000151	Increased	2.439	2.439	ABI1,ANXA2,ARPC4,CDC42,DNM2,ERP44,GSN,IDH1,INPP5D,MANF,MAPK14,PKM,RHOA,S100A10	14
Cellular Movement,Embryonic Development	Migration of embryonic cell lines	0.00016	Increased	2.185	2.185	ARHGEF1,CDC42,MANF,MAPK14,PTPN12,RHOA,SARS1,TIGAR,ZC3HAV1	9
Cell Death and Survival,Organismal Injury and Abnormalities	Apoptosis of colorectal cancer cell lines	0.000161	Decreased	-2.272	2.272	AIFM1,CBX3,CDC37,CDC42,DPP3,FADD,GMDS,GSN,HDAC2,MYO6,PKM,RHOA,TF,TMSB4X	14
Cellular Function and Maintenance	Clathrin mediated endocytosis	0.000163	Increased	2.415	2.415	AP2M1,ATP6V1E1,CDC42,DNM2,PTRHD1,RPS21	6
Organismal Injury and Abnormalities	Abnormal morphology of body cavity	0.000167	Decreased	-2.765	2.765	ABI1,ACSL4,AGR2,AIFM1,AKAP12,ANP32B,ARHGDIA,ARHGEF1,ATP6V1E1,BLVRA,CDC42,CTSD,DBNL,DPP3,EEF1D,EPRS1,FADD,FDFT1,FKBP4,GSN,HDAC2,HMOX2,INPP5D,MAPK14,MRPS5,NRAS,PCMT1,PGK1,PGP,PPP2CA,PRDX2,RHOA,RPSA,S100A10,SERPINB1,SOD1,SPTBN1,TF,TFAM,TMSB4X,VDAC2,VPS4A	42
Cellular Movement,Embryonic Development	Cell movement of embryonic cell lines	0.000181	Increased	2.374	2.374	ABI1,ARHGEF1,CDC42,MANF,MAPK14,PTPN12,RHOA,SARS1,TIGAR,ZC3HAV1	10
Reproductive System Development and Function	Fertility	0.000196	Increased	3.544	3.544	ACSL4,AKAP12,ARHGDIA,ASPH,CUL4B,FKBP4,HDAC2,HSP90AA1,NDUFA13,PAFAH1B2,PAFAH1B3,PCNA,PUF60,SMS,SOD1	15
DNA Replication, Recombination, and Repair,Nucleic Acid Metabolism,Small Molecule Biochemistry	Hydrolysis of nucleotide	0.000256	Increased	2.169	2.169	CDC42,GNB1,PSMC2,RAN,RHOA,SOD1,STMN1	7
Cell Death and Survival	Cell viability of carcinoma cell lines	0.000257	Increased	3.114	3.114	ACSL3,AIFM1,DYNC1H1,PCMT1,PKM,PPP2CA,PRPF19,PSMA5,RAN,RPL32,RPSA,TFAM,TRIM28,TUBB3	14
Cellular Growth and Proliferation	Outgrowth of cells	0.000268	Increased	3.073	3.073	CDC42,CORO1B,CTSD,CUL4B,DPYSL2,DPYSL3,FKBP4,HSP90AA1,PDIA3,PRDX3,RHOA,S100A4,SLC2A1,SOD1,SPTBN1,TARDBP	16
Cardiovascular Disease,Organismal Injury and Abnormalities	Failure of heart	0.000279	Decreased	-2.219	2.219	AIFM1,AKR1A1,EPRS1,FADD,HSP90AA1,MAPK14,MYO6,PPA2,PPP2R5D,RPL22,SLC2A1,TF,TFAM,TUBA4A,TUBB3	15
Cell Death and Survival,Nervous System Development and Function,Organismal Injury and Abnormalities	Cell viability of nervous tissue cell lines	0.00028	Increased	2.449	2.449	EPRS1,HMGCS1,IDH1,LSS,SKP1,SOD1,TUFM	7
Cancer	Transformation of fibroblast cell lines	0.000286	Increased	2.013	2.013	ARHGEF1,ASPH,CDC42,EEF1A1,EEF1D,HSP90AA1,ITGB4,NDUFA13,NRAS,RHOA,RPS3A	11
Cellular Movement	Cell movement of connective tissue cells	0.000288	Increased	2.555	2.555	CAPN1,CDC42,DNM2,FLNB,GSN,MAPK14,S100A4,SGPL1,SLC2A1,STMN1,TRIM28,VASP	12
Energy Production,Nucleic Acid Metabolism,Small Molecule Biochemistry	Synthesis of ATP	0.000298	Increased	2.364	2.364	ALDOA,CUL4B,PGK1,PKM,SGPL1,SLC25A12,SOD1,TFAM,TMSB4X	9
Molecular Transport,Protein Trafficking	Import of protein	0.0003	Increased	2.219	2.219	CFL1,HSP90AA1,MAPK14,PITRM1,RAN,TARDBP,TNPO3,TRIM28	8
Cellular Development,Cellular Growth and Proliferation	Proliferation of lung cancer cell lines	0.00031	Increased	2.099	2.099	ANXA2,API5,ASNS,COPB2,CYB5R3,DYNC1H1,G3BP2,HSP90AA1,ITGB4,MAPK14,NRAS,PKM,RBBP4,RHOA,S100A10,SLC2A1,SOD1,STMN1,TRIM28,TUBB3	20
Lipid Metabolism,Small Molecule Biochemistry	Synthesis of lipid	0.000312	Increased	2.946	2.946	ACAT2,ACSL3,ACSL4,CDC42,EEF1A1,FDFT1,HMGCS1,HMOX2,IDH1,INPP5D,LSS,MAPK14,NDUFA13,NSDHL,PDIA3,PKM,PON2,PRDX2,PRPF19,PTGES2,RHOA,SGPL1,SOD1,TM9SF2,VAC14,VDAC2	26
Cellular Movement	Cell movement of lung cancer cell lines	0.000317	Increased	3.785	3.785	ALDOA,DYNC1H1,G3BP2,HDAC2,ITGB4,KARS1,MAPK14,PPID,PSAT1,RBBP4,RHOA,RPSA,S100A10,S100A4,STMN1	15
Cell Death and Survival,Organismal Injury and Abnormalities	Cell death of colorectal cancer cell lines	0.00034	Decreased	-2.288	2.288	AIFM1,ATG4B,CBX3,CDC37,CDC42,DPP3,FADD,GMDS,GSN,HDAC2,MYO6,PKM,RHOA,TF,TMSB4X	15
Infectious Diseases,Organismal Injury and Abnormalities	Infection of cervical cancer cell lines	0.000365	Increased	3.829	3.829	AP2M1,CDC42,COPB2,DNAJB1,DNM2,DYNC1H1,IDH1,PDIA3,PPIB,PSME2,RAB6A,SPTBN1,TM9SF2,TNPO3,VPS4A	15
Cellular Function and Maintenance,Inflammatory Response	Phagocytosis	0.000406	Increased	2.311	2.311	ABI1,ANXA3,ARPC4,CDC42,DNM2,ERP44,GORASP2,GSN,IDH1,INPP5D,LAMP1,MANF,MAPK14,PKM,RHOA,SOD1	16
Cardiovascular System Development and Function,Organismal Development	Angiogenesis	0.000438	Increased	2.063	2.063	ABI1,ACTG1,ADD1,ANXA2,ANXA3,ASPH,CAPN1,CDC42,DNM2,ERO1A,FADD,FLNB,GSN,HSP90AA1,ITGB4,MAPK14,NRAS,PGK1,PKM,RHOA,RPSA,S100A4,SARS1,SGPL1,SLC2A1,SOD1,STMN1,TF,TMSB4X,TUBA4A,TUBB3,VASP	32
Cellular Movement	Invasion of lung cancer cell lines	0.00044	Increased	3.231	3.231	ALDOA,ASNS,CDC42,COPB2,DYNC1H1,NCKAP1,PGK1,PSAT1,RBBP4,RHOA,S100A10,S100A4,STMN1	13
Molecular Transport	Secretion of molecule	0.000449	Increased	2.433	2.433	ACAT2,ACSL3,ACSL4,ANXA2,ANXA6,CDC42,CFL1,DPYSL2,GSN,INPP5D,MYO6,PDIA4,PKM,PPID,PTGES2,RRBP1,SLC2A1,SOD1,TMED10	19
Cell Death and Survival	Cell viability of lung cancer cell lines	0.000487	Increased	2.574	2.574	AGR2,DYNC1H1,PKM,PPP2CA,PRPF19,RPSA,SOD1,SUB1,TRIM28,TUBB3	10
Cell Cycle	Interaction of DNA	0.000571	Increased	2.093	2.093	CFL1,DNAJB1,FADD,INPP5D,MAPK14,NRAS,PCNA,PDIA3,PKM,PPIB,PPP2CA,RHOA,SOD1,ST13,SUB1,TF,TRIM28	17
Cell Cycle	Cell cycle progression	0.0006	Increased	2.302	2.302	ASNS,BCCIP,BUB3,CBX3,CDC37,CDC42,DYNC1H1,DYNC1LI1,EEF1A1,FADD,HDAC2,HNRNPH1,INPP5D,ITGB4,LSM1,MAPK14,NRAS,PCNA,PPM1G,PPP2CA,RAE1,RAN,RHOA,RPS15A,RPS3,RPS9,S100A4,STMN1,TARDBP,TF,U2AF1	31
Organismal Injury and Abnormalities	Visceromegaly	0.000603	Decreased	-2.071	2.071	AIFM1,AKAP12,ARHGEF1,ATP6V1E1,CDC42,CTSD,EEF1D,EPRS1,FDFT1,GSN,HDAC2,HMOX2,INPP5D,MAPK14,MRPS5,NRAS,PGK1,PPP2CA,PRDX2,RHOA,S100A10,SPTBN1,TF,TFAM,VDAC2,VPS4A	26
Cellular Movement	Invasion of breast cancer cell lines	0.000699	Increased	2.484	2.484	ACSL3,ACSL4,CDC42,CUL4B,DBNL,DPYSL2,HSP90AA1,ITGB4,MLLT11,NCKAP1,PCMT1,PUF60,RHOA,S100A4,STMN1,TARDBP,VPS26A	17
Cell-To-Cell Signaling and Interaction,Cellular Function and Maintenance,Inflammatory Response	Phagocytosis of cells	0.000749	Increased	2.164	2.164	ABI1,ANXA3,ARPC4,CDC42,DNM2,ERP44,GSN,IDH1,INPP5D,MANF,MAPK14,PKM,RHOA,SOD1	14
Cellular Movement,Connective Tissue Development and Function	Cell movement of fibroblast cell lines	0.000851	Increased	2.164	2.164	ABI1,ARHGEF1,CDC42,CORO1B,MAPK14,NRAS,PTPN12,RHOA,TMSB4X	9
Hematological System Development and Function	Bleeding time	0.000967	Decreased	-2.219	2.219	CDC42,GSN,INPP5D,PDIA4,TXNDC5	5

## Sheet: HCT116 CSC Disease&Functions
Categories	Diseases or Functions Annotation	p-value	Predicted Activation State	Activation z-score	Molecules	# Molecules
RNA Post-Transcriptional Modification	Processing of rRNA	1.86e-06	Decreased	-3.873	AATF,ARPC1A,BMS1,DDX49,EXOSC2,IMP4,MPHOSPH10,NOL8,NOP14,NOP53,RPL14,SRSF3,STEEP1,UTP11,UTP25,WDR3,WDR46	17
RNA Post-Transcriptional Modification	Processing of RNA fragment	3.22e-06	Decreased	-3.873	AATF,ARPC1A,BMS1,DDX49,EXOSC2,IMP4,MPHOSPH10,NOP14,NOP53,SRSF3,STEEP1,UTP11,UTP25,WDR3,WDR46	15
Lipid Metabolism,Molecular Transport,Small Molecule Biochemistry	Concentration of acylglycerol	0.00225	Decreased	-3.626	AKT1,CBL,CHP1,GOLM1,HINT2,KITLG,MACROH2A1,MECP2,MIF,PAK4,PCK2,PCYT2,PLCG2,PLIN2,PRDX3,PRKAR2B,SORT1,VAMP3,YAP1	19
Lipid Metabolism,Molecular Transport,Small Molecule Biochemistry	Concentration of triacylglycerol	0.00225	Decreased	-3.614	AKT1,CBL,CHP1,GOLM1,HINT2,KITLG,MACROH2A1,MECP2,MIF,PAK4,PCK2,PCYT2,PLIN2,PRDX3,PRKAR2B,SORT1,VAMP3,YAP1	18
Lipid Metabolism,Molecular Transport,Small Molecule Biochemistry	Concentration of lipid	2.14e-09	Decreased	-2.276	ABCD3,ACSS2,AKT1,CBL,CDA,CHP1,CTSD,CYP51A1,DHCR24,DHCR7,FDFT1,FLOT2,GDF15,GLA,GOLM1,GPRC5A,GPX1,GPX4,HEXB,HINT2,HMOX1,ICAM1,ILKAP,KITLG,LPCAT4,MACROH2A1,MAPK3,MECP2,MIF,MSMO1,NDRG1,PAK4,PCK2,PCYT2,PHGDH,PIK3C2A,PLCG2,PLD3,PLIN2,PRDX3,PRKAR2B,PTPN6,RDH11,RHOC,SAMD1,SIRT5,SLC30A7,SLC3A2,SORT1,STK39,TMEM106B,VAC14,VAMP3,YAP1	54
Drug Metabolism,Molecular Transport,Small Molecule Biochemistry	Concentration of glutathione	5.66e-05	Decreased	-2.208	AKT1,CTH,FTH1,GABPA,GPX4,PHGDH,SIRT5,SLC3A2,TIGAR,TXNDC17,UTP11	11
Neurological Disease,Organismal Injury and Abnormalities	Degenerative brain disorder	6.38e-05	Decreased	-2.186	AKT1,ALDOC,ANXA11,ANXA3,BLMH,CTSD,FDFT1,FTH1,GLA,GLUL,HMGCS1,LAMP1,MAPT,MCCC1,MIF,PAWR,PDLIM5,PPME1,PROCR,PTPRF,RAN,REPS1,RPS6KA3,TAF15,TBK1,TF,TFRC,TUBG1,VAC14,VIM,WASHC5,YAP1	32
Cell-To-Cell Signaling and Interaction	Signaling of cells	0.000303	Decreased	-2.01	CBL,CCDC50,DVL2,F3,ITGA3,KITLG,MAPT,PHGDH,PLAUR,PTPN6,TBK1	11
Ophthalmic Disease,Organismal Injury and Abnormalities	Cataract disease	7.47e-06	Decreased	-2	CYP51A1,FAR1,GPX1,GPX4,HMGA2,HPCAL1,LSS,MACROD1,MMAB,MSMO1,NDRG1,PCK2,PIK3C2A,RDH11,VIM,YAP1	16
Neurological Disease,Organismal Injury and Abnormalities,Skeletal and Muscular Disorders	Paralysis	0.000848		-1.982	CA2,FANCI,GPX4,HEXB,HMOX1,MAPT,MGST1,NDRG1,PCYT2,SLC1A5,TBK1,TUBG1,WASHC5,YAP1	14
Gastrointestinal Disease,Organismal Injury and Abnormalities	Injury of gastrointestinal tract	0.0014		-1.96	AREG,F3,HMOX1,NT5E	4
Neurological Disease,Organismal Injury and Abnormalities	Abnormality of peripheral nervous system	0.0017		-1.769	AKT1,CCND1,CTSD,DHCR7,DPYSL2,GPX1,GPX4,KITLG,MAPT,MECP2,MGST1,MIF,NDRG1,TUBG1,VAC14,YAP1	16
Organismal Injury and Abnormalities,Organismal Survival	Organismal death	3.52e-21		-1.755	AKT1,ALDH1A3,ALDOC,ALG2,AREG,ATP6V0C,BCS1L,BLMH,C1QBP,CA2,CBL,CCND1,CDA,CLNS1A,CNN3,COMMD9,COX15,COXFA4,CTH,CTSD,CYP51A1,DHCR24,DHCR7,DHFR,DNAJB4,DNAJC11,DNAJC2,DPYSL2,DSC2,DVL2,EBP,EIF4EBP1,F3,FANCI,FAT1,FDFT1,FTH1,GABPA,GAK,GAMT,GATAD2A,GDF15,GGCX,GOLM1,GPRC5A,GPX1,GPX4,GSDMD,H1-4,HEXB,HMGA2,HMGCS1,HMOX1,HSD17B7,ICAM1,IKBIP,ISYNA1,ITGA3,KIF4A,KITLG,LAMP1,LIG3,LMO7,LRRC41,MACROD1,MACROH2A1,MACRO…	147
Cardiovascular System Development and Function,Organismal Development,Tissue Development	Development of cardiovascular tissue	0.00162		-1.708	ACP1,AKT1,ALDH1A3,CBL,CTH,F11R,F3,FAT1,GPX1,HMOX1,KITLG,MAGI1,PIK3C2A,PLAUR,PROCR,RHOC,STK39,YAP1	18
Protein Synthesis	Quantity of cytokine	0.00179		-1.684	AKT1,CBL,EIF4EBP1,F3,HEXB,HINT2,ICAM1,MIF,NUCKS1,PLIN2,PRKAR2B,RPS6KA3,SORT1	13
Cardiovascular Disease,Organismal Injury and Abnormalities	Left ventricular heart disease	0.000326		-1.661	AKT1,ARFGAP2,CA2,CBL,DFFB,DSC2,EPB41L1,GLA,GPX1,HMOX1,ICAM1,KITLG,MAPT,MECP2,MGST1,NT5E,PALLD,PDLIM5,PKP2,PRDX3,SRSF3,TF,VIM	23
Cardiovascular Disease,Organismal Injury and Abnormalities	Abnormality of left ventricle	0.000326		-1.661	AKT1,ARFGAP2,CA2,CBL,DFFB,DSC2,EPB41L1,GLA,GPX1,HMOX1,ICAM1,KITLG,MAPT,MECP2,MGST1,NT5E,PALLD,PDLIM5,PKP2,PRDX3,SRSF3,TF,VIM	23
Cardiovascular Disease,Organismal Injury and Abnormalities	Abnormality of heart ventricle	0.000476		-1.661	AKT1,ARFGAP2,CA2,CBL,CCND1,DFFB,DSC2,DVL2,EPB41L1,GLA,GPX1,HMOX1,ICAM1,KITLG,MAPT,MECP2,MGST1,NT5E,PAK4,PALLD,PDLIM5,PKP2,PRDX3,SRSF3,TAB1,TF,TUBG1,VIM	28
Cardiovascular Disease,Organismal Injury and Abnormalities,Skeletal and Muscular Disorders	Ventricular dysfunction	0.00065		-1.661	AKT1,ARFGAP2,CBL,DFFB,DSC2,EPB41L1,GLA,GPX1,HMOX1,KITLG,MAPT,MECP2,MGST1,NT5E,PALLD,PDLIM5,PKP2,PRDX3,SRSF3,TUBG1,VIM	21
Cardiovascular Disease,Organismal Injury and Abnormalities,Skeletal and Muscular Disorders	Left ventricular dysfunction	0.000932		-1.661	AKT1,ARFGAP2,CBL,DFFB,DSC2,EPB41L1,GLA,GPX1,HMOX1,KITLG,MAPT,MECP2,MGST1,NT5E,PALLD,PDLIM5,PKP2,PRDX3,SRSF3,VIM	20
Cell Morphology,Cellular Function and Maintenance	Autophagy	5.32e-06		-1.657	ABI2,ACSS2,AKT1,ATP6V0C,BCS1L,CCND1,CTSD,DVL2,EIF2B1,EIF4EBP1,GPX4,GSDMD,HMOX1,LAMP1,MAPK3,MAPT,MARCHF5,NDRG1,NDUFS5,NUDCD1,PIK3C2A,PIP4K2C,RBM28,RPS6KA3,SHOC2,SMYD3,SRSF3,STK39,TAB1,TBK1,THOC6,TIGAR,VPS25,VPS51,YAP1	35
Cell Death and Survival,Organismal Injury and Abnormalities	Cell death of leukemia cell lines	6.61e-07		-1.564	AKT1,CCND1,CD99,CTSD,DPYSL2,DVL2,EIF4EBP1,FAT1,FTH1,GPX4,GSDMD,HMGCS1,HMOX1,INTS6,KITLG,METTL1,PAK1,PAWR,PPP1R11,PTPN6,RAN,RHOC,SAR1A,SH3BP1	24
Ophthalmic Disease,Organismal Injury and Abnormalities	Degeneration of eye	1.54e-05		-1.561	CA2,CTSD,DHFR,EIF4EBP1,EXOSC2,GPX4,HMOX1,IDH3G,KITLG,MAPK3,MAPT,MECP2,MT-ND4,MVK,PCK2,PLAUR,PSMG2,RDH11,SSBP1,TF,TMEM106B,VPS51,YAP1,YME1L1	24
Cellular Function and Maintenance,Protein Synthesis	Metabolism of protein	1e-16		-1.547	AATF,ABCD3,ABI2,ACAT2,ACP1,ACSS2,AKT1,ALDH1A3,ALDOC,ALG2,ANXA11,AREG,ASNS,ATP6V0C,BDH1,BLMH,C1QBP,CBL,CCND1,CD99,CHD7,CHP1,CNN3,COMMD9,COXFA4,CSRP2,CTH,CTSD,CYP51A1,DCAF7,DDI2,DHCR24,DHCR7,DHFR,DHRS7,DNAJB4,DNAJC11,DPYSL2,DSC2,DVL2,EIF2B1,EIF4EBP1,EPB41L1,F11R,F3,FAT1,FDFT1,FDPS,FLOT2,FTH1,GABPA,GAK,GAMT,GDF15,GLA,GLRX,GLUL,GNL3L,GOLM1,GPRC5A,GPX1,GPX4,GRPEL2,GSDMD,HCFC1,HMGA2,HMGCS1,HMOX1,HNRNPA…	191
Neurological Disease,Organismal Injury and Abnormalities	Degeneration of peripheral nervous system	0.000402		-1.543	AKT1,CTSD,DPYSL2,GPX1,GPX4,KITLG,MAPT,NDRG1,VAC14,YAP1	10
Neurological Disease,Organismal Injury and Abnormalities	Neurodegeneration	0.00178		-1.542	AKT1,CA2,CTSD,DPYSL2,FTH1,GPX1,GPX4,HEXB,KITLG,MAPT,NDRG1,REPS1,TFRC,TMEM106B,VAC14,VIM,YAP1	17
Protein Synthesis	Quantity of leptin in blood	0.00065		-1.534	AKT1,CBL,EIF4EBP1,HINT2,NUCKS1,PLIN2,PRKAR2B,RPS6KA3	8
Cancer	Transformation of epithelial cell lines	0.0023		-1.506	AKT1,FTH1,LSM1,PAWR,RAP1A,YAP1	6
Molecular Transport,RNA Trafficking	Accumulation of RNA	0.000688		-1.501	AKT1,EIF4EBP1,LSM1,MAPT,PLD3,SRSF3,SRSF7	7
Organismal Injury and Abnormalities	Organ Degeneration	1.18e-05		-1.491	AKT1,CA2,CTSD,DHFR,DPYSL2,EIF4EBP1,EXOSC2,GDF15,GPX1,GPX4,HEXB,HMOX1,IDH3G,KITLG,MAPK3,MAPT,MECP2,MT-ND4,MVK,PCK2,PLAUR,PSMG2,RDH11,SAMD1,SSBP1,TBK1,TF,TMEM106B,VAC14,VIM,VPS51,YAP1,YME1L1	33
Cellular Function and Maintenance	Metabolism of macromolecule	6.98e-19		-1.487	AATF,ABCD3,ABI2,ACAT2,ACP1,ACSS2,AKT1,ALDH1A3,ALDOC,ALG2,ANXA11,ANXA3,AREG,ASNS,ATP6V0C,BAZ1A,BDH1,BLMH,C1QBP,CBL,CCND1,CD99,CHD7,CHP1,CNN3,COMMD9,COXFA4,CSRP2,CTH,CTSD,CYP51A1,DCAF7,DDI2,DFFB,DHCR24,DHCR7,DHFR,DHRS7,DNAJB4,DNAJC11,DNAJC2,DPYSL2,DSC2,DUT,DVL2,EIF2B1,EIF4EBP1,EPB41L1,EXOSC2,F11R,F3,FAT1,FDFT1,FDPS,FLOT2,FTH1,GABPA,GAK,GAMT,GDF15,GLA,GLRX,GLUL,GNL3L,GOLM1,GPRC5A,GPX1,GPX4,GRPEL2,GS…	199
Inflammatory Response,Organismal Injury and Abnormalities,Respiratory Disease	Inflammation of respiratory system component	0.00139		-1.434	ACAA2,ANXA3,ARFGAP2,ATPAF2,CA2,CBL,CHD7,CHP1,CTSD,CYP51A1,DHFR,DPYSL2,FDFT1,FDPS,GPRC5A,GPX1,GSDMD,HMOX1,ICAM1,KITLG,MAGI1,MAPK3,MGST1,NT5E,PTPN6,RDH11,RSU1,SH3BGRL3,SMYD3,SRSF3,TANK,TFRC,TUBG1,YAP1	34
RNA Post-Transcriptional Modification	Processing of RNA	2.64e-11		-1.43	AATF,AKT1,AREG,ARPC1A,BICD1,BMS1,C1QBP,DDX49,DHX16,EXOSC2,HCFC1,HNRNPA0,HNRNPH2,HNRNPH3,IMP4,INTS15,INTS6,LSM1,LSM8,MAPT,MECP2,MPHOSPH10,NOL8,NOP14,NOP53,PAWR,RBM42,RPL14,SRSF3,SRSF7,STEEP1,STK39,TAF15,THOC6,UTP11,UTP25,WDR3,WDR46,YAP1,ZNF830	40
Amino Acid Metabolism,Small Molecule Biochemistry	Metabolism of amino acids	0.000939		-1.418	ASNS,BLMH,CTH,GAMT,GLUL,MCCC1,MECP2,PCCA,PHGDH,PSAT1,RHOC	11
Cell Death and Survival,Organismal Injury and Abnormalities	Cell death of carcinoma cell lines	4.56e-05		-1.406	AKT1,ALDH1A3,ALDOC,AREG,CCND1,DHCR24,GPX1,HMGA2,HMOX1,HTATIP2,ILKAP,KITLG,LIG3,MAD2L1,MDC1,NDRG1,NT5E,PAWR,PCK2,PSAT1,PTPN6,SLC1A5,SLC3A2,SSRP1,TBK1,TF,TUBG1,UXS1,XPC,YAP1,YME1L1	31
Gene Expression	Transcription of gene	2.42e-06		-1.367	AATF,AKT1,AREG,CBL,CCND1,CHD7,DVL2,F11R,FAT1,FTH1,GABPA,GATAD2A,GDF15,HCFC1,HMGA2,HMGN5,HMOX1,ICAM1,ITGA3,KITLG,MAPK3,MBD2,MECP2,MED15,MIF,PAK1,PAWR,PHGDH,PRKAR2B,PTPN6,PTPRF,RAN,RAP1A,RPS6KA3,SDCBP,SLC3A2,SMYD3,SSRP1,TAB1,TANK,TBK1,TRIM16,UBE3C,UXT,VIM,YAP1	46
Cardiovascular Disease,Organismal Injury and Abnormalities	Abnormal morphology of heart	0.000467		-1.357	AKT1,CA2,CCND1,CHD7,CSRP2,CTSD,CYP51A1,DFFB,DSC2,DVL2,EIF4EBP1,F3,GDF15,GLA,GPX1,H1-4,HMOX1,HSD17B7,MAPK3,MAPT,MIF,NT5E,PAK1,PAK4,PALLD,PDLIM5,PKP2,SIRT5,SYNE2,TAB1,TAX1BP3,YAP1	32
Cardiovascular Disease,Organismal Injury and Abnormalities	Abnormal morphology of cardiovascular system	0.00119		-1.357	AKT1,CA2,CCND1,CHD7,CSRP2,CTSD,CYP51A1,DFFB,DSC2,DVL2,EIF4EBP1,F3,GDF15,GLA,GPX1,H1-4,H4C1,HMOX1,HSD17B7,ITGA3,MAPK3,MAPT,MIF,NT5E,PAK1,PAK4,PALLD,PDLIM5,PKP2,SIRT5,SYNE2,TAB1,TAX1BP3,YAP1	34
Organismal Injury and Abnormalities	Abnormal morphology of mediastinum	0.00107		-1.357	AKT1,CA2,CBL,CCND1,CHD7,CSRP2,CTSD,CYP51A1,DFFB,DSC2,DVL2,EIF4EBP1,F3,GDF15,GLA,GPX1,H1-4,HMOX1,HSD17B7,MAPK3,MAPT,MIF,NT5E,PAK1,PAK4,PALLD,PDLIM5,PKP2,SIRT5,SYNE2,TAB1,TAX1BP3,YAP1	33
Cell Death and Survival,Organismal Injury and Abnormalities	Cell death of connective tissue cells	0.000747		-1.352	AATF,AKT1,CCND1,CTSD,DHCR24,EIF4EBP1,FTH1,GPX1,GPX4,HMOX1,MAPK3,MAPT,MARCHF5,PAK1,PAWR,PPP2R1B,PRKAR2B,RHOC,TANK,TBK1,UXT,VIM,YAP1,YME1L1	24
Cancer,Organismal Injury and Abnormalities	Cancer of secretory structure	2.14e-26		-1.342	ABCD3,ABI2,ACAA2,ACAT2,ACP1,ACSS2,AKT1,ALDH1A3,ALDOC,ALG2,ANXA11,ANXA3,AP2S1,AP3S1,AREG,ARFGAP2,ARPC1A,ASNS,ATPAF2,BAZ1A,BDH1,BDH2,BICD1,BLMH,BMS1,C1QBP,C8orf82,C9orf78,CA2,CBL,CCDC50,CCND1,CD109,CD99,CDA,CHD2,CHD7,CLNS1A,CNN3,CORO1B,COX15,COXFA4,CRYBG1,CSRP2,CTH,CTSD,CYP51A1,DCAF7,DCTD,DCUN1D1,DDI2,DDX49,DENND10,DFFB,DHCR7,DHFR,DHRS7,DHX16,DNAJB4,DNAJC11,DNAJC2,DPYSL2,DSC2,DVL2,EBP,EIF2B1,EIF4EB…	290
Amino Acid Metabolism	Quantity of L-amino acid	0.000267		-1.337	BCS1L,C1QBP,CTH,FAT1,GLUL,MAPT,PHGDH,SIRT5,TXNDC17	9
Cellular Function and Maintenance	Catabolism of macromolecule	1.66e-09		-1.302	ACAT2,AKT1,ALG2,AREG,ASNS,ATP6V0C,BLMH,C1QBP,CBL,CCND1,CHP1,CNN3,CTH,CTSD,CYP51A1,DCAF7,DDI2,DFFB,DHCR24,DHCR7,DPYSL2,EIF4EBP1,EPB41L1,EXOSC2,F3,FLOT2,GABPA,GDF15,GLRX,GLUL,GNL3L,GPRC5A,GPX1,GSDMD,HCFC1,HMGCS1,HMOX1,HTATIP2,KIF4A,KITLG,LAMP1,LSS,MAD2L1,MAN1A1,MAPK3,MAPT,MARCHF5,MID1,MVK,NDRG1,NOP53,NT5E,NUCKS1,OTUD6B,PAK1,PAK4,PAWR,PKP2,PLAUR,PLCG2,PPP1R11,PROCR,PTPN6,RAD23A,RIDA,RNASET2,RPS6KA3,…	87
Cellular Function and Maintenance,Protein Degradation,Protein Synthesis	Catabolism of protein	1.17e-08		-1.302	ACAT2,AKT1,ALG2,AREG,ASNS,ATP6V0C,BLMH,C1QBP,CBL,CCND1,CHP1,CNN3,CTH,CTSD,CYP51A1,DCAF7,DDI2,DHCR24,DHCR7,DPYSL2,EIF4EBP1,EPB41L1,F3,FLOT2,GABPA,GDF15,GLRX,GLUL,GNL3L,GPRC5A,GPX1,GSDMD,HCFC1,HMGCS1,HMOX1,HTATIP2,KIF4A,KITLG,LAMP1,LSS,MAD2L1,MAN1A1,MAPK3,MAPT,MARCHF5,MID1,MVK,NDRG1,NOP53,NT5E,NUCKS1,OTUD6B,PAK1,PAK4,PAWR,PKP2,PLAUR,PLCG2,PPP1R11,PROCR,PTPN6,RAD23A,RPS6KA3,SAMHD1,SDCBP,SIRT5,SORT1,…	83
Cellular Development,Cellular Growth and Proliferation,Hematological System Development and Function,Lymphoid Tissue Structure and Development,Organ Development,Tissue Development	Proliferation of splenic T lymphocytes	0.000375		-1.287	CBL,CTH,ICAM1,MAPK3,NT5E,PIP4K2C,PTPN6,TFRC	8
Lipid Metabolism,Molecular Transport,Small Molecule Biochemistry	Accumulation of lipid	6.06e-05		-1.269	ACAT2,AKT1,CYP51A1,DHCR24,DHCR7,FDFT1,FDPS,GLA,GOLM1,GPX4,HEXB,HMOX1,ICAM1,LAMP1,MIF,PHGDH,PLIN2,PRKAR2B,RDH11,SIRT5,SORT1,SRSF3	22
Cellular Movement	Migration of colorectal cancer cell lines	0.0006		-1.26	AKT1,DPYSL2,EIF4EBP1,F3,GDF15,GPRC5A,HMGA2,KITLG,MAGI1,NDRG1,NT5E,PCK2,RFC2,STRN,TBK1,YAP1,YARS2	17
Inflammatory Disease,Inflammatory Response,Organismal Injury and Abnormalities,Respiratory Disease	Inflammation of lung	0.00097		-1.237	ANXA3,ARFGAP2,CBL,CHD7,CYP51A1,DHFR,FDFT1,FDPS,GPX1,GSDMD,HMOX1,ICAM1,KITLG,NT5E,PTPN6,RDH11,RSU1,TANK,TUBG1	19
Cardiovascular Disease,Organismal Injury and Abnormalities,Skeletal and Muscular Disorders	Myocardial dysfunction	0.000248		-1.225	AKT1,ARFGAP2,CBL,DFFB,DSC2,EPB41L1,GLA,GPX1,GRPEL2,HMOX1,KITLG,MAPT,MECP2,MGST1,NT5E,PALLD,PDLIM5,PKP2,PRDX3,SRSF3,TF,TUBG1,VIM	23
Ophthalmic Disease,Organismal Injury and Abnormalities	Retinal degeneration	3.39e-05		-1.219	CA2,CTSD,DHFR,EIF4EBP1,EXOSC2,GPX4,HMOX1,IDH3G,KITLG,MAPK3,MECP2,MT-ND4,MVK,PCK2,PLAUR,PSMG2,RDH11,SSBP1,TF,TMEM106B,VPS51,YAP1,YME1L1	23
Cell-To-Cell Signaling and Interaction,Cellular Compromise	Stress response of cells	0.000763		-1.182	AKT1,CTSD,EIF4EBP1,GLA,HMOX1,MAPT,SLC1A5,SLC38A2,VAC14	9
Cell Death and Survival,Organismal Injury and Abnormalities	Apoptosis of carcinoma cell lines	4.85e-05		-1.175	AKT1,ALDH1A3,ALDOC,AREG,CCND1,DHCR24,GPX1,HMGA2,HMOX1,HTATIP2,ILKAP,LIG3,MAD2L1,MDC1,NDRG1,PAWR,PCK2,PSAT1,PTPN6,SLC1A5,SSRP1,TBK1,TF,TUBG1,UXS1,XPC,YAP1,YME1L1	28
Molecular Transport,RNA Trafficking	Transport of RNA	3.27e-05		-1.172	MAPK3,MAPT,METTL1,RAN,SLBP,SRSF3,SRSF7,TFRC,THOC6	9
Cell Death and Survival	Cell viability of tumor cell lines	9.03e-09		-1.157	ACSS2,AKT1,ALDH1A3,ALG2,AREG,ASNS,CA2,CBL,CCND1,CTSD,DHCR24,DSC2,FTH1,GAK,GDF15,GPRC5A,GPX1,GSDMD,HMGA2,HMOX1,HTATIP2,ITGA3,KIF4A,KITLG,LAMTOR3,LIG3,LSM8,MACROH2A1,MAD2L1,MAPK3,MAPT,MED15,METTL1,NRBP1,PAK1,PAK4,PHGDH,PPP1R11,PPP2R1B,PTPN6,RAN,RFC2,RPS6KA3,RSF1,SAMHD1,SDCBP,SLC1A5,SMYD3,SRSF3,SSRP1,SVIL,TAB1,TBK1,TF,TFRC,USP11,UTP11,XPC,YAP1	59
Nucleic Acid Metabolism	Metabolism of nucleic acid component or derivative	0.000915		-1.155	ACAA2,AKT1,C1QBP,CDA,COXFA4,DCTD,DHFR,DPYSL2,DUT,FDPS,GAMT,HMOX1,MACROD1,MAPT,NAXE,NT5E,PCYT2,PLCG2,RAN,SAMHD1,SIRT5,TF,UXS1	23
Developmental Disorder,Organismal Injury and Abnormalities,Organismal Survival	Death of embryo	1.65e-09		-1.139	AKT1,ATP6V0C,C1QBP,CLNS1A,COMMD9,COX15,CYP51A1,DHFR,DVL2,F3,FDFT1,GABPA,GAK,GATAD2A,GPX4,H1-4,HSD17B7,LIG3,MAD2L1,MGST1,NDRG1,NOP53,NRBP1,NSUN4,PAK4,PCYT2,PHGDH,PKP2,POGZ,PROCR,RAD23A,RAP1A,SAR1A,SHOC2,SLC3A2,SRSF3,SSRP1,TAB1,TBK1,TFRC,TUBG1,UROD,WASHC5,YAP1,YME1L1,ZNF830	46
Carbohydrate Metabolism,Lipid Metabolism,Molecular Transport,Small Molecule Biochemistry	Concentration of phosphatidic acid	6.13e-05		-1.106	AKT1,GPX4,HEXB,KITLG,LPCAT4,PCYT2,PHGDH,PIK3C2A,PLCG2,PLIN2,PTPN6,RHOC,SLC3A2,VAC14	14
Cellular Development	Differentiation of leukemia cell lines	9.44e-05		-1.106	BDH2,C1QBP,CBL,CCND1,HMOX1,KITLG,MIF,PRDX3,PRKAR2B,SMYD3,STK39	11
Molecular Transport	Export of molecule	0.000865		-1.097	AKT1,CHP1,FTH1,GDF15,HMOX1,LSS,MAPK3,MAPT,MVK,NAXE,RAN,SAR1A,SLC12A4,SLC1A5,SLC38A2,SRSF3,SRSF7,THOC6	18
Immunological Disease,Inflammatory Disease,Organismal Injury and Abnormalities	Immune mediated inflammatory disease	3.98e-06		-1.071	ACAA2,AKT1,ANXA3,AREG,ASNS,C9orf78,CA2,CBL,CCND1,CDA,CHP1,CNN3,COX15,CSRP2,CYP51A1,DCUN1D1,DHFR,DPYSL2,F11R,FDFT1,FDPS,FTH1,GDF15,GLUL,GPX1,GSDMD,HMOX1,ICAM1,IDI1,ISYNA1,LSM1,LTBP4,MAGI1,MAN1A1,MAPK3,MBD2,MECP2,MIF,MVD,NAGK,PAWR,PHGDH,PLAUR,PLCG2,PLD3,PLIN2,PRIM2,PRKAG1,PROCR,PSAT1,PTPA,PTPN6,RHOC,RNASET2,RPL31,SAMHD1,SERPINB1,SLC1A5,SLC3A2,SMYD3,SORT1,SYNE2,TANK,TBK1,TF,TFRC,TRIP10,VAC14,VAMP3,V…	71
Tissue Morphology	Quantity of tumor cell lines	1.68e-06		-1.053	AKT1,CCND1,DHFR,DSC2,FAT1,GDF15,HMOX1,HTATIP2,ISYNA1,MACROH2A1,METTL1,MIF,NDRG1,PAWR,PLD3,PTCD3,PTPN6,SRSF3,XPC,YAP1	20
Organismal Injury and Abnormalities	Visceromegaly	2.74e-05		-1.052	ABCD3,ACSS2,AKT1,CA2,CBL,CCND1,CHD7,CTSD,DFFB,DSC2,EIF4EBP1,F3,FDFT1,GDF15,GLA,GPX1,HMOX1,ICAM1,MAPK3,MAPT,MIF,NT5E,PAK1,PALLD,PAWR,PDLIM5,PKP2,PRKAG1,PROCR,PTPN6,RAP1A,RNASET2,SIRT5,SYNE2,TAB1,TAX1BP3,TF,YAP1	38
Cellular Development,Cellular Growth and Proliferation	Cell proliferation of breast cancer cell lines	0.000203		-1.05	AKT1,BICD1,C1QBP,CBL,CCND1,CTSD,DVL2,EIF4EBP1,F3,FANCI,GDF15,GPX1,ITGA3,KITLG,MBD2,OTUD6B,PAK1,PCK2,PHGDH,PLAUR,PLD3,PSAT1,RPS6KA3,SIRT5,SLC1A5,TF,TPD52L1,USP11,UTP11,YAP1	30
Organismal Injury and Abnormalities	Abnormal morphology of thorax	0.000412		-1.032	AKT1,CA2,CBL,CCND1,CHD7,CSRP2,CTSD,CYP51A1,DFFB,DSC2,DVL2,EIF4EBP1,F3,GAK,GDF15,GLA,GPX1,H1-4,HEXB,HMOX1,HSD17B7,ITGA3,MAPK3,MAPT,MIF,NT5E,PAK1,PAK4,PALLD,PDLIM5,PKP2,SAMD1,SERPINB1,SIRT5,SYNE2,TAB1,TAX1BP3,YAP1	38
Organismal Injury and Abnormalities	Abnormal morphology of thoracic cavity	0.000415		-1.032	AKT1,CA2,CBL,CCND1,CHD7,CSRP2,CTSD,CYP51A1,DFFB,DSC2,DVL2,EIF4EBP1,F3,GAK,GDF15,GLA,GPX1,H1-4,HMOX1,HSD17B7,ITGA3,MAPK3,MAPT,MIF,NT5E,PAK1,PAK4,PALLD,PDLIM5,PKP2,SAMD1,SERPINB1,SIRT5,SYNE2,TAB1,TAX1BP3,YAP1	37
Cell Death and Survival,Embryonic Development,Organismal Injury and Abnormalities	Cell death of embryonic cell lines	0.000441		-1.021	AATF,AKT1,CCND1,EIF4EBP1,GPX4,GSDMD,MAPT,MARCHF5,MIF,PAWR,SSRP1,TANK,TBK1,TFRC,TIGAR,UXT,YAP1,YME1L1	18
Cell Death and Survival,Organismal Injury and Abnormalities	Cell death of sarcoma cell lines	0.000129		-1.016	AKT1,CD99,FTH1,GPX4,HCFC1,KITLG,LAMP1,LIG3,MAD2L1,MDC1,METTL1,MIF,SVIL,TBK1,UXT	15
Cellular Function and Maintenance,Protein Synthesis	Synthesis of protein	5.96e-16		-1.006	AATF,ABCD3,ABI2,ACP1,ACSS2,AKT1,ALDH1A3,ALDOC,ANXA11,AREG,ASNS,ATP6V0C,BDH1,C1QBP,CBL,CCND1,CD99,CHD7,CHP1,COMMD9,COXFA4,CSRP2,CTH,CTSD,CYP51A1,DDI2,DHCR24,DHCR7,DHFR,DHRS7,DNAJB4,DNAJC11,DPYSL2,DSC2,DVL2,EIF2B1,EIF4EBP1,F11R,F3,FAT1,FDFT1,FDPS,FLOT2,FTH1,GABPA,GAK,GAMT,GDF15,GLA,GLRX,GLUL,GNL3L,GOLM1,GPRC5A,GPX1,GPX4,GRPEL2,GSDMD,HCFC1,HMGA2,HMGCS1,HMOX1,HNRNPA0,HNRNPH3,HTATIP2,ICAM1,IDI1,IKBIP,…	177
Cancer,Connective Tissue Disorders,Organismal Injury and Abnormalities	Connective tissue cancer	0.00201		-1	AKT1,CA2,CCND1,CD99,CHD2,DHFR,DSC2,FANCI,FDFT1,FDPS,KITLG,MACROD1,MAN1A1,METTL1,MIF,MT-ND4,MT-ND5,NDRG1,NT5E,NUCKS1,PAK4,PLIN2,RPS6KA3,SERPINB1,SQOR,TUBG1	26
Cardiovascular System Development and Function,Organismal Development	Development of artery	0.000594		-1	ACP1,CHD7,CTH,F3,GLA,HMOX1,ICAM1,PLAUR,STX7,TAB1	10
Cardiovascular System Development and Function,Organismal Development	Formation of artery	0.000655		-1	ACP1,CTH,F3,ICAM1,PLAUR,STX7	6
Cell Death and Survival,Organismal Injury and Abnormalities	Apoptosis of squamous epithelial cells	0.0023		-1	AKT1,MIF,MVK,NDRG1,PAK1,YAP1	6
Connective Tissue Disorders,Developmental Disorder,Gastrointestinal Disease,Organismal Injury and Abnormalities,Skeletal and Muscular Disorders	Congenital malformation of face	0.000803		-1	ACSS2,CHD2,CHD7,CYP51A1,DHCR7,DHFR,EXOSC2,FDFT1,H3C1,H4C1,HEXB,KITLG,MID1,PAK1,PTPRF,STEEP1,THOC6,YAP1	18
Infectious Diseases,Organismal Injury and Abnormalities	Infection of fibroblast cell lines	0.00169		-1	PAK1,TANK,TBK1,VIM	4
Organismal Injury and Abnormalities	Abnormality of face	0.000507		-1	ACSS2,CHD2,CHD7,CYP51A1,DHCR7,DHFR,EXOSC2,FDFT1,H3C1,H4C1,HEXB,KITLG,MGST1,MID1,PAK1,PTPRF,STEEP1,THOC6,YAP1	19
Cell Death and Survival,Organismal Injury and Abnormalities	Cell death of breast cancer cell lines	0.00115		-0.983	AKT1,CCND1,FTH1,GLUL,GPX4,HMOX1,MAD2L1,MAPK3,MIF,PCK2,PTPN6,RPS6KA3,SAMHD1,SHOC2,SSRP1,TBK1,TF,TFRC,YAP1	19
Immunological Disease,Inflammatory Disease,Organismal Injury and Abnormalities	Enlargement of spleen	0.00176		-0.97	AKT1,CBL,CCND1,HMOX1,MAPK3,MIF,PAWR,PRKAG1,PROCR,PTPN6,RNASET2,TF	12
Cell Death and Survival,Organismal Injury and Abnormalities	Apoptosis of leukemia cell lines	4.1e-06		-0.948	AKT1,CCND1,CD99,CTSD,DPYSL2,DVL2,EIF4EBP1,FAT1,HMOX1,INTS6,KITLG,METTL1,PAK1,PAWR,PPP1R11,PTPN6,RAN,RHOC,SAR1A,SH3BP1	20
Cell Death and Survival,Organismal Injury and Abnormalities	Cell death of fibroblast cell lines	3.49e-05		-0.947	AATF,AKT1,CCND1,CTSD,EIF4EBP1,FTH1,GPX4,HMOX1,MAPK3,MAPT,MARCHF5,PAK1,PAWR,PPP2R1B,RHOC,TANK,TBK1,UXT,VIM,YAP1,YME1L1	21
Cell-To-Cell Signaling and Interaction,Cellular Assembly and Organization	Cell-cell contact	0.000807		-0.933	ABI2,AKT1,C1QBP,CBL,CD99,DPYSL2,DSC2,F11R,FAT1,GABPA,GDF15,HEXB,ICAM1,ITGA3,MAGI1,MAPK3,MAPT,MECP2,MIF,NT5E,PAK1,PAK4,PALLD,PDLIM5,PKP2,PROCR,PTPRF,RAP1A,RHOC,SDCBP,SLC3A2,SLIRP,YAP1	33
Carbohydrate Metabolism,Lipid Metabolism,Molecular Transport,Small Molecule Biochemistry	Quantity of phosphatidylinositol bisphosphate	0.000923		-0.927	KITLG,PIK3C2A,PLCG2,PTPN6,VAC14	5
Cell Morphology,Cellular Function and Maintenance	Autophagy of cells	0.000915		-0.915	ACSS2,AKT1,CCND1,DVL2,EIF2B1,EIF4EBP1,GPX4,GSDMD,HMOX1,MAPK3,MAPT,MARCHF5,NDRG1,PIK3C2A,PIP4K2C,RPS6KA3,SMYD3,STK39,TAB1,TBK1,TIGAR,VPS25,VPS51	23
Ophthalmic Disease,Organismal Injury and Abnormalities	Disease of retina	1.08e-07		-0.884	ACAT2,C1QBP,CA2,CBL,CCND1,CD109,CTSD,CYP51A1,DHFR,DUT,EIF4EBP1,EXOSC2,F3,GLRX,GPX4,GSDMD,HEXB,HMOX1,ICAM1,IDH3G,ITGA3,KITLG,LMO7,MAPK3,MAPT,MECP2,MT-ND4,MVK,NDUFA9,NOP53,PCK2,PHGDH,PLAUR,PSMG2,PTPRF,RDH11,SORT1,SSBP1,TBK1,TF,TMEM106B,TUBG1,UBE3C,VPS51,YAP1,YME1L1	46
Connective Tissue Development and Function,Tissue Morphology	Quantity of adipose tissue	0.000868		-0.882	AKT1,CBL,DNAJB4,EIF4EBP1,GAMT,GDF15,HEXB,HMGA2,NUCKS1,PLIN2,PRDX3,PRKAR2B,RPS6KA3,SAMD1	14
Cellular Development,Cellular Growth and Proliferation	Cell proliferation of cervical cancer cell lines	0.000163		-0.862	AATF,AKT1,AREG,CCND1,FLOT2,FTH1,GPX4,HMOX1,MACROH2A1,PAK1,PAK4,PCK2,RPS6KA3,SLC12A4,SLC3A2,VAMP3,YAP1	17
Lipid Metabolism,Molecular Transport,Small Molecule Biochemistry	Concentration of phospholipid	7.12e-05		-0.842	AKT1,GPX4,HEXB,KITLG,LPCAT4,PCYT2,PHGDH,PIK3C2A,PLCG2,PLD3,PLIN2,PTPN6,RHOC,SLC3A2,TMEM106B,VAC14	16
Organismal Survival	Survival of organism	1.67e-05		-0.842	AKT1,AREG,BCS1L,BLMH,CBL,CCND1,CDA,CTH,CTSD,DHRS7,DNAJB4,DPYSL2,EIF4EBP1,F3,FTH1,GDF15,GLUL,GPX1,GPX4,GSDMD,HMGA2,HMGCS1,HMOX1,HTATIP2,ICAM1,ITGA3,KIF4A,KITLG,MAGI1,MAPK3,MAPT,MIF,MT-ND4,NT5E,PCCA,PIK3C2A,PIP4K2C,PLAUR,PLD3,SAMHD1,SIRT5,SLC12A4,TANK,TBK1,UTP11,VIM,YAP1	47
Cellular Movement	Invasion of lung cancer cell lines	0.000108		-0.838	AKT1,ASNS,DNAJB4,GPRC5A,HMOX1,HTATIP2,KIF4A,MBD2,NT5E,OTUD6B,PLAUR,PSAT1,RPS6KA3,SDCBP,SLC12A4,SLC1A5,TBK1,YAP1	18
Cell Death and Survival,Organismal Injury and Abnormalities,Renal and Urological Disease	Necrosis of kidney	0.0013		-0.826	AATF,AKT1,F3,FDFT1,GPX4,GSDMD,HMGA2,HMOX1,ICAM1,MAPT,MIF,PAK1,PAWR,PTPN6,SSRP1,TFRC,UXT,YAP1	18
Infectious Diseases,Organismal Injury and Abnormalities	Viral Infection	1.92e-07		-0.822	ABCD3,ABRACL,AKT1,AREG,ARPC1A,ATP6V0C,C1QBP,CA2,CBL,CCND1,CHD2,CHP1,CLNS1A,CYP51A1,DHCR24,DHFR,DHX16,EIF4EBP1,EXOSC2,F11R,F3,FAM91A1,FANCI,FDFT1,FDPS,FLOT2,FTH1,GAK,GATAD2A,GLUL,GOLM1,GPX1,GSDMD,HMGCS1,HMOX1,HNRNPH3,HPCAL1,HTATIP2,ICAM1,INTS6,ITGA3,KITLG,LAMP1,LIG3,LMO7,LSM1,MAGI1,MAN1A1,MAPK3,MAPT,MBD2,MECP2,MED15,MIF,NDRG1,NOP53,NRBP1,NT5E,PAK1,PAK4,PHGDH,PLAUR,PLCG2,POGZ,PPP1R14C,PTPN6,RAD23A,…	95
Cardiovascular Disease,Organismal Injury and Abnormalities	Interstitial fibrosis of heart	0.000357		-0.816	DFFB,GPX1,PAK1,PALLD,PRDX3,YAP1	6
Organismal Development,Tissue Development	Development of epithelial tissue	0.000173		-0.804	ACP1,AKT1,ALDH1A3,CA2,CBL,CCND1,CHD7,F11R,F3,FAT1,GAK,GPX1,HMGA2,HMOX1,KITLG,MAGI1,PAK1,PALLD,PIK3C2A,PLAUR,PROCR,RHOC,SLC30A7,STK39,TIGAR,YAP1	26
Connective Tissue Development and Function,Tissue Morphology	Quantity of white adipose tissue	0.000102		-0.788	AKT1,CBL,DNAJB4,EIF4EBP1,GDF15,PRDX3,PRKAR2B,RPS6KA3	8
Post-Translational Modification	Acetylation of protein	0.00021		-0.787	AATF,ACAT2,ACSS2,AKT1,BDH1,CCND1,DHCR24,HMGA2,MAPT,MECP2,PHGDH,SIRT5,SMYD3,USP11,YAP1	15
Cell Death and Survival,Organismal Injury and Abnormalities	Neuronal cell death	2.05e-05		-0.763	AKT1,AREG,CCND1,CTH,CTSD,DUT,GDF15,GLRX,GPX1,GPX4,GSDMD,HMGCS1,HMOX1,KITLG,LSS,MAPT,MECP2,MIF,MMAB,MT-ND4,MVK,PAK1,PAWR,PRDX3,PTPN6,PTPRF,SIRT5,SORT1,TF,TMEM106B,TRIP10,UROD,VAC14,YAP1	34
Cellular Development,Nervous System Development and Function,Tissue Development	Differentiation of astrocytes	0.00147		-0.762	CCND1,HMGA2,MAPK3,MECP2,VIM,YAP1	6
Cellular Development,Cellular Growth and Proliferation	Cell proliferation of adenocarcinoma cell lines	1.21e-06		-0.752	ACAA2,AKT1,ALDOC,BDH1,C1QBP,CCND1,DNAJB4,F3,FLOT2,GPX4,HMGCS1,HMOX1,KIF4A,KITLG,MACROH2A1,MAD2L1,METTL1,NT5E,OTUD6B,PIK3C2A,RPS6KA3,SDCBP,SHOC2,SIRT5,SLC12A4,SLC1A5,TBK1,VAMP3,YAP1,YME1L1	30
Cell Death and Survival,Organismal Injury and Abnormalities	Apoptosis of tumor cell lines	8.72e-10		-0.744	AATF,AKT1,ALDH1A3,ALDOC,AREG,ASNS,BAZ1A,CCND1,CD99,CTH,CTSD,DHCR24,DPYSL2,DUT,DVL2,EIF4EBP1,FAT1,FTH1,GABPA,GDF15,GLRX,GLUL,GPX1,GPX4,GSDMD,HCFC1,HMGA2,HMOX1,HTATIP2,ILKAP,INTS6,KIF4A,KITLG,LIG3,MAD2L1,MAPK3,MAPT,MARCHF5,MDC1,METTL1,MIF,NDRG1,PAK1,PAK4,PAWR,PCK2,PHGDH,PLAUR,PLCG2,PPP1R11,PRKAR2B,PSAT1,PTPN6,RAN,RFC2,RHOC,RPS6KA3,SAMHD1,SAR1A,SH3BP1,SHOC2,SIRT5,SLC1A5,SORT1,SRSF3,SSRP1,TBK1,TF,TFR…	77
Developmental Disorder,Organismal Injury and Abnormalities	Growth failure or short stature	0.000643		-0.744	AREG,C1QBP,CCND1,CHD7,DHCR7,EBP,EXOSC2,F3,FDFT1,GPX1,GPX4,H1-4,HEXB,HMGA2,HMOX1,ITGA3,LIG3,MACROH2A1,MACROH2A2,MECP2,NDRG1,NSUN4,PAK4,PROCR,RDH11,SAMD1,SLC30A7,TFRC,XPC	29
Developmental Disorder,Organismal Injury and Abnormalities	Growth failure	0.00109		-0.744	AREG,C1QBP,CCND1,CHD7,DHCR7,F3,FDFT1,GPX1,H1-4,HEXB,HMOX1,ITGA3,LIG3,MACROH2A1,MACROH2A2,MECP2,NDRG1,NSUN4,PAK4,PROCR,SAMD1,SLC30A7,TFRC,XPC	24
Organismal Injury and Abnormalities	Abnormal morphology of body cavity	8.59e-05		-0.733	ABCD3,ACSS2,AKT1,AREG,BCS1L,CA2,CBL,CCND1,CHD7,CSRP2,CTSD,CYP51A1,DFFB,DHCR7,DSC2,DVL2,EIF4EBP1,F3,FAT1,FDFT1,GAK,GDF15,GLA,GPX1,H1-4,HEXB,HINT2,HMOX1,HSD17B7,ICAM1,ITGA3,MAPK3,MAPT,MIF,NT5E,PAK1,PAK4,PALLD,PAWR,PCCA,PDLIM5,PKP2,PRKAG1,PROCR,PTPN6,PTPRF,RAP1A,RNASET2,SAMD1,SERPINB1,SIRT5,SYNE2,TAB1,TAX1BP3,TF,YAP1	56
Organismal Injury and Abnormalities,Tissue Morphology	Quantity of lesion	0.001		-0.696	AKT1,ALDH1A3,CA2,CBL,CCND1,CTH,DHCR7,DHFR,DVL2,EIF4EBP1,MAPK3,METTL1,MIF,NT5E,PPP2R1B,PTPRF,SLC38A2,STK39,XPC	19
Cell Death and Survival,Organismal Injury and Abnormalities	Cell death of tumor cell lines	1.32e-12		-0.688	AATF,ACSS2,AKT1,ALDH1A3,ALDOC,AREG,ASNS,BAZ1A,CBL,CCND1,CD99,CDA,CTH,CTSD,DCTD,DFFB,DHCR24,DHCR7,DHFR,DPYSL2,DUT,DVL2,EIF2B1,EIF4EBP1,FAT1,FDFT1,FTH1,GABPA,GDF15,GLRX,GLUL,GPX1,GPX4,GSDMD,HCFC1,HMGA2,HMGCS1,HMOX1,HTATIP2,ILKAP,INTS6,KIF4A,KITLG,LAMP1,LIG3,MAD2L1,MAPK3,MAPT,MARCHF5,MDC1,METTL1,MIF,NDRG1,NT5E,PAK1,PAK4,PAWR,PCK2,PHGDH,PLAUR,PLCG2,PPP1R11,PPP2R1B,PRKAR2B,PSAT1,PTPN6,RAN,RFC2,RHOC,RP…	95
Cellular Function and Maintenance	Cellular homeostasis	1.73e-07		-0.682	AATF,ABCD3,ABI2,ACSS2,AKT1,AREG,ATP6V0C,BCS1L,CA2,CBL,CCND1,CHD7,COXFA4,CTSD,DFFB,DVL2,EIF2B1,EIF4EBP1,F11R,F3,FTH1,GABPA,GGCX,GPX4,GRPEL2,GSDMD,HEXB,HMOX1,ICAM1,ILKAP,ITGA3,KITLG,LAMP1,MACROH2A1,MAPK3,MAPT,MARCHF5,MBD2,MIF,NDRG1,NDUFS5,NT5E,NUCKS1,NUDCD1,PAK1,PAWR,PIK3C2A,PIP4K2C,PLCG2,PRDX3,PROCR,PTPN6,RAP1A,RBM28,RPS6KA3,SHOC2,SLC12A4,SLC30A7,SLC3A2,SMYD3,SNAPIN,SRSF3,SSBP1,STK39,TAB1,TBK1,TF,…	75
Cell Death and Survival,Organismal Injury and Abnormalities,Renal and Urological Disease	Cell death of kidney cells	0.002		-0.632	AATF,AKT1,F3,FDFT1,GPX4,GSDMD,HMGA2,ICAM1,MAPT,MIF,PAK1,PAWR,PTPN6,SSRP1,TFRC,UXT,YAP1	17
Hematological System Development and Function,Tissue Morphology	Quantity of blood cells	0.000267		-0.63	AKT1,C1QBP,CBL,CCND1,CD99,CHD7,CTSD,DFFB,DHFR,F3,GDF15,GLA,GPX4,GSDMD,HEXB,HMGA2,HMGN5,HMOX1,ICAM1,ITGA3,KITLG,MAD2L1,MAPK3,MAPT,MIF,NT5E,PAWR,PHGDH,PIP4K2C,PLCG2,PLD3,PPME1,PRKAG1,PROCR,PTPN6,RNASET2,RPS6KA3,SAMD1,SSRP1,TANK,TF,TFRC,VIM,YAP1	44
Cellular Movement	Cell movement of tumor cell lines	9.32e-12		-0.627	ACAA2,ACP1,AKT1,ALDH1A3,ALDOC,AREG,ASNS,C1QBP,CBL,CCND1,CD99,CTH,DCUN1D1,DHCR7,DNAJB4,DNAJC11,DPYSL2,DVL2,EIF4EBP1,F11R,F3,FANCI,FAT1,FDFT1,GDF15,GLUL,GOLM1,GPRC5A,GPX4,GSDMD,HMGA2,HMGCS1,HMOX1,HNRNPH2,HTATIP2,ICAM1,ISYNA1,ITGA3,KIF4A,KITLG,LMO7,MAGI1,MAPK3,MBD2,MECP2,METTL1,MIF,NDRG1,NT5E,NUCKS1,OTUD6B,PAK1,PAK4,PALLD,PCK2,PHGDH,PIK3C2A,PLAUR,PLIN2,PSAT1,PTPN6,RAP1A,RFC2,RHOC,RNASET2,RPS6KA3,RSU…	93
Cellular Movement	Invasion of prostate cancer cell lines	0.000248		-0.623	AKT1,GDF15,GOLM1,HMOX1,ITGA3,METTL1,MIF,NDRG1,PLAUR,SORT1,VIM,YAP1	12
Molecular Transport,Protein Trafficking	Distribution of protein	0.000976		-0.621	AKT1,CTSD,DHCR24,DNAJB4,ITGA3,KITLG,PALLD,PAWR,PKP2,PLIN2,RAP1A,SAR1A,SDCBP,SNAPIN,SORT1	15
Cancer,Organismal Injury and Abnormalities	Growth of tumor	9.61e-11		-0.614	ACSS2,AKT1,ALDH1A3,ALDOC,ANXA11,AREG,ASNS,C1QBP,CCND1,CDA,COXFA4,DHCR24,DNAJC11,DPYSL2,DSC2,DVL2,EIF2B1,EIF4EBP1,F3,FANCI,FAT1,FDFT1,FLOT2,FTH1,GABPA,GATAD2A,GDF15,GLUL,GOLM1,GPRC5A,GPX4,GSDMD,HMGA2,HMGCS1,HMOX1,HNRNPA0,HTATIP2,ICAM1,KIF4A,KITLG,MACROH2A1,MAN1A1,MED15,METTL1,MIF,NAGK,NDRG1,NOP53,NT5E,NUCKS1,PAK1,PAK4,PAWR,PHGDH,PLAUR,PLD3,PLIN2,PROCR,PSAT1,PTCD3,PTPN6,RPS6KA3,SAMHD1,SDCBP,SIRT5,S…	79
Cellular Movement	Migration of tumor cell lines	4.72e-12		-0.614	ACAA2,AKT1,ALDH1A3,ALDOC,AREG,ASNS,C1QBP,CBL,CCND1,CD99,CTH,DCUN1D1,DHCR7,DNAJC11,DPYSL2,DVL2,EIF4EBP1,F3,FANCI,FAT1,FDFT1,GDF15,GLUL,GOLM1,GPRC5A,GPX4,GSDMD,HMGA2,HMGCS1,HMOX1,HNRNPH2,HTATIP2,ICAM1,ISYNA1,ITGA3,KIF4A,KITLG,LMO7,MAGI1,MAPK3,MBD2,MECP2,METTL1,MIF,NDRG1,NT5E,NUCKS1,OTUD6B,PAK1,PAK4,PALLD,PCK2,PHGDH,PIK3C2A,PLAUR,PLIN2,PSAT1,PTPN6,RAP1A,RFC2,RHOC,RNASET2,RPS6KA3,RSU1,SAMHD1,SDCBP,SH…	90
Inflammatory Response,Organismal Injury and Abnormalities	Inflammation of absolute anatomical region	6.95e-05		-0.613	AKT1,ANXA3,AREG,ARFGAP2,ASNS,C9orf78,CA2,CBL,CCDC50,CD99,CDA,CHD2,CHD7,CHP1,COX15,CSRP2,CTSD,CYP51A1,DCUN1D1,DDI2,DENND10,DHCR24,DHCR7,DHFR,F11R,F3,FDFT1,FDPS,FTH1,GABPA,GDF15,GLUL,GNS,GPX1,GPX4,GSDMD,H2AC14,HEXB,HMGA2,HMGCS1,HMOX1,HSD17B7,ICAM1,IDI1,IKBIP,ILKAP,KITLG,LSM1,LSS,LTBP4,MAGI1,MAPK3,MAPT,MBD2,MECP2,MIF,MSMO1,MVD,MVK,NSDHL,NT5E,PCK2,PDPR,PHGDH,PLAUR,PLCG2,PLD3,PLIN2,PROCR,PSAT1,PTPN6,R…	91
Cellular Development,Cellular Growth and Proliferation	Cell proliferation of colorectal cancer cell lines	1.65e-06		-0.604	AATF,ACAA2,AKT1,AREG,CCND1,CTSD,DSC2,GABPA,GPRC5A,HMGA2,LPCAT4,MAGI1,MIF,NDRG1,NOP53,NT5E,PAK1,PAK4,PCK2,PHGDH,PIK3C2A,PRKAR2B,RBM28,SHOC2,SLC12A4,SLC3A2,TBK1,TFRC,YAP1,YARS2	30
Cell Death and Survival	Apoptosis	8.91e-12		-0.603	AATF,AKT1,ALDH1A3,ALDOC,ANXA11,AREG,ASNS,BAZ1A,C1QBP,CBL,CCND1,CD99,CTH,CTSD,DCAF7,DFFB,DHCR24,DHFR,DPYSL2,DR1,DSC2,DUT,DVL2,EIF4EBP1,F3,FANCI,FAR1,FAT1,FLOT2,FTH1,GABPA,GATAD2A,GDF15,GLRX,GLUL,GPX1,GPX4,GRPEL2,GSDMD,H1-4,HCFC1,HEXB,HMGA2,HMGN5,HMOX1,HSD17B7,HTATIP2,ILKAP,INTS6,ITGA3,KIF4A,KITLG,LIG3,MAD2L1,MAPK3,MAPT,MARCHF5,MDC1,MECP2,METTL1,MIF,MT-ND4,MVK,NDRG1,NOP53,NT5E,ORC2,PAK1,PAK4,PALLD,…	120
Cancer,Organismal Injury and Abnormalities,Respiratory Disease	Neoplasia of lung cancer cell lines	0.002		-0.602	ALDH1A3,DNAJB4,GPRC5A,HMGA2,HTATIP2,KIF4A,NT5E,PSAT1	8
Cardiovascular Disease,Organismal Injury and Abnormalities,Skeletal and Muscular Disorders	Myocardial infarction	0.00134		-0.6	CA2,CD109,CHP1,DHFR,GDF15,GGCX,HMOX1,MAPK3,MIF,NT5E,PDLIM5,PLCG2,PLIN2,PROCR,PTPN6,RPS6KA3,TF,TMEM106B,TUBG1	19
Connective Tissue Development and Function,Tissue Morphology	Quantity of connective tissue	7.13e-05		-0.596	AKT1,CBL,CCND1,DHFR,DNAJB4,EIF4EBP1,GAMT,GDF15,GPX1,HEXB,HMGA2,HMGN5,HMOX1,KITLG,MAPT,MIF,NT5E,NUCKS1,PLCG2,PLIN2,PRDX3,PRKAG1,PRKAR2B,PTPN6,RPS6KA3,SAMD1,TF,TFRC,YAP1	29
Amino Acid Metabolism	Quantity of amino acids	0.00106		-0.571	AKT1,BCS1L,C1QBP,CTH,FAT1,GAMT,GLUL,MAPT,NUCKS1,PHGDH,SIRT5,SLC1A5,TXNDC17	13
Cancer,Organismal Injury and Abnormalities	Growth of subcutaneous tumor	0.000122		-0.561	ALDH1A3,ALDOC,ANXA11,ASNS,COXFA4,FTH1,GLUL,GOLM1,GPRC5A,GPX4,GSDMD,HMGCS1,HNRNPA0,NT5E,NUCKS1,PHGDH,PLD3,PSAT1,SAMHD1,SMYD3,TIGAR,YAP1,YME1L1	23
Cancer,Gastrointestinal Disease,Organismal Injury and Abnormalities	Pancreaticobiliary carcinoma	1.58e-07		-0.555	ABCD3,ACAT2,AKT1,ALDH1A3,AP3S1,AREG,ASNS,BDH1,BICD1,BMS1,C1QBP,C8orf82,CBL,CCDC50,CCND1,CD109,CHD2,CRYBG1,CSRP2,CTH,CTSD,CYP51A1,DCTD,DDI2,DHFR,EIF2B1,ENOPH1,EPB41L1,F3,FANCI,FAT1,FDPS,GAK,GAMT,GATAD2A,GGCX,GLRX,GNS,GOLM1,GPRC5A,H1-4,HMGCS1,IDI1,ISYNA1,ITGA3,LIG3,LMO7,LPCAT4,LRRC41,LSS,LTBP4,MAPT,MCCC1,METTL1,MROH1,MT-ND4,MVD,NAGK,NARS1,NOL8,NOP53,NSDHL,NT5E,NUCKS1,ORC2,OTUD6B,PAK1,PAK4,PALLD,PAW…	107
Cancer,Gastrointestinal Disease,Organismal Injury and Abnormalities	Pancreaticobiliary cancer	1.9e-07		-0.555	ABCD3,ACAT2,AKT1,ALDH1A3,AP3S1,AREG,ASNS,BDH1,BICD1,BMS1,C1QBP,C8orf82,CBL,CCDC50,CCND1,CD109,CHD2,CRYBG1,CSRP2,CTH,CTSD,CYP51A1,DCTD,DDI2,DHFR,EIF2B1,ENOPH1,EPB41L1,F3,FANCI,FAT1,FDPS,GAK,GAMT,GATAD2A,GDF15,GGCX,GLRX,GNS,GOLM1,GPRC5A,H1-4,HMGCS1,IDI1,ISYNA1,ITGA3,LIG3,LMO7,LPCAT4,LRRC41,LSS,LTBP4,MAD2L1,MAPT,MCCC1,METTL1,MIF,MROH1,MT-ND4,MVD,NAGK,NARS1,NOL8,NOP53,NSDHL,NT5E,NUCKS1,ORC2,OTUD6B,PA…	111
Cancer,Gastrointestinal Disease,Organismal Injury and Abnormalities	Pancreatobiliary adenocarcinoma	5.7e-07		-0.555	ABCD3,ACAT2,AKT1,ALDH1A3,AP3S1,AREG,ASNS,BDH1,BMS1,C1QBP,C8orf82,CBL,CCDC50,CCND1,CD109,CHD2,CRYBG1,CSRP2,CTH,CTSD,CYP51A1,DCTD,DDI2,DHFR,EIF2B1,ENOPH1,EPB41L1,F3,FANCI,FAT1,FDPS,GAMT,GATAD2A,GGCX,GLRX,GNS,GOLM1,GPRC5A,H1-4,HMGCS1,IDI1,ITGA3,LIG3,LMO7,LPCAT4,LRRC41,LSS,LTBP4,MAPT,MCCC1,METTL1,MROH1,MT-ND4,MVD,NAGK,NARS1,NOL8,NOP53,NSDHL,NT5E,OTUD6B,PAK1,PAK4,PALLD,PCK2,PHGDH,PIK3C2A,PLCG2,PPME1,P…	93
Cancer,Organismal Injury and Abnormalities	Abdominal adenocarcinoma	8.95e-25		-0.555	ABCD3,ABI2,ACAA2,ACAT2,ACP1,ACSS2,AKT1,ALDH1A3,ALG2,ANXA11,ANXA3,AP3S1,AREG,ARFGAP2,ARMCX3,ARPC1A,ASNS,ATP6V0C,ATP6V1F,BAZ1A,BCS1L,BDH1,BDH2,BICD1,BLMH,BMS1,C1QBP,C8orf82,C9orf78,CA2,CBL,CCDC50,CCND1,CD109,CD99,CDA,CHD2,CHD7,CHP1,CLNS1A,COMMD9,CORO1B,COX15,COXFA4,CRYBG1,CSRP2,CTH,CTSD,CYP51A1,DCAF7,DCTD,DCUN1D1,DDI2,DDX49,DFFB,DHCR24,DHCR7,DHFR,DHRS7,DHX16,DNAJB4,DNAJC11,DNAJC2,DPYSL2,DSC2,DVL2,E…	294
Cancer,Organismal Injury and Abnormalities	Ductal adenocarcinoma	3.04e-06		-0.555	ABCD3,ACAT2,AKT1,ALDH1A3,AP3S1,AREG,ASNS,BDH1,BMS1,C8orf82,CBL,CCDC50,CCND1,CD109,CHD2,CRYBG1,CSRP2,CTH,CYP51A1,DCTD,DDI2,DFFB,DHFR,EIF2B1,ENOPH1,EPB41L1,F3,FANCI,FAT1,FDPS,FLOT2,GAK,GAMT,GATAD2A,GGCX,GNS,GOLM1,GPRC5A,H1-4,H3C1,HCFC1,HMGCS1,ICAM1,IDI1,ITGA3,LIG3,LMO7,LPCAT4,LRRC41,LSS,LTBP4,MACROH2A2,MAPK3,MAPT,MCCC1,MDC1,METTL1,MROH1,MVD,NAGK,NARS1,NOP53,NSDHL,NT5E,ORC2,OTUD6B,PAK1,PAK4,PALLD,PC…	102
Cancer,Organismal Injury and Abnormalities	Ductal carcinoma	7.94e-06		-0.555	ABCD3,ACAT2,AKT1,ALDH1A3,AP3S1,AREG,ASNS,BDH1,BMS1,C8orf82,CBL,CCDC50,CCND1,CD109,CHD2,CRYBG1,CSRP2,CTH,CYP51A1,DCTD,DDI2,DFFB,DHFR,EIF2B1,ENOPH1,EPB41L1,F3,FANCI,FAT1,FDPS,FLOT2,GAK,GAMT,GATAD2A,GGCX,GNS,GOLM1,GPRC5A,H1-4,H3C1,HCFC1,HMGCS1,ICAM1,IDI1,ISYNA1,ITGA3,LIG3,LMO7,LPCAT4,LRRC41,LSS,LTBP4,MACROH2A2,MAPK3,MAPT,MCCC1,MDC1,METTL1,MROH1,MVD,NAGK,NARS1,NOP53,NSDHL,NT5E,NUCKS1,ORC2,OTUD6B,PAK1…	107
Cell Morphology,Neurological Disease,Organismal Injury and Abnormalities	Abnormal morphology of neurons	0.00057		-0.547	ABI2,CTSD,DHCR7,DVL2,GDF15,GSDMD,HEXB,LMO7,MAPK3,MAPT,MECP2,MIF,PAK4,PLAUR,PTPRF,RPS6KA3,SNAPIN,SORT1,SYNE2,TBK1,TFRC,TMEM106B,VAC14,VIM	24
Cellular Growth and Proliferation,Connective Tissue Development and Function,Tissue Development	Proliferation of connective tissue cells	0.000114		-0.544	ACP1,AKT1,AREG,CBL,CCND1,CD109,CTSD,EIF4EBP1,FTH1,GPX1,HMGA2,HMOX1,KITLG,MAD2L1,MAPK3,MIF,NDRG1,PAWR,PLAUR,PRKAR2B,PTPN6,PTPRF,RPS6KA3,SAAL1,SLC3A2,TF,USP11,VIM,YAP1	29
Free Radical Scavenging,Molecular Transport	Quantity of reactive oxygen species	0.000637		-0.541	AKT1,AREG,C1QBP,COXFA4,CTH,FTH1,GABPA,GPX1,GPX4,HMOX1,MAPT,PPME1,PRDX3,SIRT5,SSBP1,TIGAR,USP11	17
Cancer,Organismal Injury and Abnormalities	Subcutaneous tumor	1.8e-07		-0.515	ABI2,ALDH1A3,ALDOC,ANXA11,AP2S1,ASNS,BDH1,CBL,CD109,CHP1,COXFA4,DHFR,DR1,EIF4EBP1,FTH1,GLUL,GOLM1,GPRC5A,GPX4,GSDMD,HMGA2,HMGCS1,HNRNPA0,HTATIP2,MAPK3,METTL1,MGST1,NDRG1,NT5E,NUCKS1,PCCA,PDLIM5,PHGDH,PLD3,PSAT1,RMND1,SAMHD1,SIRT5,SMYD3,TIGAR,TUBG1,UBE3C,YAP1,YME1L1	44
Cell Death and Survival,Organismal Injury and Abnormalities	Necrosis	1.15e-10		-0.512	AATF,ACP1,ACSS2,AKT1,ALDH1A3,ALDOC,AREG,ASNS,BAZ1A,CBL,CCND1,CD99,CDA,CTH,CTSD,DCTD,DFFB,DHCR24,DHCR7,DHFR,DPYSL2,DR1,DUT,DVL2,EIF2B1,EIF4EBP1,F3,FAR1,FAT1,FDFT1,FDPS,FTH1,GABPA,GDF15,GLRX,GLUL,GPX1,GPX4,GRPEL2,GSDMD,HCFC1,HMGA2,HMGCS1,HMOX1,HTATIP2,ICAM1,ILKAP,INTS6,ITGA3,KIF4A,KITLG,LAMP1,LIG3,LSS,MAD2L1,MAPK3,MAPT,MARCHF5,MDC1,MECP2,METTL1,MIF,MMAB,MT-ND4,MVK,NDRG1,NT5E,ORC2,PAK1,PAK4,PALLD,PA…	121
Cellular Movement	Invasion of tumor cell lines	2.27e-08		-0.51	ACAA2,ACSS2,AKT1,AREG,ASNS,C1QBP,CBL,CCND1,CD99,CTSD,DHCR7,DNAJB4,DNAJC11,DPYSL2,DVL2,EIF4EBP1,F11R,FAT1,FDFT1,GABPA,GDF15,GLUL,GOLM1,GPRC5A,GPX4,GSDMD,HMGA2,HMGCS1,HMOX1,HTATIP2,ICAM1,ISYNA1,ITGA3,KIF4A,MAGI1,MAPK3,MBD2,METTL1,MIF,NDRG1,NT5E,OTUD6B,PAK1,PAK4,PALLD,PCK2,PHGDH,PLAUR,PLIN2,PSAT1,PTPN6,RAP1A,RFC2,RHOC,RPS6KA3,SDCBP,SIRT5,SLC12A4,SLC1A5,SMYD3,SORT1,SRSF3,SSBP1,STK39,STRN,TAB1,TAF15,T…	74
Cellular Movement	Cell movement of cancer cells	0.00214		-0.503	AKT1,F3,ITGA3,MIF,PAK1,PAK4,RHOC,VIM,YME1L1	9
Cellular Compromise,Lipid Metabolism,Small Molecule Biochemistry	Peroxidation of lipid	0.00195		-0.49	AATF,GPX1,GPX4,HMOX1,MAPT,PRDX3,SAR1A	7
Gene Expression	Transcription of DNA	1.61e-07		-0.473	AATF,AKT1,AREG,ARMCX3,C1QBP,CBL,CCND1,CHD7,DNAJC2,DR1,DVL2,F11R,F3,FANCI,FAT1,FTH1,GABPA,GATAD2A,GDF15,H1-4,HCFC1,HEXB,HMGA2,HMGN5,HMOX1,HTATIP2,ICAM1,INTS6,ITGA3,KITLG,LAMTOR3,LMO7,MACROH2A1,MACROH2A2,MAPK3,MAPT,MBD2,MECP2,MED15,MIF,NOP53,NUCKS1,ORC2,PAK1,PAWR,PHGDH,PLCG2,PLIN2,POLR3C,PRKAR2B,PTPN6,PTPRF,RAN,RAP1A,RHOC,RNASET2,RPS6KA3,RSF1,SAMD1,SAMHD1,SAR1A,SDCBP,SLC3A2,SMYD3,SSBP1,SSRP1,TAB1,T…	80
Cellular Response to Therapeutics	Sensitivity of breast cancer cell lines	9.37e-06		-0.471	AKT1,CCND1,DR1,DSC2,FANCI,MAGI1,PAK1,RPS6KA3,SDCBP,STEEP1,YAP1	11
Cardiovascular System Development and Function,Organismal Development	Vasculogenesis	1.74e-05		-0.464	ACP1,AKT1,ALDH1A3,CBL,CCND1,CHD7,CTH,CYP51A1,F11R,F3,FAT1,GLA,GLRX,GLUL,GPX1,GSDMD,HEXB,HMOX1,HSD17B7,ICAM1,KITLG,MAGI1,MAPT,MIF,PAK1,PIK3C2A,PLAUR,PROCR,PTPN6,PTPRF,RAP1A,RHOC,STK39,STX7,SYNE2,TAB1,TF,VIM,VPS51,YAP1	40
Cellular Function and Maintenance,Protein Synthesis	Translation of protein	0.00043		-0.459	AKT1,C1QBP,CCND1,DHFR,EIF2B1,EIF4EBP1,FTH1,MAPT,MID1,MRPL2,MT-ND4,MVK,OTUD6B,PHGDH,RIDA,RNASET2,RPL14,RPL31,SRSF3,SRSF7,TBK1,VAMP3	22
Lipid Metabolism,Molecular Transport,Small Molecule Biochemistry	Accumulation of sterol	0.000182		-0.457	ACAT2,CYP51A1,DHCR24,DHCR7,GOLM1,HMOX1,LAMP1,SORT1	8
Cell Death and Survival	Cell viability	2.47e-12		-0.456	ACSS2,AKT1,ALDH1A3,ALG2,AREG,ASNS,CA2,CBL,CCND1,CLNS1A,CTH,CTSD,DHCR24,DSC2,DUT,FANCI,FAT1,FTH1,GABPA,GAK,GAMT,GDF15,GNL3L,GPRC5A,GPX1,GPX4,GSDMD,HMGA2,HMGCS1,HMOX1,HTATIP2,ICAM1,ITGA3,KIF4A,KITLG,LAMTOR3,LIG3,LSM8,LSS,MACROH2A1,MAD2L1,MAPK3,MAPT,MDC1,MED15,METTL1,MGST1,MIF,MMAB,MVK,NDRG1,NOP53,NRBP1,PAK1,PAK4,PHGDH,PIK3C2A,PLCG2,PLIN2,PPP1R11,PPP2R1B,PTPN6,RAN,RFC2,RPS6KA3,RSF1,SAMHD1,SDCBP,SIRT…	85
Cell Cycle	Senescence of cells	0.000433		-0.454	AKT1,CBL,CCND1,CHD7,EIF4EBP1,HMGA2,HMOX1,MACROH2A1,MAGI1,MAPK3,MIF,PAK1,PAK4,SIRT5,SRSF3,TAB1,TRIM16,YAP1	18
Infectious Diseases,Organismal Injury and Abnormalities	Flu	0.0023		-0.447	DHFR,FANCI,MAPK3,NOP53,RAN,SRSF3,SVIL,TUBG1	8
Cancer	Transformation of fibroblast cell lines	0.00135		-0.44	AKT1,CBL,CCND1,DCUN1D1,DFFB,FTH1,HMGA2,PAK4,PLCG2,PTPN6,RAP1A,YAP1	12
Cellular Movement	Migration of prostate cancer cell lines	8.94e-06		-0.435	AKT1,CD99,DCUN1D1,GDF15,GOLM1,HMOX1,HNRNPH2,ITGA3,NDRG1,PAK1,SDCBP,SH3BP1,SORT1,VIM,YAP1	15
Gastrointestinal Disease,Organismal Injury and Abnormalities	Damage of digestive system	0.000563		-0.433	ACAA2,AREG,ASNS,DHFR,F3,GPX4,HMOX1,IKBIP,MIF,NT5E,PAWR,RNASET2,SORT1,SRSF3,YAP1	15
Cellular Development,Cellular Growth and Proliferation,Nervous System Development and Function,Tissue Development	Growth of neurites	0.000566		-0.432	AKT1,CORO1B,DHCR24,DPYSL2,DVL2,EIF4EBP1,HMGCS1,ITGA3,KITLG,LSS,MAPK3,MAPT,MID1,PAK1,PAK4,PALLD,PTPN6,PTPRF,STX7,VIM	20
Cellular Development,Cellular Growth and Proliferation	Proliferation of lung cancer cell lines	1.88e-05		-0.409	AKT1,ALDOC,AREG,ASNS,C1QBP,CCND1,DNAJB4,F3,FLOT2,FTH1,GPRC5A,GPX4,HMGCS1,HMOX1,KIF4A,KITLG,MACROH2A1,MAD2L1,NT5E,OTUD6B,PLAUR,SDCBP,SIRT5,SLC1A5,SLC3A2,TBK1,USP11,YAP1,YME1L1	29
Organismal Injury and Abnormalities	Fibrosis	3.92e-05		-0.408	AKT1,ANXA3,BCS1L,BLMH,C1QBP,CBL,CHP1,CNN3,DFFB,DHFR,DSC2,F3,FAT1,FDPS,GATAD2A,GDF15,GLRX,GOLM1,GPX1,GPX4,GSDMD,HMGA2,HMGCS1,HMOX1,ICAM1,KITLG,LTBP4,MAD2L1,MAPT,MIF,NT5E,PAK1,PALLD,PHGDH,PLAUR,PLIN2,PRDX3,PTGFRN,SERPINB1,SMYD3,SRSF3,SVIL,TF,TFRC,VIM,YAP1	46
Cellular Development,Cellular Growth and Proliferation,Nervous System Development and Function,Tissue Development	Proliferation of neuronal cells	0.000485		-0.401	AKT1,CCND1,CORO1B,DHCR24,DPYSL2,DVL2,EIF4EBP1,HMGCS1,ITGA3,KITLG,LSS,MAPK3,MAPT,MECP2,MID1,PAK1,PAK4,PALLD,PRDX3,PTPN6,PTPRF,STX7,VIM	23
Cell Death and Survival,Organismal Injury and Abnormalities	Cell death of lung cancer cell lines	7.05e-05		-0.395	AKT1,ALDOC,AREG,CCND1,GPX1,HTATIP2,ILKAP,KITLG,MDC1,NT5E,PAWR,PCK2,PSAT1,PTPN6,SLC1A5,SSRP1,TBK1,UXS1,XPC,YAP1,YME1L1	21
Cancer,Gastrointestinal Disease,Organismal Injury and Abnormalities	Pancreaticobiliary neoplasm	3e-06		-0.391	ABCD3,ACAT2,AKT1,ALDH1A3,AP3S1,AREG,ASNS,BDH1,BICD1,BMS1,C1QBP,C8orf82,CBL,CCDC50,CCND1,CD109,CHD2,CRYBG1,CSRP2,CTH,CTSD,CYP51A1,DCTD,DDI2,DHFR,EIF2B1,ENOPH1,EPB41L1,F3,FANCI,FAT1,FDPS,GAK,GAMT,GATAD2A,GDF15,GGCX,GLRX,GNS,GOLM1,GPRC5A,H1-4,HMGA2,HMGCS1,IDI1,ISYNA1,ITGA3,LIG3,LMO7,LPCAT4,LRRC41,LSS,LTBP4,MAD2L1,MAPT,MCCC1,METTL1,MIF,MROH1,MT-ND4,MVD,NAGK,NARS1,NOL8,NOP53,NSDHL,NT5E,NUCKS1,NUDCD1,O…	114
Cardiovascular Disease,Hematological Disease,Organismal Injury and Abnormalities	Thrombus	0.000849		-0.391	AKT1,CHP1,CTSD,F3,GGCX,HMOX1,MIF,MT-ND4,PALLD,PIK3C2A,PLCG2,PROCR,RAP1A,STX10,TAB1,TUBG1,VPS51,YAP1	18
Cellular Development	Differentiation of tumor cell lines	0.000123		-0.376	AKT1,BDH2,C1QBP,CBL,CCND1,DVL2,HMOX1,KITLG,LAMTOR3,MIF,NDRG1,PAK4,PLAUR,PRDX3,PRKAR2B,SMYD3,SORT1,STK39,TRIM16	19
Cardiovascular Disease,Hematological Disease,Organismal Injury and Abnormalities	Anemia	1.89e-06		-0.371	ACSS2,AKT1,C1QBP,CCND1,CDA,CHP1,CYP51A1,DFFB,DHFR,F3,FANCI,GPX1,HMOX1,ICAM1,KITLG,LRRC41,MIF,PLCG2,POGZ,PRDX3,PRIM2,PRKAG1,SLC12A4,TF,TFRC,TUBG1,YARS2	27
Cardiovascular System Development and Function,Cellular Movement	Migration of endothelial cells	0.00014		-0.369	ACP1,AKT1,ALDH1A3,ANXA3,F11R,F3,GLUL,GPX1,ICAM1,ITGA3,KITLG,MECP2,MIF,PIK3C2A,PLAUR,PTPN6,RAP1A,SH3BP1,VIM,YAP1	20
Cellular Function and Maintenance,Protein Degradation,Protein Synthesis	Stabilization of protein	2.93e-06		-0.362	AKT1,ASNS,ATP6V0C,C1QBP,CBL,CCND1,CHP1,DDI2,EPB41L1,FLOT2,GLRX,GLUL,GNL3L,GPRC5A,HCFC1,HMGCS1,HMOX1,LAMP1,LSS,MAPK3,NDRG1,NOP53,PAK1,PAK4,PKP2,RPS6KA3,SDCBP,SORT1,STK39,TBK1,TF,TSN,USP11,XPC,YAP1	35
Amino Acid Metabolism,Molecular Transport,Small Molecule Biochemistry	Uptake of glutamine	0.000209		-0.345	GLUL,ITGA3,RHOC,SLC1A5	4
Infectious Diseases,Organismal Injury and Abnormalities	Infection of cells	5.96e-05		-0.34	AKT1,ARPC1A,ATP6V0C,C1QBP,CA2,CBL,CLNS1A,F3,FANCI,GATAD2A,HMGCS1,ICAM1,INTS6,LIG3,MAN1A1,MAPK3,MED15,NRBP1,PAK1,RAD23A,RAN,RHOC,RPS6KA3,SAMHD1,SRSF3,SVIL,TANK,TBK1,TFRC,TMEM106B,UTP11,VIM,WDR46	33
Cellular Movement	Cell movement of lung cancer cell lines	5.78e-05		-0.339	AKT1,ALDOC,C1QBP,DNAJB4,GPRC5A,HMGA2,HMGCS1,HMOX1,HTATIP2,KIF4A,MBD2,MIF,NT5E,PSAT1,RPS6KA3,SDCBP,SLC1A5,TBK1,VIM,YAP1,YME1L1	21
Cell Death and Survival	Cell survival	1e-12		-0.323	ACSS2,AKT1,ALDH1A3,ALG2,AREG,ASNS,CA2,CBL,CCND1,CLNS1A,CTH,CTSD,DHCR24,DSC2,DUT,EIF2B1,FANCI,FAT1,FTH1,GABPA,GAK,GAMT,GDF15,GLRX,GNL3L,GPRC5A,GPX1,GPX4,GSDMD,HMGA2,HMGCS1,HMOX1,HTATIP2,ICAM1,ITGA3,KIF4A,KITLG,LAMTOR3,LIG3,LSM8,LSS,MACROH2A1,MAD2L1,MAPK3,MAPT,MDC1,MED15,METTL1,MGST1,MIF,MMAB,MVK,NDRG1,NOP53,NRBP1,PAK1,PAK4,PHGDH,PIK3C2A,PLCG2,PLIN2,PPP1R11,PPP2R1B,PTPN6,RAN,RFC2,RPS6KA3,RSF1,SAMHD…	88
Organismal Injury and Abnormalities	Pulmonary fibrosis or aplastic anemia	0.00103		-0.316	AKT1,CHP1,CNN3,CYP51A1,DHFR,FANCI,FAT1,GDF15,GLRX,GPX1,HMGA2,ICAM1,KITLG,MAD2L1,NT5E,PHGDH,PLAUR,PRDX3,PRIM2,PTGFRN,SVIL,VIM,YAP1	23
Cancer,Organismal Injury and Abnormalities,Respiratory Disease	Lung carcinoma	0.00125		-0.308	ABI2,ACAT2,AKT1,ALDH1A3,ALDOC,ANXA3,AP3S1,AREG,ARFGAP2,ARMCX3,ASNS,BAZ1A,BDH1,BMS1,C1QBP,C2orf49,CBL,CCDC50,CCND1,CD99,CDA,CHD2,CRYBG1,CTH,CTSD,DCAF7,DCTD,DHCR24,DHCR7,DHFR,DNAJB4,DSC2,EBP,EIF4EBP1,EXOSC2,F11R,F3,FANCI,FAR1,FAT1,FDFT1,FDPS,FKBP2,FTH1,GABPA,GLA,GNL3L,GOLM1,GPX1,GRIPAP1,GSDMD,H1-4,HCFC1,HMGA2,HMGCS1,HSPA14,HTATIP2,ICAM1,IDH3G,ITGA3,KIF4A,LAMP1,LMO7,LPCAT4,LRRC41,MACROD1,MACROH2A2,M…	138
Cancer,Organismal Injury and Abnormalities,Respiratory Disease	Non-small cell lung carcinoma	0.00188		-0.308	ABI2,AKT1,ALDH1A3,ALDOC,ANXA3,AP3S1,AREG,ARFGAP2,ASNS,BAZ1A,BDH1,BMS1,C1QBP,C2orf49,CBL,CCND1,CDA,CHD2,CRYBG1,CTH,CTSD,DHCR24,DHFR,DNAJB4,EIF4EBP1,F3,FANCI,FAT1,FDFT1,FDPS,FKBP2,GLA,GNL3L,GOLM1,GPX1,GSDMD,H1-4,HMGA2,HMGCS1,HTATIP2,ICAM1,ITGA3,KIF4A,LAMP1,LMO7,LPCAT4,LRRC41,MACROD1,MAD2L1,MAGI1,MDC1,MROH1,MRPL2,MVD,NDUFA11,NOL8,NOP14,NT5E,NUCKS1,OTUD6B,PCCA,PHGDH,PKP2,PLAUR,PLCG2,PLIN2,POGZ,PRIM2,…	98
Infectious Diseases,Organismal Injury and Abnormalities	Viral entry	0.00111		-0.307	ATP6V0C,CBL,ITGA3,PAK1,SDCBP,SLC3A2,TFRC,VIM	8
Post-Translational Modification	Ubiquitination	5.15e-06		-0.307	AKT1,ALDH1A3,BLMH,CBL,CCND1,CHP1,DCAF7,DCUN1D1,EIF4EBP1,FANCI,FAT1,FLOT2,GATAD2A,GNL3L,GOLM1,H3C1,HMGCS1,KIF4A,MACROH2A1,MAPT,MARCHF5,MID1,MVK,NDRG1,NOP53,OTUD6B,PHGDH,PLAUR,PTPN6,RAD23A,RPS6KA3,SDCBP,SIRT5,SRSF3,STK39,TANK,TBK1,TIGAR,TUBG1,UBE3C,USP11,UTP11,XPC,YAP1	44
Post-Translational Modification	Ubiquitination of protein	7.5e-06		-0.307	AKT1,ALDH1A3,BLMH,CBL,CCND1,CHP1,DCAF7,DCUN1D1,EIF4EBP1,FANCI,FAT1,FLOT2,GATAD2A,GNL3L,GOLM1,H3C1,HMGCS1,KIF4A,MACROH2A1,MAPT,MARCHF5,MID1,MVK,NDRG1,NOP53,OTUD6B,PHGDH,PTPN6,RAD23A,RPS6KA3,SDCBP,SIRT5,SRSF3,STK39,TANK,TBK1,TIGAR,TUBG1,UBE3C,USP11,UTP11,XPC,YAP1	43
Cell Cycle,Gene Expression	Binding of DNA	2.65e-05		-0.305	AATF,AKT1,BAZ1A,CCND1,CD99,F3,GDF15,GLRX,GPX1,H1-4,HCFC1,HMGA2,HMOX1,KITLG,MACROH2A1,MAPK3,MAPT,MBD2,MECP2,MIF,ORC2,PAK1,PAWR,PTPN6,RPS6KA3,SLIRP,SMYD3,SRSF3,TBK1,TF,USP11,VIM,XPC,YAP1	34
Cell Death and Survival	Cell viability of breast cancer cell lines	0.00127		-0.3	AKT1,CA2,CCND1,GDF15,GPX1,HMGA2,ITGA3,MAD2L1,NRBP1,PHGDH,RPS6KA3,TF,USP11,YAP1	14
Cancer,Gastrointestinal Disease,Organismal Injury and Abnormalities	Hepato-pancreato-biliary cancer	8.03e-14		-0.293	ABCD3,ACAA2,ACAT2,ACP1,ACSS2,AKT1,ALDH1A3,ANXA3,AP3S1,AREG,ARPC1A,ASNS,BAZ1A,BCS1L,BDH1,BDH2,BICD1,BMS1,C1QBP,C2orf49,C8orf82,C9orf78,CA2,CBL,CCDC50,CCND1,CD109,CDA,CHD2,CRYBG1,CSRP2,CTH,CTSD,CYP51A1,DCTD,DDI2,DDX49,DENND10,DHCR24,DHCR7,DHFR,DHX16,DNAJC2,DVL2,EIF2B1,EIF4EBP1,ENOPH1,EPB41L1,F3,FANCI,FAT1,FDFT1,FDPS,FKBP2,FTH1,GAK,GAMT,GATAD2A,GATD1,GDF15,GGCX,GLRX,GLUL,GNL3L,GNS,GOLM1,GPRC5A,GPX1,…	205
Neurological Disease,Organismal Injury and Abnormalities	Movement disorders	4.85e-12		-0.287	ACP1,AKT1,ALDOC,ARMCX3,ASNS,BDH2,BLMH,CA2,CBL,CHD2,CHD7,CHP1,COX15,COXFA4,CSRP2,CTSD,CYP51A1,DHCR7,DHFR,F11R,F3,FAT1,FDFT1,FDPS,FLOT2,FTH1,GAK,GAMT,GPRC5A,GPX1,GSDMD,HEXB,HMOX1,IDH3G,ISYNA1,LAMP1,LIG3,LMO7,MAN1A1,MAPT,MCCC1,MECP2,MT-ND4,MT-ND5,NARS1,NDRG1,NDUFA2,NDUFB6,NDUFS5,NRBP1,NUCKS1,ORC2,PDLIM5,PHGDH,PKP2,PLAUR,PLD3,PRDX3,PRIM2,PSAT1,PTGFRN,PTPA,PTPN6,RAN,RNASET2,RPL31,SLIRP,SMYD3,SORT1,SYN…	83
Cell Cycle	G1 phase	0.000452		-0.286	AATF,AKT1,CBL,CCND1,EIF4EBP1,EPB41L1,GDF15,GLUL,GOLM1,ILKAP,KITLG,MAPK3,NDRG1,NOP53,NT5E,NUCKS1,ORC2,PTPN6,RPS6KA3,SRSF3,TFRC,TUBG1,USP11,YAP1	24
Cellular Growth and Proliferation	Outgrowth of cells	0.00149		-0.282	AKT1,CCND1,CORO1B,CTSD,DPYSL2,DVL2,ITGA3,KITLG,MAPK3,MAPT,MECP2,PAK1,PAK4,PALLD,PRDX3,PTPN6,PTPRF,VIM	18
Cellular Development,Cellular Growth and Proliferation,Connective Tissue Development and Function,Tissue Development	Colony formation of fibroblast cell lines	6.63e-05		-0.277	CBL,CCND1,MAPK3,PLAUR,PTPN6,PTPRF,RPS6KA3,SLC3A2,YAP1	9
Cellular Assembly and Organization,Cellular Function and Maintenance	Stabilization of microtubules	0.000502		-0.274	DPYSL2,KIF4A,MAPT,MID1,PIK3C2A,RPS6KA3,TBK1	7
Cellular Movement	Invasion of cells	1.53e-08		-0.266	ACAA2,ACSS2,AKT1,AREG,ASNS,ATP6V0C,C1QBP,CBL,CCND1,CD99,CTSD,DHCR7,DNAJB4,DNAJC11,DPYSL2,DVL2,EIF4EBP1,F11R,F3,FAT1,FDFT1,GABPA,GDF15,GLUL,GOLM1,GPRC5A,GPX4,GSDMD,HMGA2,HMGCS1,HMOX1,HTATIP2,ICAM1,ISYNA1,ITGA3,KIF4A,KITLG,MAGI1,MAPK3,MBD2,METTL1,MIF,NDRG1,NT5E,OTUD6B,PAK1,PAK4,PALLD,PCK2,PHGDH,PLAUR,PLIN2,PSAT1,PTPN6,RAP1A,RFC2,RHOC,RPS6KA3,SDCBP,SIRT5,SLC12A4,SLC1A5,SMYD3,SORT1,SRSF3,SSBP1,STK39,…	79
Cellular Development,Cellular Growth and Proliferation	Cell proliferation of tumor cell lines	2.63e-13		-0.263	AATF,ACAA2,ACSS2,AKT1,ALDOC,ANXA11,AREG,ASNS,BDH1,BICD1,C1QBP,CBL,CCND1,CD99,CHP1,COXFA4,CTH,CTSD,CYP51A1,DCUN1D1,DHCR24,DHCR7,DNAJB4,DPYSL2,DSC2,DVL2,EIF4EBP1,F3,FANCI,FAT1,FDFT1,FDPS,FLOT2,FTH1,GABPA,GDF15,GLRX,GLUL,GOLM1,GPRC5A,GPX1,GPX4,GSDMD,HMGA2,HMGCS1,HMOX1,HNRNPH2,HTATIP2,ILKAP,ISYNA1,ITGA3,KIF4A,KITLG,LPCAT4,MACROH2A1,MAD2L1,MAGI1,MAPK3,MAPT,MBD2,MECP2,METTL1,MIF,MSMO1,MVD,MVK,NDRG1,NOP…	120
Tissue Morphology	Quantity of cells	4.38e-05		-0.262	AKT1,C1QBP,CBL,CCND1,CD99,CHD7,CTH,CTSD,DFFB,DHFR,DSC2,DVL2,EIF4EBP1,F3,FANCI,FAR1,FAT1,FTH1,GAMT,GDF15,GLA,GPX1,GPX4,GSDMD,HEXB,HMGA2,HMGN5,HMOX1,HSD17B7,HTATIP2,ICAM1,ISYNA1,ITGA3,KITLG,MACROH2A1,MAD2L1,MAPK3,MAPT,MECP2,METTL1,MIF,NDRG1,NT5E,PAK1,PAWR,PHGDH,PIP4K2C,PLAUR,PLCG2,PLD3,PPME1,PRKAG1,PROCR,PSMG2,PTCD3,PTPN6,PTPRF,RAP1A,RFC2,RNASET2,RPS6KA3,SAMD1,SLC30A7,SRSF3,SSRP1,TANK,TF,TFRC,TMEM1…	72
Cell Death and Survival,Cell Morphology,Nervous System Development and Function,Neurological Disease,Organismal Injury and Abnormalities	Loss of neurons	0.00108		-0.259	CTSD,DHCR7,GDF15,GSDMD,MAPK3,MAPT,MIF,PLAUR,TBK1,TMEM106B,VAC14	11
Organismal Injury and Abnormalities	Non-malignant disorder	1.85e-05		-0.258	ABI2,AKT1,ALDH1A3,ALDOC,ALG2,ANXA3,AP2S1,AREG,ATP6V1F,BAZ1A,BDH1,C9orf78,CA2,CBL,CCND1,CD109,CDA,CHD2,CHP1,COMMD9,CSRP2,CYP51A1,DHCR7,DHFR,DR1,DUT,DVL2,EIF4EBP1,F3,FANCI,FAT1,FDFT1,FDPS,FTH1,GDF15,GGCX,GLA,GLRX,GLUL,GSDMD,HCFC1,HMGA2,HMGCS1,HMOX1,HPCAL1,HSD17B7,HTATIP2,ICAM1,KIF4A,KITLG,LPCAT4,LTBP4,MAPK3,MDC1,MECP2,MGST1,MT-ND4,NDRG1,ORC2,PAK1,PCCA,PDLIM5,PHGDH,PKIB,PLAUR,PLCG2,PLD3,PRIM2,PSAT1,…	89
Cellular Function and Maintenance,Gene Expression,Protein Synthesis	Translation of mRNA	0.000194		-0.256	AKT1,CCND1,DHFR,EIF2B1,EIF4EBP1,FTH1,MAPT,MID1,MRPL2,MT-ND4,MVK,OTUD6B,PHGDH,RIDA,RNASET2,RPL14,RPL31,SRSF3,SRSF7,TBK1,VAMP3	21
Cellular Movement	Movement of adenocarcinoma cell lines	9.17e-08		-0.254	AKT1,ALDOC,C1QBP,DNAJB4,F3,HMGA2,HMGCS1,HTATIP2,KIF4A,KITLG,MBD2,MIF,NDRG1,NT5E,PAK1,PAK4,PSAT1,RPS6KA3,SDCBP,SLC1A5,TBK1,TIGAR,VIM,YAP1,YME1L1	25
Cell Death and Survival,Organismal Injury and Abnormalities	Cell death of epithelial cells	0.000191		-0.253	AATF,AKT1,CBL,CCND1,CTH,F3,GDF15,GPX4,GSDMD,HMOX1,ICAM1,ITGA3,MAPT,MIF,MVK,NDRG1,ORC2,PAK1,PAWR,PLAUR,RPS6KA3,SSRP1,TBK1,TFRC,UXT,YAP1	26
Cellular Movement	Cell movement of prostate cancer cell lines	6.21e-06		-0.248	AKT1,CD99,DCUN1D1,GDF15,GOLM1,HMOX1,HNRNPH2,ITGA3,NDRG1,PAK1,PAK4,SDCBP,SH3BP1,SORT1,VIM,YAP1	16
Cellular Compromise	Fragmentation of mitochondria	7.82e-05		-0.239	ABCD3,DNAJC11,DUT,MACROD1,MAPT,MARCHF5,MECP2,MIF,YME1L1	9
Cellular Development	Maturation of progenitor cells	0.000338		-0.239	AKT1,CCND1,HMOX1,KITLG,MACROH2A2,MAPK3,PTPN6	7
Cancer,Organismal Injury and Abnormalities	Abdominal carcinoma	1.13e-31		-0.221	ABCD3,ABI2,ACAA2,ACAT2,ACP1,ACSS2,AKT1,ALDH1A3,ALG2,ANXA11,ANXA3,AP3S1,AREG,ARFGAP2,ARMCX3,ARPC1A,ASNS,ATP6V0C,ATP6V1F,ATPAF2,BAZ1A,BCS1L,BDH1,BDH2,BICD1,BLMH,BMS1,C1QBP,C2orf49,C8orf82,C9orf78,CA2,CBL,CCDC50,CCND1,CD109,CD99,CDA,CHD2,CHD7,CHP1,CLNS1A,COMMD9,CORO1B,COX15,COXFA4,CRYBG1,CSRP2,CTH,CTSD,CYP51A1,DCAF7,DCTD,DCUN1D1,DDI2,DDX49,DENND10,DFFB,DHCR24,DHCR7,DHFR,DHRS7,DHX16,DNAJB4,DNAJC11,DN…	316
Connective Tissue Disorders,Inflammatory Disease,Inflammatory Response,Organismal Injury and Abnormalities,Skeletal and Muscular Disorders	Inflammation of joint	0.000205		-0.218	ANXA3,AREG,ASNS,C9orf78,CA2,CDA,CHD2,CHP1,COX15,CSRP2,CTSD,DCUN1D1,DHFR,F11R,FDFT1,FDPS,FTH1,GABPA,GDF15,GLUL,GNS,GPX4,HMGA2,HMOX1,ICAM1,IKBIP,KITLG,LTBP4,MAGI1,MAPK3,MAPT,MBD2,MECP2,MIF,PCK2,PDPR,PHGDH,PLAUR,PLCG2,PLD3,PLIN2,PROCR,PTPN6,RNASET2,RPL31,SLBP,SLC3A2,SMYD3,SORT1,SSBP1,TBK1,TF,TFRC,TUBG1,USP11,VIM,YAP1	57
Cellular Function and Maintenance,DNA Replication, Recombination, and Repair	Metabolism of DNA	0.000244		-0.202	AKT1,ANXA3,BAZ1A,DFFB,DNAJC2,DUT,GPX1,HMGA2,KITLG,LIG3,MAPT,NT5E,NUCKS1,ORC2,PAK1,PRIM2,RAN,SSBP1,SSRP1	19
Cellular Development,Cellular Growth and Proliferation	Cell proliferation of carcinoma cell lines	9.09e-08		-0.2	ACAA2,AKT1,ALDOC,ANXA11,AREG,ASNS,BDH1,C1QBP,CCND1,DHCR24,DHCR7,DNAJB4,EIF4EBP1,F3,FLOT2,FTH1,GDF15,GLUL,GOLM1,GPX4,HMGA2,HMGCS1,HMOX1,ISYNA1,KIF4A,KITLG,MACROH2A1,MAD2L1,METTL1,NOP14,NT5E,OTUD6B,PAK1,PAK4,PIK3C2A,PLAUR,PLIN2,PTPRF,RPS6KA3,SDCBP,SHOC2,SIRT5,SLC12A4,SLC1A5,SLC3A2,SMYD3,SRSF3,TAB1,TBK1,TFRC,TUBG1,USP11,VAMP3,YAP1,YME1L1	55
Embryonic Development,Nervous System Development and Function,Organismal Development	Development of central nervous system	0.0016		-0.2	AKT1,ALDH1A3,CCND1,CHD7,DHCR7,EIF2B1,F3,GAK,GAMT,GPX4,HSD17B7,INTS15,ITGA3,MACROH2A2,MAPK3,MAPT,MECP2,METTL1,MID1,NDRG1,PAK1,PHGDH,RPS6KA3,THOC6,VIM,VPS51,YAP1	27
Organismal Injury and Abnormalities	Hypertrophy	0.00157		-0.193	ACSS2,AKT1,CA2,CTSD,DFFB,DSC2,EIF4EBP1,GDF15,GLA,GPX1,HMOX1,ICAM1,MAPK3,MIF,NT5E,PAK1,PRDX3,RAP1A,SIRT5,TAB1,TBK1,YAP1	22
Cancer,Organismal Injury and Abnormalities	Neoplasia of carcinoma cell lines	0.000589		-0.191	AKT1,ALDH1A3,CCND1,DNAJB4,GOLM1,HMGA2,HTATIP2,KIF4A,NDRG1,NT5E,PLAUR,PSAT1,RHOC,SMYD3,TBK1	15
Organismal Injury and Abnormalities	Abnormal morphology of head	1.13e-05		-0.19	ABI2,ACSS2,AKT1,ALDH1A3,AREG,CCND1,CHD2,CHD7,CTSD,CYP51A1,DHCR7,DHFR,DVL2,EPB41L1,EXOSC2,FDFT1,GSDMD,H3C1,H4C1,HEXB,HMGA2,ICAM1,ITGA3,KITLG,LAMP1,LMO7,MACROH2A1,MACROH2A2,MAPT,MECP2,MID1,MIF,PAK1,PAK4,PHGDH,PLAUR,PTPRF,RPS6KA3,SAMD1,SORT1,STEEP1,TBK1,THOC6,YAP1	44
Cancer,Gastrointestinal Disease,Hepatic System Disease,Organismal Injury and Abnormalities	Liver carcinoma	2.91e-08		-0.18	ACAA2,ACP1,ACSS2,AKT1,ALDH1A3,ANXA3,AP3S1,AREG,ARPC1A,BAZ1A,BCS1L,BDH1,BDH2,BMS1,C2orf49,C9orf78,CA2,CCND1,CD109,CDA,CHD2,CTH,CTSD,CYP51A1,DDI2,DENND10,DHCR24,DHCR7,DHFR,DHX16,DNAJC2,DVL2,EPB41L1,F3,FANCI,FAT1,FDFT1,FDPS,FKBP2,FTH1,GAK,GATD1,GLUL,GNL3L,GOLM1,GPX1,GSDMD,H1-4,H2BC14,HCFC1,HEXB,HMGA2,HMGCS1,HMOX1,HSD17B7,HSPA14,HTATIP2,ICAM1,IDH3G,ILKAP,INTS15,INTS6,IPO8,KIF4A,LRRC41,LSS,LTBP4,MACRO…	150
Cellular Development,Cellular Growth and Proliferation,Hematological System Development and Function,Lymphoid Tissue Structure and Development,Organ Development,Tissue Development	Proliferation of splenocytes	0.00138		-0.18	AKT1,CBL,CTH,ICAM1,KITLG,MAPK3,MIF,NT5E,PIP4K2C,PTPN6,TFRC	11
Neurological Disease,Organismal Injury and Abnormalities	Abnormal morphology of nervous system	0.00096		-0.177	ABI2,AKT1,CCND1,CTSD,DHCR7,DVL2,EPB41L1,GDF15,GSDMD,HEXB,ITGA3,LMO7,MAPK3,MAPT,MECP2,MID1,MIF,PAK4,PHGDH,PLAUR,PTPRF,RPS6KA3,SNAPIN,SORT1,SYNE2,TBK1,TFRC,TMEM106B,VAC14,VIM,XPC,YAP1	32
Cancer,Organismal Injury and Abnormalities	Extrapulmonary secondary neoplasm	6.38e-07		-0.16	AKT1,C1QBP,CCND1,CD99,CHP1,CRYBG1,DHCR7,DHFR,DPYSL2,DSC2,EIF4EBP1,F3,FAT1,FDFT1,FDPS,GDF15,GLRX,GLUL,GPRC5A,HMOX1,ICAM1,ITGA3,KIF4A,MGST1,NT5E,PAK4,PHGDH,PLAUR,RPS6KA3,SMYD3,TBK1,TF,TUBG1,YAP1	34
Cardiovascular Disease,Organismal Injury and Abnormalities	Pericardial effusion	0.000855		-0.152	CYP51A1,DVL2,HSD17B7,TFRC,TUBG1	5
Developmental Disorder,Neurological Disease,Organismal Injury and Abnormalities	Congenital neurological disorder	1.75e-07		-0.143	ALG2,ASNS,BAZ1A,BCS1L,CA2,CBL,CCND1,CHD2,CHD7,CNN3,CTSD,DHFR,DVL2,EIF4EBP1,FANCI,FAT1,FLOT2,GAMT,GLUL,GSDMD,GSTT2B,HCFC1,HEXB,HMOX1,HSD17B7,ICAM1,LAMP1,MAPT,MECP2,MED15,MID1,MT-ND4,MT-ND5,NARS1,OTUD6B,PAK1,PALLD,PCCA,PHGDH,POGZ,PTPRF,RPS6KA3,SAMD1,SHOC2,SLC30A7,SMYD3,STEEP1,THOC6,TUBG1,VPS51,YARS2	51
Cell Cycle,Gene Expression	Binding of gene	8.39e-05		-0.137	AATF,AKT1,BAZ1A,CCND1,CD99,F3,GDF15,GPX1,HCFC1,HMGA2,HMOX1,KITLG,MACROH2A1,MAPK3,MAPT,MECP2,ORC2,PAK1,PAWR,PTPN6,SLIRP,SMYD3,SRSF3,TBK1,USP11,VIM,XPC,YAP1	28
Developmental Disorder,Organismal Injury and Abnormalities	Dysgenesis	0.00169		-0.135	AKT1,ALDH1A3,BMS1,CBL,CCND1,CHD7,CHP1,CTSD,CYP51A1,DFFB,GLUL,HMOX1,HSD17B7,ITGA3,KITLG,LAMP1,PCCA,PHGDH,PKP2,PLCG2,POGZ,PTPRF,RPS6KA3,TAB1,VPS51,YAP1	26
Cancer,Gastrointestinal Disease,Hepatic System Disease,Organismal Injury and Abnormalities	Hepatobiliary carcinoma	2.03e-08		-0.127	ACAA2,ACP1,ACSS2,AKT1,ALDH1A3,ANXA3,AP3S1,AREG,ARPC1A,BAZ1A,BCS1L,BDH1,BDH2,BMS1,C2orf49,C9orf78,CA2,CCND1,CD109,CDA,CHD2,CTH,CTSD,CYP51A1,DDI2,DENND10,DHCR24,DHCR7,DHFR,DHX16,DNAJC2,DVL2,EPB41L1,F3,FANCI,FAT1,FDFT1,FDPS,FKBP2,FTH1,GAK,GATD1,GLUL,GNL3L,GOLM1,GPX1,GSDMD,H1-4,H2BC14,HCFC1,HEXB,HMGA2,HMGCS1,HMOX1,HSD17B7,HSPA14,HTATIP2,ICAM1,IDH3G,ILKAP,INTS15,INTS6,IPO8,ISYNA1,KIF4A,LPCAT4,LRRC41,L…	159
Cellular Compromise,Inflammatory Response	Degranulation of phagocytes	0.000388		-0.127	ANXA3,CORO1B,DHCR7,HMOX1,KITLG,MAPK3,PAK1,PLAUR,PLCG2,PTPN6	10
Cellular Development,Cellular Growth and Proliferation	Cell proliferation of hepatoma cell lines	8.64e-05		-0.107	AKT1,AREG,ASNS,C1QBP,CCND1,CTSD,DHCR7,FTH1,GOLM1,GPX4,HMGA2,HTATIP2,MBD2,METTL1,PAK1,PAK4,PHGDH,RPS6KA3,RSU1,SMYD3,TUBG1,YAP1	22
Cellular Compromise,Inflammatory Response	Degranulation of myeloid cells	0.000636		-0.103	ANXA3,CORO1B,DHCR7,HMOX1,KITLG,MAPK3,PAK1,PLAUR,PLCG2,PTPN6	10
Cancer,Gastrointestinal Disease,Hepatic System Disease,Organismal Injury and Abnormalities	Hepatocellular carcinoma	4.17e-08		-0.092	ACAA2,ACSS2,ALDH1A3,ANXA3,AREG,BDH1,BMS1,CA2,CCND1,CD109,CDA,CHD2,CTH,CTSD,DHCR7,DHFR,DVL2,F3,FANCI,FAT1,FDFT1,FDPS,FTH1,GLUL,GNL3L,GOLM1,GPX1,H1-4,HCFC1,HMGA2,HMGCS1,HSD17B7,HTATIP2,ICAM1,IDH3G,INTS15,IPO8,LRRC41,LSS,MACROH2A1,MAD2L1,MAPK3,MCCC1,METTL1,MT-ND4,NOP14,ORC2,OTUD6B,PAK1,PAK4,PCK2,PHGDH,PLAUR,PLIN2,PRIM2,PRKAR2B,PSMG2,PTCD3,PTGFRN,PTPA,RBM28,REPS1,RPS6KA3,SAMD1,SIRT5,SLC38A2,SLC3A2,SM…	85
Gene Expression	Transcription of RNA	6.18e-07		-0.09	AATF,AKT1,AREG,ARMCX3,C1QBP,CBL,CCND1,CHD7,DNAJC2,DR1,DVL2,F11R,FANCI,FAT1,FDFT1,FDPS,FTH1,GABPA,GATAD2A,GDF15,H1-4,HCFC1,HEXB,HMGA2,HMGN5,HMOX1,HTATIP2,ICAM1,INTS6,ITGA3,KITLG,LMO7,MACROH2A1,MACROH2A2,MAPK3,MBD2,MECP2,MED15,MIF,NOP53,NUCKS1,ORC2,PAK1,PAWR,PHGDH,POLR3C,PRIM2,PRKAR2B,PTPN6,PTPRF,RAN,RAP1A,RHOC,RNASET2,RPS6KA3,RSF1,SAMD1,SDCBP,SLC3A2,SMYD3,SSRP1,TAB1,TAF15,TAF6L,TANK,TBK1,TFRC,TRIM…	74
Organismal Injury and Abnormalities,Skeletal and Muscular Disorders	Musculoskeletal lesion	2.29e-05		-0.089	ABI2,ACP1,AKT1,ANXA3,AP2S1,AREG,ASNS,BDH1,C9orf78,CA2,CBL,CD109,CD99,CDA,CHD2,CHP1,COX15,CRYBG1,CSRP2,CTSD,DCUN1D1,DHFR,DR1,DSC2,EBP,EIF4EBP1,F11R,FAT1,FDFT1,FDPS,FTH1,GABPA,GDF15,GLUL,GNS,GPX1,GPX4,HCFC1,HMGA2,HMOX1,HTATIP2,ICAM1,IKBIP,KITLG,LTBP4,MACROD1,MAGI1,MAPK3,MAPT,MARCHF5,MBD2,MDC1,MECP2,METTL1,MGST1,MIF,NDRG1,NDUFB8,NT5E,PAK4,PCCA,PCK2,PDLIM5,PDPR,PHGDH,PLAUR,PLCG2,PLD3,PLIN2,PPP2R1B,PR…	91
Connective Tissue Development and Function,Tissue Development	Growth of connective tissue	0.000496		-0.088	ACP1,AKT1,AREG,CBL,CCND1,CD109,CTSD,EIF4EBP1,FTH1,GPX1,HMGA2,HMOX1,KITLG,MAD2L1,MAPK3,MIF,NDRG1,PAWR,PLAUR,PRKAR2B,PTPN6,PTPRF,RPS6KA3,SAAL1,SLC3A2,TF,TFRC,USP11,VIM,YAP1	30
Cell-To-Cell Signaling and Interaction	Response of tumor cell lines	9.14e-05		-0.086	CTSD,EIF4EBP1,HMOX1,ICAM1,MAPT,PALLD,PPME1,PTPN6,RPS6KA3,SHOC2,SLC1A5,SMYD3,UXS1,VIM,YAP1	15
Molecular Transport	Quantity of heavy metal	8.33e-05		-0.082	FTH1,GDF15,GPX4,HMOX1,PRKAG1,SLC30A7,TF,TFRC,UROD,YAP1	10
Cancer,Organismal Injury and Abnormalities	Upper abdominal cancer	7.53e-13		-0.077	ABCD3,ACAA2,ACAT2,ACP1,ACSS2,AKT1,ALDH1A3,ANXA11,ANXA3,AP3S1,AREG,ARFGAP2,ARPC1A,ASNS,BAZ1A,BCS1L,BDH1,BDH2,BICD1,BMS1,C1QBP,C2orf49,C8orf82,C9orf78,CA2,CBL,CCDC50,CCND1,CD109,CDA,CHD2,CHD7,CLNS1A,COXFA4,CRYBG1,CSRP2,CTH,CTSD,CYP51A1,DCTD,DCUN1D1,DDI2,DDX49,DENND10,DHCR24,DHCR7,DHFR,DHRS7,DHX16,DNAJC2,DSC2,DVL2,EIF2B1,EIF4EBP1,ENOPH1,EPB41L1,F3,FAM91A1,FANCI,FAT1,FDFT1,FDPS,FKBP2,FLOT2,FTH1,GAK,G…	234
Molecular Transport,Protein Trafficking	Transport of protein	0.00123		-0.072	AKT1,AP3S1,CBL,CHP1,DENND10,FAM91A1,GRPEL2,KITLG,MAPK3,MAPT,MID1,MVK,RAN,SAR1A,SLC3A2,SNAPIN,SORT1,STX7,SYNRG,TBK1,TF,TFRC,TIGAR	23
Energy Production,Lipid Metabolism,Small Molecule Biochemistry	Oxidation of lipid	0.00104		-0.069	ABCD3,ACAA2,AKT1,ALDH1A3,BDH2,GDF15,GPX4,MIF,PLIN2,SAR1A,SIRT5,TF,YAP1	13
Cell Cycle	Interphase	1.63e-05		-0.055	AATF,AKT1,CBL,CCND1,EIF4EBP1,EPB41L1,GDF15,GLUL,GNL3L,GOLM1,HMGA2,HMOX1,ILKAP,KITLG,MAD2L1,MAPK3,MDC1,NDRG1,NOP53,NT5E,NUCKS1,ORC2,PAK1,PAK4,PLD3,PPME1,PTPN6,RPS6KA3,SAR1A,SRSF3,TF,TFRC,TPD52L1,TUBG1,USP11,UXS1,XPC,YAP1	38
Cell Cycle	Interaction of DNA	1.4e-05		-0.046	AATF,AKT1,BAZ1A,CCND1,CD99,F3,GDF15,GLRX,GPX1,H1-4,HCFC1,HMGA2,HMOX1,KITLG,LIG3,MACROH2A1,MAPK3,MAPT,MBD2,MECP2,MIF,ORC2,PAK1,PAWR,PTPN6,RPS6KA3,SLIRP,SMYD3,SRSF3,TBK1,TF,USP11,VIM,XPC,YAP1	35
Cardiovascular System Development and Function,Cellular Movement	Cell movement of endothelial cells	5.33e-05		-0.037	ACP1,AKT1,ALDH1A3,ANXA3,CORO1B,F11R,F3,GLUL,GPX1,ICAM1,ITGA3,KITLG,MECP2,MIF,PIK3C2A,PLAUR,PTPN6,RAP1A,RHOC,SH3BP1,VIM,YAP1	22
Cardiovascular System Development and Function,Organismal Development	Angiogenesis	2.53e-06		-0.002	ACP1,AKT1,ALDH1A3,ANXA3,AREG,CBL,CCND1,CHD7,CTH,CYP51A1,DHCR7,F11R,F3,FAT1,GATAD2A,GLA,GLRX,GLUL,GPX1,GSDMD,HEXB,HMGA2,HMOX1,HSD17B7,ICAM1,KITLG,MAGI1,MAPT,MECP2,MIF,NAXE,NDRG1,PAK1,PAK4,PIK3C2A,PLAUR,PROCR,PTPN6,PTPRF,RAP1A,RHOC,STK39,STX7,SYNE2,TAB1,TF,VIM,VPS51,YAP1	49
Cancer,Organismal Injury and Abnormalities	Genitourinary carcinoma	1.64e-13		0	ABCD3,ABI2,ACAT2,ACP1,ACSS2,AKT1,ALDH1A3,ALG2,ANXA11,ANXA3,AREG,ARFGAP2,ASNS,ATP6V0C,ATPAF2,BDH1,BICD1,BMS1,C1QBP,C8orf82,C9orf78,CA2,CBL,CCDC50,CCND1,CD109,CD99,CDA,CHD2,CHD7,CLNS1A,COMMD9,COX15,COXFA4,CRYBG1,CTH,CTSD,CYP51A1,DCTD,DCUN1D1,DDI2,DDX49,DFFB,DHCR7,DHFR,DHRS7,DHX16,DNAJC11,DNAJC2,DPYSL2,DSC2,DVL2,EBP,EPB41L1,EXOSC2,F11R,F3,FAM91A1,FANCI,FAT1,FDFT1,FDPS,FLOT2,FTH1,GABPA,GAK,GAMT,GATAD…	249
Cancer,Organismal Injury and Abnormalities	Malignant neoplasm of retroperitoneum	4.36e-09		0	ABCD3,ACAT2,AKT1,ALDH1A3,AP3S1,AREG,ARFGAP2,ASNS,BDH1,BICD1,BMS1,C1QBP,C8orf82,CA2,CBL,CCDC50,CCND1,CD109,CHD2,CLNS1A,CRYBG1,CSRP2,CTH,CTSD,CYP51A1,DCTD,DDI2,DHFR,DHRS7,EIF2B1,ENOPH1,EPB41L1,F3,FAM91A1,FANCI,FAT1,FDFT1,FDPS,GAK,GAMT,GATAD2A,GDF15,GGCX,GLRX,GNS,GOLM1,GPRC5A,GPX1,GSDMD,H1-4,HMGA2,HMGCS1,HMOX1,HSD17B7,HSPA14,IDI1,ITGA3,LIG3,LMO7,LPCAT4,LRRC41,LSS,LTBP4,MAD2L1,MAGI1,MBD2,MCCC1,MIF,MR…	129
Cardiovascular Disease,Organismal Injury and Abnormalities,Skeletal and Muscular Disorders	Interstitial fibrosis of left ventricle	0.000176		0	DFFB,GPX1,PALLD,PRDX3	4
Cell Death and Survival,Organismal Injury and Abnormalities	Necrosis of epithelial tissue	0.000102		0.004	AATF,AKT1,CBL,CCND1,CTH,F3,GABPA,GDF15,GPX1,GPX4,GSDMD,HMOX1,ICAM1,ITGA3,MAPK3,MAPT,MIF,MVK,NDRG1,ORC2,PAK1,PAWR,PLAUR,PROCR,RPS6KA3,SSRP1,TBK1,TFRC,UXT,YAP1	30
Carbohydrate Metabolism	Quantity of carbohydrate	6.19e-05		0.016	ACP1,AKT1,C1QBP,CCND1,CTH,GDF15,GPX1,GPX4,HEXB,HMGN5,ICAM1,ISYNA1,KITLG,LPCAT4,MAPK3,MIF,NUCKS1,PCCA,PCYT2,PHGDH,PIK3C2A,PLCG2,PLIN2,PTPN6,RHOC,RPS6KA3,SLC3A2,TIGAR,UXS1,VAC14,YAP1	31
Cellular Movement	Invasion of breast cancer cell lines	5.6e-07		0.017	AKT1,CBL,CCND1,CD99,DNAJC11,DPYSL2,F11R,GDF15,HMGA2,ICAM1,ITGA3,MBD2,PAK1,PAK4,PALLD,PHGDH,PLAUR,RAP1A,RHOC,RPS6KA3,SDCBP,SIRT5,SSBP1,STK39,TAB1,TAF15,TRIP10,VIM,YAP1	29
Cell Morphology,Cellular Assembly and Organization,Cellular Function and Maintenance	Formation of lamellipodia	0.000884		0.019	ABI2,C1QBP,CORO1B,KITLG,PAK1,PLCG2,SAMHD1,TRIP10,VIL1,VIM	10
Cancer	Cell transformation	5.3e-07		0.028	ABI2,ACP1,ACSS2,AKT1,ALDH1A3,ANXA11,ANXA3,AREG,ASNS,BCS1L,BICD1,BMS1,C2orf49,CA2,CBL,CCDC50,CCND1,CD109,CD99,CDA,CHD2,CHD7,CHP1,CORO1B,COX15,COXFA4,CRYBG1,CSRP2,CTH,CYP51A1,DCAF7,DCUN1D1,DDX49,DENND10,DFFB,DHCR24,DHCR7,DHFR,DHX16,DNAJB4,DNAJC11,DPYSL2,DSC2,DVL2,EIF2B1,EIF4EBP1,EPB41L1,EXOSC2,F11R,F3,FAM91A1,FANCI,FAT1,FDFT1,FDPS,FTH1,GAMT,GATAD2A,GATD1,GDF15,GLRX,GNL3L,GNS,GOLM1,GPRC5A,GPX1,GPX4,…	201
Cancer,Organismal Injury and Abnormalities	Growth of solid tumor	1.18e-05		0.028	AKT1,ALDH1A3,ALDOC,ANXA11,AREG,ASNS,CCND1,COXFA4,DVL2,EIF4EBP1,FANCI,FTH1,GDF15,GLUL,GOLM1,GPRC5A,GPX4,GSDMD,HMGA2,HMGCS1,HMOX1,HNRNPA0,HTATIP2,MIF,NDRG1,NT5E,NUCKS1,PAK1,PAWR,PHGDH,PLAUR,PLD3,PSAT1,SAMHD1,SMYD3,TIGAR,YAP1,YME1L1	38
Cellular Assembly and Organization	Stabilization of filaments	0.000226		0.04	DPYSL2,KIF4A,MAPT,MID1,PIK3C2A,RPS6KA3,TBK1,VIL1	8
Cancer,Neurological Disease,Organismal Injury and Abnormalities	Glioma	1.48e-10		0.041	ABCD3,ABI2,ACSS2,AKT1,ALDOC,ANXA11,ANXA3,AP3S1,ARFGAP2,ARMCX3,ARPC1A,ASNS,ATPAF2,BAZ1A,BDH1,BLMH,BMS1,C8orf82,C9orf78,CA2,CBL,CCDC50,CCND1,CD109,CD99,CDA,CHD2,CHD7,CNN3,CORO1B,CRYBG1,CSRP2,CTH,CTSD,DCAF7,DDI2,DDX49,DENND10,DFFB,DHCR7,DHFR,DHRS7,DNAJB4,DNAJC11,DPYSL2,DSC2,DVL2,EIF4EBP1,F3,FAM91A1,FANCI,FAT1,FLOT2,GABPA,GAK,GAMT,GATAD2A,GATD1,GDF15,GLRX,GNL3L,GOLM1,GPRC5A,GPX1,GPX4,GRPEL2,GSDMD,H1-…	212
Cancer,Organismal Injury and Abnormalities	Development of neuroepithelial tumor	7.38e-11		0.041	ABCD3,ABI2,ACSS2,AKT1,ALDOC,ANXA11,ANXA3,AP3S1,ARFGAP2,ARMCX3,ARPC1A,ASNS,ATPAF2,BAZ1A,BDH1,BLMH,BMS1,C8orf82,C9orf78,CA2,CBL,CCDC50,CCND1,CD109,CD99,CDA,CHD2,CHD7,CNN3,CORO1B,CRYBG1,CSRP2,CTH,CTSD,CYP51A1,DCAF7,DDI2,DDX49,DENND10,DFFB,DHCR7,DHFR,DHRS7,DNAJB4,DNAJC11,DPYSL2,DSC2,DVL2,EIF4EBP1,F3,FAM91A1,FANCI,FAT1,FLOT2,GABPA,GAK,GAMT,GATAD2A,GATD1,GDF15,GLRX,GNL3L,GOLM1,GPRC5A,GPX1,GPX4,GRPEL2,G…	213
Amino Acid Metabolism,Molecular Transport,Small Molecule Biochemistry	Uptake of glutamine family amino acid	0.000104		0.043	GLUL,GPRC5A,ITGA3,RHOC,SLC1A5,SLC3A2	6
Inflammatory Response,Organismal Injury and Abnormalities	Inflammation of organ	9.29e-06		0.049	AKT1,ANXA3,AREG,ARFGAP2,ASNS,ATPAF2,BLMH,CA2,CBL,CCDC50,CD99,CDA,CHD2,CHD7,CHP1,CNN3,CTSD,CYP51A1,DDI2,DENND10,DHCR24,DHCR7,DHFR,DPYSL2,F3,FDFT1,FDPS,GPX1,GPX4,GSDMD,H2AC14,HMGCS1,HMOX1,HSD17B7,ICAM1,IDI1,IKBIP,ILKAP,KITLG,LAMP1,LSM1,LSS,MAGI1,MAPK3,MAPT,MIF,MSMO1,MVD,MVK,NAGK,NSDHL,NT5E,PHGDH,PLAUR,PLCG2,PLIN2,PRKAR2B,PROCR,PSAT1,PTPA,PTPN6,RDH11,RIDA,RSU1,SAMHD1,SERPINB1,SMYD3,SRSF3,SYNE2,TANK,…	77
Cellular Growth and Proliferation,Tissue Development	Proliferation of neural cells	1.06e-05		0.05	AKT1,ALDH1A3,AREG,CCND1,CORO1B,DHCR24,DHCR7,DPYSL2,DVL2,EIF4EBP1,GAK,HMGCS1,ITGA3,KITLG,LSS,MAPK3,MAPT,MECP2,METTL1,MID1,PAK1,PAK4,PALLD,PRDX3,PTPN6,PTPRF,RSU1,SHOC2,STX7,TF,TMEM106B,VIM,YAP1	33
Lipid Metabolism,Molecular Transport,Small Molecule Biochemistry	Quantity of steroid	0.000157		0.054	CHP1,CYP51A1,DHCR24,DHCR7,FDFT1,FLOT2,GDF15,GLA,GOLM1,HEXB,HINT2,HMOX1,ICAM1,MECP2,MIF,MSMO1,NDRG1,PLD3,PLIN2,PRDX3,PRKAR2B,SAMD1,SORT1,STK39,VAC14,YAP1	26
Cancer,Gastrointestinal Disease,Hepatic System Disease,Organismal Injury and Abnormalities	Liver cancer	9e-09		0.057	ACAA2,ACP1,ACSS2,AKT1,ALDH1A3,ANXA3,AP3S1,AREG,ARPC1A,BAZ1A,BCS1L,BDH1,BDH2,BMS1,C1QBP,C2orf49,C9orf78,CA2,CCND1,CD109,CDA,CHD2,CTH,CTSD,CYP51A1,DDI2,DDX49,DENND10,DHCR24,DHCR7,DHFR,DHX16,DNAJC2,DVL2,EIF4EBP1,EPB41L1,F3,FANCI,FAT1,FDFT1,FDPS,FKBP2,FTH1,GAK,GATD1,GLUL,GNL3L,GOLM1,GPRC5A,GPX1,GSDMD,H1-4,H2BC14,HCFC1,HEXB,HMGA2,HMGCS1,HMOX1,HSD17B7,HSPA14,HTATIP2,ICAM1,IDH3G,ILKAP,INTS15,INTS6,IPO8,…	158
Cancer,Organismal Injury and Abnormalities	Metastasis	5.95e-09		0.057	AKT1,ALDH1A3,ASNS,C1QBP,CBL,CCND1,CD99,CDA,CHP1,CRYBG1,CYP51A1,DHCR7,DHFR,DPYSL2,DSC2,EIF4EBP1,F3,FANCI,FAT1,FDFT1,FDPS,FTH1,GDF15,GLRX,GLUL,GOLM1,GPRC5A,GPX4,HMOX1,HTATIP2,ICAM1,ITGA3,KIF4A,KITLG,MAGI1,MARCHF5,MBD2,MDC1,METTL1,MGST1,MIF,NDRG1,NT5E,NUCKS1,PAK1,PAK4,PALLD,PHGDH,PLAUR,PLCG2,PRIM2,PSAT1,RHOC,RPS6KA3,SDCBP,SLC1A5,SMYD3,SSBP1,STK39,TBK1,TF,TIGAR,TUBG1,USP11,VIM,XPC,YAP1	67
Cancer,Organismal Injury and Abnormalities	Advanced malignant tumor	7.36e-09		0.057	AKT1,ALDH1A3,ASNS,C1QBP,CBL,CCND1,CD99,CDA,CHP1,CRYBG1,CYP51A1,DHCR7,DHFR,DPYSL2,DSC2,EIF4EBP1,F3,FANCI,FAT1,FDFT1,FDPS,FTH1,GDF15,GLRX,GLUL,GOLM1,GPRC5A,GPX4,HMOX1,HTATIP2,ICAM1,ITGA3,KIF4A,KITLG,MAGI1,MARCHF5,MBD2,MDC1,METTL1,MGST1,MIF,NDRG1,NT5E,NUCKS1,PAK1,PAK4,PALLD,PHGDH,PLAUR,PLCG2,PRIM2,PSAT1,RHOC,RPS6KA3,RSF1,SDCBP,SLC1A5,SMYD3,SORT1,SSBP1,STK39,TBK1,TF,TIGAR,TUBG1,USP11,VIM,XPC,YAP1	69
Cell Death and Survival,Organismal Injury and Abnormalities	Apoptosis of lung cancer cell lines	7.9e-05		0.057	AKT1,ALDOC,AREG,CCND1,GPX1,HTATIP2,ILKAP,MDC1,PAWR,PCK2,PSAT1,PTPN6,SLC1A5,SSRP1,TBK1,UXS1,XPC,YAP1,YME1L1	19
Cellular Response to Therapeutics	Drug resistance of cells	0.000646		0.064	ANXA11,CBL,CCND1,DCAF7,EXOSC2,FAT1,GDF15,GPX4,LAMP1,LIG3,LMO7,OTUD6B,PHGDH,PLAUR,PPME1,RPS6KA3,STEEP1,TBK1,YAP1	19
Cellular Development,Cellular Growth and Proliferation,Connective Tissue Development and Function,Tissue Development	Cell proliferation of fibroblasts	0.000244		0.067	ACP1,AKT1,AREG,CCND1,CTSD,EIF4EBP1,FTH1,GPX1,HMGA2,HMOX1,MAPK3,MIF,NDRG1,PAWR,PLAUR,PRKAR2B,PTPN6,USP11,VIM	19
Cancer,Gastrointestinal Disease,Hepatic System Disease,Organismal Injury and Abnormalities	Hepatobiliary system cancer	8.15e-09		0.076	ACAA2,ACP1,ACSS2,AKT1,ALDH1A3,ANXA3,AP3S1,AREG,ARPC1A,BAZ1A,BCS1L,BDH1,BDH2,BMS1,C1QBP,C2orf49,C9orf78,CA2,CCND1,CD109,CDA,CHD2,CTH,CTSD,CYP51A1,DDI2,DDX49,DENND10,DHCR24,DHCR7,DHFR,DHX16,DNAJC2,DVL2,EIF4EBP1,EPB41L1,F3,FANCI,FAT1,FDFT1,FDPS,FKBP2,FTH1,GAK,GATD1,GLUL,GNL3L,GOLM1,GPRC5A,GPX1,GSDMD,H1-4,H2BC14,HCFC1,HEXB,HMGA2,HMGCS1,HMOX1,HSD17B7,HSPA14,HTATIP2,ICAM1,IDH3G,ILKAP,INTS15,INTS6,IPO8,…	167
Cancer,Gastrointestinal Disease,Organismal Injury and Abnormalities	Malignant hepatobiliary neoplasm	8.15e-09		0.076	ACAA2,ACP1,ACSS2,AKT1,ALDH1A3,ANXA3,AP3S1,AREG,ARPC1A,BAZ1A,BCS1L,BDH1,BDH2,BMS1,C1QBP,C2orf49,C9orf78,CA2,CCND1,CD109,CDA,CHD2,CTH,CTSD,CYP51A1,DDI2,DDX49,DENND10,DHCR24,DHCR7,DHFR,DHX16,DNAJC2,DVL2,EIF4EBP1,EPB41L1,F3,FANCI,FAT1,FDFT1,FDPS,FKBP2,FTH1,GAK,GATD1,GLUL,GNL3L,GOLM1,GPRC5A,GPX1,GSDMD,H1-4,H2BC14,HCFC1,HEXB,HMGA2,HMGCS1,HMOX1,HSD17B7,HSPA14,HTATIP2,ICAM1,IDH3G,ILKAP,INTS15,INTS6,IPO8,…	167
Cellular Function and Maintenance	Receptor-mediated endocytosis	0.000303		0.077	AP2S1,ATP6V0C,ATP6V1F,BICD1,CBL,GAK,MAPK3,REPS1,SRSF3,TF,TFRC	11
Cellular Response to Therapeutics	Sensitivity of tumor cell lines	1.27e-08		0.081	ACP1,AKT1,ALDH1A3,CBL,CCND1,CHD7,DCAF7,DDI2,DHCR24,DR1,DSC2,FANCI,FAT1,FTH1,H4C1,KIF4A,LRRC41,MAGI1,MARCHF5,MPHOSPH10,NDRG1,PAK1,PAK4,PHGDH,PPME1,PSAT1,RAN,RHOC,RPS6KA3,SAMHD1,SDCBP,SSBP1,STEEP1,TRIP10,UBE3C,VIM,YAP1,YARS2	38
Inflammatory Response	Degranulation	0.000422		0.088	ANXA3,CBL,CORO1B,DHCR7,GLRX,GSDMD,HMOX1,KITLG,MAPK3,PAK1,PLAUR,PLCG2,PTPN6	13
Infectious Diseases,Organismal Injury and Abnormalities	Replication of virus	0.00215		0.089	AKT1,ATP6V0C,C1QBP,DHCR24,EIF4EBP1,EXOSC2,F11R,FDPS,GAK,GSDMD,HMOX1,HNRNPH3,ITGA3,LSM1,NRBP1,RBM42,SAMHD1,SNAPIN,SSRP1,STK39,STX10,TBK1,UBE3C,VIM	24
Cellular Movement	Migration of adenocarcinoma cell lines	6.81e-06		0.09	ALDOC,C1QBP,F3,HMGA2,HMGCS1,HTATIP2,KIF4A,KITLG,MBD2,MIF,NDRG1,NT5E,PAK1,PAK4,PSAT1,SDCBP,SLC1A5,TBK1,TIGAR,YAP1,YME1L1	21
Infectious Diseases,Organismal Injury and Abnormalities	Infection by RNA virus	0.000766		0.091	ABCD3,ABRACL,AKT1,ARPC1A,ATP6V0C,CA2,CBL,CHD2,CHP1,CLNS1A,CYP51A1,DHFR,EIF4EBP1,FANCI,FDFT1,FDPS,FTH1,GATAD2A,GOLM1,GPX1,GSDMD,HMGCS1,ICAM1,INTS6,KITLG,LIG3,LMO7,MAGI1,MAN1A1,MAPK3,MAPT,MBD2,MECP2,MED15,NRBP1,NT5E,PAK1,PAK4,PLAUR,POGZ,PPP1R14C,RAD23A,RAN,RHOC,RPS6KA3,SAMHD1,SRSF3,STK39,SVIL,SYNRG,TANK,TBK1,TF,TFRC,TMEM106B,TPD52L1,TUBG1,UTP11,WDR46	59
Cellular Movement	Migration of vascular cells	0.000157		0.098	AKT1,ALDH1A3,CBL,CCND1,F11R,GLUL,GPX1,HMOX1,KITLG,MECP2,PAK1,PIK3C2A,PLAUR,PTPN6,PTPRF,SH3BP1,VAMP3,YAP1	18
Tissue Morphology	Quantity of carcinoma cell lines	0.00134		0.098	CCND1,FAT1,HMOX1,HTATIP2,ISYNA1,PTCD3,YAP1	7
Cardiovascular Disease,Organismal Injury and Abnormalities,Skeletal and Muscular Disorders	Cardiomyopathy	1.92e-06		0.1	AKT1,ALDH1A3,ARFGAP2,BCS1L,C1QBP,CA2,CBL,CD109,CHD7,CHP1,COX15,DFFB,DHFR,DSC2,EPB41L1,GATAD2A,GDF15,GGCX,GLA,GPX1,GRPEL2,GSDMD,HMGA2,HMOX1,HSD17B7,ICAM1,IPO8,KITLG,LTBP4,MACROD1,MAPK3,MAPT,MECP2,MGST1,MIF,MT-ND5,NT5E,NUCKS1,PAK4,PALLD,PCCA,PCK2,PDLIM5,PKIB,PKP2,PLCG2,PLIN2,PRDX3,PROCR,PTPN6,RPS6KA3,SHOC2,SIRT5,SRSF3,STRN,SVIL,SYNE2,TAB1,TAX1BP3,TF,TMEM106B,TRIP10,TUBG1,VIM,YAP1	65
Lipid Metabolism,Small Molecule Biochemistry	Metabolism of eicosanoid	0.00168		0.1	AREG,EIF4EBP1,GLRX,GPX1,GPX4,HMOX1,ITGA3,KITLG,MAPK3,MIF,PTPN6,RAP1A,VIM	13
Molecular Transport,Protein Trafficking	Internalization of protein	2.84e-06		0.103	AKT1,AREG,ATP6V0C,ATP6V1F,BICD1,CBL,DPYSL2,F3,FDPS,FLOT2,FTH1,GRPEL2,HMOX1,ITGA3,KITLG,MAPK3,MAPT,MIF,NDRG1,PIK3C2A,PLCG2,PTPN6,RAN,SDCBP,SORT1,SRSF3,TF,TFRC,TIGAR,VIM	30
Infectious Diseases,Organismal Injury and Abnormalities,Respiratory Disease	Infection of lung cancer cell lines	3.51e-05		0.113	FANCI,MAPK3,PAK1,RAN,SRSF3,SVIL,TFRC,TMEM106B	8
Cancer,Cellular Development,Cellular Growth and Proliferation,Organismal Injury and Abnormalities,Tumor Morphology	Proliferation of cancer cells	0.000653		0.115	AKT1,AREG,CCND1,DHCR24,DVL2,EIF4EBP1,FAT1,GDF15,HMGA2,KITLG,MIF,NDRG1,NOP53,PLAUR,TAX1BP3,TIGAR,YAP1,YME1L1	18
Cancer,Organismal Injury and Abnormalities	Breast or pancreatic cancer	4.79e-14		0.128	ABCD3,ABI2,ACAT2,ACSS2,AKT1,ALDH1A3,ALDOC,ANXA11,ANXA3,AP3S1,AREG,ASNS,ATP6V0C,BDH1,BICD1,BMS1,C1QBP,C8orf82,CBL,CCDC50,CCND1,CD109,CHD2,CHP1,CLNS1A,CRYBG1,CSRP2,CTH,CTSD,CYP51A1,DCTD,DDI2,DDX49,DFFB,DHCR7,DHFR,DNAJC11,DPYSL2,DSC2,EBP,EIF2B1,EIF4EBP1,ENOPH1,EPB41L1,EXOSC2,F11R,F3,FAM91A1,FANCI,FAT1,FDFT1,FDPS,FKBP2,FLOT2,FTH1,GABPA,GAK,GAMT,GATAD2A,GDF15,GGCX,GLRX,GLUL,GNS,GOLM1,GPRC5A,GPX4,H1-4,…	178
Cellular Development,Hematological System Development and Function,Hematopoiesis	Maturation of hematopoietic progenitor cells	0.00118		0.128	AKT1,CCND1,KITLG,MACROH2A2,MAPK3,PTPN6	6
Lipid Metabolism,Small Molecule Biochemistry	Synthesis of fatty acid	0.00173		0.128	ABCD3,ACSS2,AREG,EIF4EBP1,FAR1,GLRX,GPX4,HMOX1,ITGA3,KITLG,MAPK3,MIF,PTPN6,RAP1A,SAR1A,VIM	16
Amino Acid Metabolism,Molecular Transport,Small Molecule Biochemistry	Uptake of L-amino acid	0.000327		0.138	GLUL,GPRC5A,SLC12A4,SLC1A5,SLC3A2	5
Organismal Injury and Abnormalities	Benign lesion	3.69e-05		0.14	ABI2,AKT1,ALDH1A3,ALDOC,ALG2,ANXA3,AP2S1,ATP6V1F,BDH1,BLMH,CA2,CBL,CCND1,CD109,CDA,CHD2,CSRP2,DHCR7,DHFR,DR1,DUT,DVL2,EIF4EBP1,FANCI,FAT1,FDFT1,FDPS,FTH1,GDF15,GGCX,GLRX,GLUL,HMGA2,HMGCS1,HMOX1,HTATIP2,KITLG,LTBP4,MAPK3,MDC1,MECP2,MGST1,MT-ND4,NDRG1,PAK1,PCCA,PDLIM5,PKIB,PLAUR,PLD3,PRIM2,PSAT1,REPS1,RHOC,RMND1,SERPINB1,SLC3A2,STK39,TPD52L1,XPC,YAP1	61
Metabolic Disease,Organismal Injury and Abnormalities	Glucose metabolism disorder	4.46e-05		0.143	ABCD3,ACAA2,ACAT2,ACSS2,AKT1,ALDH1A3,AREG,BDH1,C1QBP,CA2,CCND1,CDA,CHD7,CHP1,COX15,COXFA4,CSRP2,CTH,CTSD,CYP51A1,DCAF7,DHCR7,DHFR,DNAJC11,DUT,EIF4EBP1,EPB41L1,F3,FDFT1,FKBP2,FTH1,GATAD2A,GDF15,GGCX,GLRX,GLUL,GPX1,GPX4,GRIPAP1,GSDMD,HCFC1,HMGA2,HMGN5,HNRNPA0,ICAM1,ISYNA1,ITGA3,KITLG,LAMP1,LMO7,LPCAT4,MAD2L1,MAGI1,MAN1A1,MAPT,MGST1,MIF,MRPL2,MSMO1,NDRG1,NDUFA11,NDUFA2,NDUFA9,NDUFB8,NT5E,NUCKS1,PAK1…	110
Developmental Disorder,Neurological Disease,Organismal Injury and Abnormalities	Congenital encephalopathy	3.58e-06		0.145	ASNS,CCND1,CHD2,CHD7,CNN3,DVL2,EIF4EBP1,FANCI,FLOT2,GAMT,GLUL,GSDMD,GSTT2B,HCFC1,HMOX1,HSD17B7,LAMP1,MAPT,MID1,MT-ND5,NARS1,OTUD6B,PAK1,PALLD,PCCA,PHGDH,PTPRF,RPS6KA3,SAMD1,SLC30A7,SMYD3,STEEP1,THOC6,TUBG1,VPS51	35
Developmental Disorder,Neurological Disease,Organismal Injury and Abnormalities	Congenital anomaly of central nervous system	2.69e-05		0.145	BAZ1A,CNN3,DVL2,FANCI,FLOT2,GAMT,GLUL,GSDMD,GSTT2B,HCFC1,HSD17B7,LAMP1,MAPT,MID1,MT-ND4,MT-ND5,PALLD,PCCA,PHGDH,PTPRF,RPS6KA3,SAMD1,SMYD3,TUBG1,VPS51	25
Developmental Disorder,Neurological Disease,Organismal Injury and Abnormalities	Congenital malformation of brain	0.00207		0.145	CNN3,DVL2,GLUL,GSTT2B,HSD17B7,MAPT,MID1,MT-ND5,PALLD,PCCA,PHGDH,PTPRF,RPS6KA3,SAMD1,SMYD3,TUBG1,VPS51	17
Neurological Disease,Organismal Injury and Abnormalities	Early-onset encephalopathy	2.5e-07		0.145	ASNS,ATP6V0C,BCS1L,CA2,CBL,CCND1,CHD2,CHD7,CNN3,COX15,DHFR,DVL2,EIF4EBP1,FANCI,FLOT2,GAMT,GLUL,GSDMD,GSTT2B,HCFC1,HMOX1,HSD17B7,LAMP1,MAPT,MECP2,MID1,MT-ND5,NARS1,OTUD6B,PAK1,PALLD,PCCA,PHGDH,PTPA,PTPRF,RPS6KA3,SAMD1,SLC30A7,SMYD3,STEEP1,THOC6,TUBG1,VAC14,VPS51	44
Organismal Injury and Abnormalities	Blood clot	0.000436		0.147	AKT1,CHP1,CTSD,F3,GGCX,HMOX1,MIF,MT-ND4,PALLD,PIK3C2A,PLCG2,PROCR,RAP1A,STX10,TAB1,TUBG1,VIM,VPS51,YAP1	19
Cancer,Organismal Injury and Abnormalities,Respiratory Disease	Lung metastasis of bone cancer cell lines	0.000388		0.152	ASNS,CD99,F3,NUCKS1	4
Cancer,Organismal Injury and Abnormalities,Respiratory Disease	Lung metastasis of sarcoma cell lines	0.000828		0.152	ASNS,CD99,F3,NUCKS1	4
Cellular Assembly and Organization,Cellular Function and Maintenance	Microtubule dynamics	1.59e-07		0.153	ABI2,ACP1,AKT1,AREG,BICD1,C1QBP,CBL,CHP1,CORO1B,DPYSL2,DVL2,EIF4EBP1,F3,GAK,GDF15,GPX4,ICAM1,ITGA3,KIF4A,KITLG,MAD2L1,MAPK3,MAPT,MECP2,MID1,NAGK,NDRG1,PAK1,PAK4,PALLD,PDLIM5,PHGDH,PIK3C2A,PLAUR,PLCG2,PTPRF,RAN,RAP1A,RHOC,RPS6KA3,RSU1,SAMHD1,SH3BP1,SHOC2,SNAPIN,SSRP1,STRN,SYNE2,TBCB,TBK1,TMEM106B,TRIP10,TUBG1,UXT,VAMP3,VIL1,VIM,WASHC5,XPC,YAP1	60
Developmental Disorder,Hereditary Disorder,Organismal Injury and Abnormalities	Familial congenital malformation	2.38e-09		0.159	ABCD3,ACAA2,ALDH1A3,ALG2,BMS1,CA2,CBL,CCND1,CHD2,CHD7,CYP51A1,DHCR7,DNAJB4,DVL2,EBP,EIF4EBP1,EXOSC2,FANCI,FAT1,FDFT1,FDPS,FLOT2,GAMT,GLUL,GPX1,GPX4,GSDMD,GSTT2B,H4C1,HCFC1,HEXB,HMGA2,HMGCS1,HMOX1,HPCAL1,ITGA3,KIF4A,KITLG,LAMP1,LSS,LTBP4,MACROD1,MAPT,MECP2,MGST1,MID1,MSMO1,MT-ND4,MT-ND5,MVK,NARS1,NSDHL,OTUD6B,PAK1,PALLD,PCCA,PCK2,PHGDH,PIK3C2A,PKP2,PPP2R1B,PRIM2,PRKAR2B,PTPRF,RPS6KA3,SAMHD1,SHOC2,…	76
Cancer,Organismal Injury and Abnormalities,Reproductive System Disease	Prostatic tumor	9.51e-07		0.168	ACSS2,AKT1,ALDOC,ANXA11,ANXA3,ARFGAP2,ASNS,BDH1,BICD1,C8orf82,C9orf78,CA2,CBL,CCDC50,CCND1,CHD2,CHD7,COXFA4,CRYBG1,CTSD,CYP51A1,DCTD,DCUN1D1,DDI2,DDX49,DHCR7,DHFR,DHRS7,DSC2,EBP,EIF4EBP1,EPB41L1,FANCI,FAT1,FDFT1,FDPS,GAK,GAMT,GATAD2A,GDF15,GGCX,GNS,GOLM1,GPRC5A,GPX1,GRIPAP1,GSDMD,HCFC1,HMGA2,HMOX1,ICAM1,IPO8,ISYNA1,ITGA3,KIF4A,LIG3,LMO7,LSS,LTBP4,MAGI1,MAPT,MCCC1,METTL1,MMAB,MPHOSPH10,MROH1,MRPS1…	123
Cancer,Organismal Injury and Abnormalities	Adenocarcinoma	2.37e-24		0.173	ABCD3,ABI2,ACAA2,ACAT2,ACP1,ACSS2,AKT1,ALDH1A3,ALDOC,ALG2,ANXA11,ANXA3,AP3S1,AREG,ARFGAP2,ARMCX3,ARPC1A,ASNS,ATP6V0C,ATP6V1F,BAZ1A,BCS1L,BDH1,BDH2,BICD1,BLMH,BMS1,C1QBP,C2orf49,C8orf82,C9orf78,CA2,CBL,CCDC50,CCND1,CD109,CD99,CDA,CHD2,CHD7,CHP1,CLNS1A,COMMD9,CORO1B,COX15,COXFA4,CRYBG1,CSRP2,CTH,CTSD,CYP51A1,DCAF7,DCTD,DCUN1D1,DDI2,DDX49,DFFB,DHCR24,DHCR7,DHFR,DHRS7,DHX16,DNAJB4,DNAJC11,DNAJC2,DPYS…	299
Cancer,Organismal Injury and Abnormalities	Metastasis of tumor cell lines	1.85e-05		0.174	AKT1,ALDH1A3,ASNS,CD99,DHCR7,DSC2,F3,FTH1,GOLM1,GPRC5A,GPX4,HMOX1,HTATIP2,KIF4A,MAGI1,MBD2,NDRG1,NT5E,NUCKS1,PAK4,PLAUR,PSAT1,RHOC,RPS6KA3,SDCBP,SMYD3,SSBP1,STK39,TBK1,USP11,VIM,YAP1	32
Cancer,Organismal Injury and Abnormalities	Invasive cancer	3.33e-07		0.185	AKT1,ALDH1A3,AREG,ASNS,C1QBP,CBL,CCND1,CD99,CDA,CHP1,CRYBG1,CYP51A1,DHCR7,DHFR,DPYSL2,DSC2,EIF4EBP1,F3,FANCI,FAT1,FDFT1,FDPS,FTH1,GDF15,GLRX,GLUL,GOLM1,GPRC5A,GPX4,HMOX1,HTATIP2,ICAM1,ITGA3,KIF4A,KITLG,LMO7,LTBP4,MAGI1,MARCHF5,MBD2,MDC1,METTL1,MGST1,MIF,NDRG1,NT5E,NUCKS1,PAK1,PAK4,PALLD,PHGDH,PLAUR,PLCG2,PRIM2,PSAT1,PTPRF,REPS1,RHOC,RPS6KA3,RSF1,SDCBP,SLC1A5,SMYD3,SSBP1,STK39,TBK1,TF,TIGAR,TUBG1,…	73
Cell Death and Survival	Killing of tumor cell lines	0.00203		0.186	AKT1,F3,FDPS,GLRX,GPRC5A,ICAM1,LAMP1	7
Gastrointestinal Disease,Hepatic System Disease,Organismal Injury and Abnormalities	Liver Damage	0.000538		0.187	ACAA2,AREG,ASNS,DHFR,GPX4,HMOX1,MIF,NT5E,PAWR,RNASET2,SORT1,SRSF3,YAP1	13
Lipid Metabolism,Small Molecule Biochemistry	Synthesis of prostaglandin	7.19e-05		0.19	AREG,EIF4EBP1,GLRX,GPX4,HMOX1,ITGA3,KITLG,MAPK3,MIF,PTPN6,RAP1A,VIM	12
Cancer,Organismal Injury and Abnormalities	Non rhabdoid tumor	6.13e-07		0.192	ABI2,ACAT2,ACP1,ACSS2,AKT1,ALDH1A3,ALDOC,ALG2,ANXA11,ANXA3,AP2S1,ARMCX3,ATP6V1F,BDH1,BLMH,BMS1,CA2,CBL,CCDC50,CCND1,CD109,CD99,CDA,CHD2,CHD7,CHP1,COX15,COXFA4,CRYBG1,CSRP2,CTSD,CYP51A1,DCAF7,DCTD,DCUN1D1,DDX49,DENND10,DHCR24,DHCR7,DHFR,DHX16,DNAJC11,DNAJC2,DPYSL2,DR1,DSC2,DUT,DVL2,EIF4EBP1,EPB41L1,EXOSC2,F11R,F3,FAM91A1,FANCI,FAR1,FAT1,FDFT1,FDPS,FTH1,GABPA,GAMT,GATAD2A,GATD1,GDF15,GLRX,GLUL,GNL3…	200
Gene Expression	Synthesis of RNA	0.00229		0.193	AKT1,CHP1,EIF2B1,KITLG,PRIM2,RNASET2,UTP11	7
Cancer,Organismal Injury and Abnormalities	Abdominal cancer	8.23e-29		0.202	ABCD3,ABI2,ACAA2,ACAT2,ACP1,ACSS2,AKT1,ALDH1A3,ALDOC,ALG2,ANXA11,ANXA3,AP3S1,AREG,ARFGAP2,ARMCX3,ARPC1A,ASNS,ATP6V0C,ATP6V1F,ATPAF2,BAZ1A,BCS1L,BDH1,BDH2,BICD1,BLMH,BMS1,C1QBP,C2orf49,C8orf82,C9orf78,CA2,CBL,CCDC50,CCND1,CD109,CD99,CDA,CHD2,CHD7,CHP1,CLNS1A,COMMD9,CORO1B,COX15,COXFA4,CRYBG1,CSRP2,CTH,CTSD,CYP51A1,DCAF7,DCTD,DCUN1D1,DDI2,DDX49,DENND10,DFFB,DHCR24,DHCR7,DHFR,DHRS7,DHX16,DNAJB4,DNAJ…	319
Cellular Movement	Migration of lung cancer cell lines	0.000629		0.206	ALDOC,C1QBP,GPRC5A,HMGA2,HMGCS1,HMOX1,HTATIP2,KIF4A,MBD2,MIF,NT5E,PSAT1,SDCBP,SLC1A5,TBK1,VIM,YAP1,YME1L1	18
Gastrointestinal Disease,Hepatic System Disease,Organismal Injury and Abnormalities	Liver lesion	2.81e-08		0.227	ABI2,ACAA2,ACP1,ACSS2,AKT1,ALDH1A3,ANXA3,AP3S1,AREG,ARPC1A,ASNS,BAZ1A,BCS1L,BDH1,BDH2,BMS1,C1QBP,C2orf49,C9orf78,CA2,CBL,CCND1,CD109,CDA,CHD2,CHP1,CTH,CTSD,CYP51A1,DDI2,DDX49,DENND10,DHCR24,DHCR7,DHFR,DHX16,DNAJC2,DVL2,EIF4EBP1,EPB41L1,F3,FAM91A1,FANCI,FAT1,FDFT1,FDPS,FKBP2,FTH1,GAK,GATAD2A,GATD1,GLUL,GNL3L,GOLM1,GPRC5A,GPX1,GPX4,GSDMD,H1-4,H2BC14,HCFC1,HEXB,HMGA2,HMGCS1,HMOX1,HSD17B7,HSPA14,HTAT…	177
Organismal Injury and Abnormalities	Abdominal lesion	2.22e-31		0.236	ABCD3,ABI2,ACAA2,ACAT2,ACP1,ACSS2,AKT1,ALDH1A3,ALDOC,ALG2,ANXA11,ANXA3,AP2S1,AP3S1,AREG,ARFGAP2,ARMCX3,ARPC1A,ASNS,ATP6V0C,ATP6V1F,ATPAF2,BAZ1A,BCS1L,BDH1,BDH2,BICD1,BLMH,BMS1,C1QBP,C2orf49,C8orf82,C9orf78,CA2,CBL,CCDC50,CCND1,CD109,CD99,CDA,CHD2,CHD7,CHP1,CLNS1A,COMMD9,CORO1B,COX15,COXFA4,CRYBG1,CSRP2,CTH,CTSD,CYP51A1,DCAF7,DCTD,DCUN1D1,DDI2,DDX49,DENND10,DFFB,DHCR24,DHCR7,DHFR,DHRS7,DHX16,DNAJB…	324
Cancer,Organismal Injury and Abnormalities	Extrahepatic metastasis	9.51e-09		0.238	AKT1,ALDH1A3,ASNS,C1QBP,CCND1,CD99,CHP1,CRYBG1,DHCR7,DHFR,DPYSL2,DSC2,EIF4EBP1,F3,FAT1,FDFT1,FDPS,FTH1,GDF15,GLRX,GLUL,GOLM1,GPRC5A,GPX4,HMOX1,HTATIP2,ICAM1,ITGA3,MAGI1,MARCHF5,MBD2,MGST1,NDRG1,NT5E,NUCKS1,PAK4,PHGDH,PLAUR,PSAT1,RHOC,RPS6KA3,SDCBP,SLC1A5,SSBP1,STK39,TBK1,TF,TIGAR,TUBG1,USP11,VIM,YAP1	52
Molecular Transport	Transport of heavy metal	0.000121		0.243	FTH1,GDF15,GPX4,HMOX1,MAPT,PIK3C2A,PRKAG1,SLC30A7,TF,TFRC,UROD,YAP1	12
Cell Death and Survival,Organismal Injury and Abnormalities	Apoptosis of fibroblast cell lines	0.00147		0.244	AATF,AKT1,EIF4EBP1,FTH1,MAPK3,MARCHF5,PAK1,PAWR,PPP2R1B,RHOC,UXT,VIM,YAP1,YME1L1	14
Carbohydrate Metabolism	Glycolysis	0.000534		0.245	AKT1,C1QBP,CCND1,COXFA4,CTH,GLA,ILKAP,KIF4A,MIF,PAK1,PRKAG1,RAN,RFC2,TIGAR,VAMP3,YAP1	16
Lipid Metabolism,Molecular Transport,Small Molecule Biochemistry	Concentration of sterol	7.05e-05		0.248	CHP1,CYP51A1,DHCR24,DHCR7,FDFT1,FLOT2,GDF15,GLA,GOLM1,HEXB,HINT2,ICAM1,MECP2,MSMO1,NDRG1,PLD3,PLIN2,PRDX3,PRKAR2B,SORT1,VAC14	21
Nervous System Development and Function,Tissue Morphology	Quantity of neurons	0.0022		0.253	AKT1,CCND1,CTSD,DVL2,FTH1,GDF15,GLA,GPX4,MAPT,MECP2,MIF,PAK1,PLAUR,PPME1,PTPN6,PTPRF,TMEM106B,VIM,XPC,YAP1	20
Cancer,Cellular Response to Therapeutics,Organismal Injury and Abnormalities	Chemotherapy resistance of tumor cell lines	0.000747		0.257	ANXA11,CBL,CCND1,DCAF7,EXOSC2,FAT1,GDF15,GPX4,LMO7,OTUD6B,PHGDH,PLAUR,PPME1,RPS6KA3,STEEP1,TBK1,YAP1	17
Cancer,Organismal Injury and Abnormalities	Connective tissue tumor	2.33e-06		0.269	ACP1,AKT1,ANXA11,CA2,CBL,CCND1,CD99,CHD2,DHFR,DSC2,EPB41L1,FANCI,FAT1,FDFT1,FDPS,GOLM1,HCFC1,HMGA2,HMGCS1,HMOX1,KITLG,LTBP4,MACROD1,MAN1A1,MAPT,MARCHF5,MDC1,METTL1,MIF,MT-ND4,MT-ND5,NDRG1,NOL8,NOP14,NT5E,NUCKS1,OTUD6B,PAK4,PDLIM5,PLAUR,PLCG2,PLIN2,PPP2R1B,PRIM2,RBM28,RHOC,RPS6KA3,RSU1,SERPINB1,SQOR,SRSF3,TAF15,TF,TFRC,TRIM16,TUBB8,TUBG1,UBE3C,XPC,YAP1	60
Cancer,Organismal Injury and Abnormalities	Connective or soft tissue tumor	0.000618		0.269	ABI2,ACAA2,ACAT2,ACP1,ACSS2,AKT1,ANXA11,AP2S1,ARFGAP2,ASNS,BDH1,C2orf49,CA2,CBL,CCDC50,CCND1,CD109,CD99,CDA,CHD2,CHD7,COX15,CSRP2,DFFB,DHFR,DNAJC2,DR1,DSC2,EIF4EBP1,EPB41L1,F11R,FAM91A1,FANCI,FAT1,FDFT1,FDPS,FTH1,GDF15,GGCX,GNL3L,GOLM1,GPX1,HCFC1,HEXB,HMGA2,HMGCS1,HMOX1,HTATIP2,ICAM1,ILKAP,IMP4,ISYNA1,KITLG,LSS,LTBP4,MACROD1,MAN1A1,MAPK3,MAPT,MARCHF5,MBD2,MCCC1,MDC1,MED15,METTL1,MGST1,MIF,MMAB,MP…	133
Cancer,Organismal Injury and Abnormalities	Neoplasia of tumor cell lines	3.5e-06		0.276	AKT1,ALDH1A3,AREG,ASNS,CCND1,CD99,DHCR7,DNAJB4,DSC2,F3,FTH1,GOLM1,GPRC5A,GPX4,HMGA2,HMOX1,HTATIP2,ITGA3,KIF4A,MAGI1,MBD2,NDRG1,NT5E,NUCKS1,PAK4,PCK2,PLAUR,PROCR,PSAT1,RHOC,RPS6KA3,SDCBP,SMYD3,SSBP1,STK39,TBK1,USP11,VIM,YAP1	39
Organismal Injury and Abnormalities,Respiratory Disease	Lung lesion	9.03e-06		0.276	ABI2,ACAT2,ACSS2,AKT1,ALDH1A3,ALDOC,ANXA3,AP3S1,AREG,ARFGAP2,ARMCX3,ASNS,BAZ1A,BDH1,BMS1,C1QBP,C2orf49,CBL,CCDC50,CCND1,CD99,CDA,CHD2,CHD7,CNN3,CRYBG1,CTH,CTSD,CYP51A1,DCAF7,DCTD,DDX49,DHCR24,DHCR7,DHFR,DHX16,DNAJB4,DPYSL2,DSC2,EBP,EIF4EBP1,EXOSC2,F11R,F3,FANCI,FAR1,FAT1,FDFT1,FDPS,FKBP2,FTH1,GABPA,GDF15,GLA,GLRX,GNL3L,GOLM1,GPRC5A,GPX1,GPX4,GRIPAP1,GSDMD,H1-4,HCFC1,HMGA2,HMGCS1,HMOX1,HSPA14,HTAT…	166
Cellular Movement	Cell movement of carcinoma cell lines	3.85e-11		0.279	ACAA2,AKT1,ALDH1A3,ALDOC,AREG,ASNS,C1QBP,CBL,CCND1,DHCR7,DNAJB4,F3,GDF15,GLUL,GOLM1,HMGA2,HMGCS1,HMOX1,HTATIP2,ICAM1,ISYNA1,KIF4A,KITLG,MBD2,METTL1,MIF,NDRG1,NT5E,OTUD6B,PAK1,PAK4,PLAUR,PLIN2,PSAT1,RHOC,RPS6KA3,RSU1,SAMHD1,SDCBP,SIRT5,SLC1A5,SRSF3,STRN,TAB1,TBK1,TFRC,TIGAR,TUBG1,VIM,YAP1,YME1L1	51
Cellular Response to Therapeutics	Sensitivity of cells	9.83e-10		0.287	ACP1,AKT1,ALDH1A3,CBL,CCND1,CHD7,DCAF7,DDI2,DHCR24,DR1,DSC2,FANCI,FAT1,FTH1,GLRX,GPX1,H4C1,KIF4A,LRRC41,MAGI1,MARCHF5,METTL1,MPHOSPH10,NDRG1,PAK1,PAK4,PHGDH,PPME1,PRDX3,PSAT1,PTPN6,RAN,RHOC,RPS6KA3,SAMHD1,SDCBP,SSBP1,STEEP1,TRIP10,UBE3C,VIM,XPC,YAP1,YARS2	44
Cell Death and Survival,Organismal Injury and Abnormalities	Cell death of adenocarcinoma cell lines	0.000662		0.288	AKT1,ALDH1A3,ALDOC,CCND1,ILKAP,KITLG,MDC1,NDRG1,NT5E,PAWR,PCK2,PTPN6,SLC1A5,UXS1,YAP1,YME1L1	16
Cell Morphology,Cellular Function and Maintenance	Transmembrane potential of mitochondria	0.000453		0.29	AATF,ABCD3,AKT1,CCND1,COXFA4,GRPEL2,HMOX1,MAPT,NDRG1,PAWR,PRDX3,PTPN6,SSBP1,VIM	14
Cancer,Organismal Injury and Abnormalities	Cancer	1.78e-30		0.307	ABCD3,ABI2,ACAA2,ACAT2,ACP1,ACSS2,AKT1,ALDH1A3,ALDOC,ALG2,ANXA11,ANXA3,AP2S1,AP3S1,AREG,ARFGAP2,ARMCX3,ARPC1A,ASNS,ATP6V0C,ATP6V1F,ATPAF2,BAZ1A,BCS1L,BDH1,BDH2,BICD1,BLMH,BMS1,C1QBP,C2orf49,C8orf82,C9orf78,CA2,CBL,CCDC50,CCND1,CD109,CD99,CDA,CHD2,CHD7,CHP1,CLNS1A,CNN3,COMMD9,CORO1B,COX15,COXFA4,CRYBG1,CSRP2,CTH,CTSD,CYP51A1,DCAF7,DCTD,DCUN1D1,DDI2,DDX49,DENND10,DFFB,DHCR24,DHCR7,DHFR,DHRS7,DHX16,…	334
Cellular Movement	Cell movement	7.94e-10		0.308	ABI2,ACAA2,ACP1,ACSS2,AKT1,ALDH1A3,ALDOC,ANXA3,AREG,ASNS,C1QBP,CA2,CBL,CCND1,CD99,CNN3,CORO1B,CSRP2,CTH,DCUN1D1,DHCR7,DNAJB4,DNAJC11,DPYSL2,DSC2,DVL2,EIF4EBP1,F11R,F3,FANCI,FAT1,FDFT1,FDPS,FTH1,GDF15,GLA,GLRX,GLUL,GOLM1,GPRC5A,GPX1,GPX4,GSDMD,HEXB,HMGA2,HMGCS1,HMOX1,HNRNPH2,HTATIP2,ICAM1,IKBIP,ISYNA1,ITGA3,KIF4A,KITLG,LMO7,MAGI1,MAPK3,MAPT,MBD2,MECP2,METTL1,MID1,MIF,NARS1,NDRG1,NT5E,NUCKS1,OTUD6B…	121
Organismal Injury and Abnormalities	Loss of lean tissue	0.000103		0.308	AKT1,AREG,CTSD,DHCR7,GDF15,GSDMD,ICAM1,KITLG,MAPK3,MAPT,MIF,PLAUR,TBK1,TMEM106B,VAC14	15
Gene Expression	Activation of gene	0.000863		0.319	AATF,AKT1,AREG,ARMCX3,C1QBP,CBL,CCND1,CDA,CHD7,CTH,DDI2,DHFR,EIF4EBP1,F3,FTH1,GABPA,GATAD2A,GOLM1,HCFC1,HMGA2,HMOX1,HTATIP2,ILKAP,KITLG,MAPK3,MBD2,MDC1,MECP2,NUCKS1,PAK1,PAWR,PLAUR,PLCG2,PRKAR2B,PROCR,PTPN6,RHOC,RPS6KA3,SAMHD1,SHOC2,SMYD3,SSBP1,SSRP1,TAB1,TAF15,TANK,TBK1,TRIP10,VIM,YAP1	50
Infectious Diseases,Organismal Injury and Abnormalities	Infection of carcinoma cell lines	0.000426		0.32	CBL,FANCI,MAPK3,PAK1,RAN,SRSF3,SVIL,TFRC,TMEM106B	9
Cellular Movement	Migration of cells	1.16e-10		0.341	ABI2,ACAA2,ACP1,ACSS2,AKT1,ALDH1A3,ALDOC,ANXA3,AREG,ASNS,C1QBP,CBL,CCND1,CD99,CNN3,CORO1B,CSRP2,CTH,DCUN1D1,DHCR7,DNAJC11,DPYSL2,DVL2,EIF4EBP1,F11R,F3,FANCI,FAT1,FDFT1,FDPS,FTH1,GDF15,GLA,GLRX,GLUL,GOLM1,GPRC5A,GPX1,GPX4,GSDMD,HEXB,HMGA2,HMGCS1,HMOX1,HNRNPH2,HTATIP2,ICAM1,IKBIP,ISYNA1,ITGA3,KIF4A,KITLG,LMO7,MAGI1,MAPK3,MAPT,MBD2,MECP2,METTL1,MID1,MIF,NARS1,NDRG1,NT5E,NUCKS1,OTUD6B,PAK1,PAK4,PALLD…	117
Cancer,Cellular Development,Cellular Growth and Proliferation,Organismal Injury and Abnormalities,Tumor Morphology	Proliferation of tumor cells	6.19e-05		0.349	AKT1,AREG,CCND1,DHCR24,DVL2,EIF2B1,EIF4EBP1,F3,FAT1,GDF15,HMGA2,HMOX1,KITLG,MIF,NDRG1,NOP53,PLAUR,PROCR,SLC3A2,SRSF3,TAX1BP3,TIGAR,YAP1,YME1L1	24
Cellular Movement	Invasion of carcinoma cell lines	5.94e-07		0.354	ACAA2,ACSS2,AKT1,AREG,C1QBP,CCND1,DHCR7,DNAJB4,EIF4EBP1,GABPA,GLUL,GOLM1,HMGA2,HMOX1,HTATIP2,ISYNA1,KIF4A,MBD2,METTL1,NDRG1,NT5E,OTUD6B,PAK1,PAK4,PLAUR,PLIN2,PSAT1,RAP1A,RHOC,RPS6KA3,SDCBP,SLC1A5,SMYD3,STRN,TAB1,TBK1,TUBG1,VIM,YAP1	39
Cell Morphology,Cellular Assembly and Organization,Cellular Function and Maintenance	Morphogenesis of cellular protrusions	0.000198		0.357	ABI2,ACP1,AKT1,AREG,C1QBP,CORO1B,DPYSL2,EIF4EBP1,F3,GAK,GDF15,GPX4,ITGA3,KITLG,MAPK3,MAPT,MECP2,MID1,NAGK,PAK1,PAK4,PALLD,PDLIM5,PHGDH,PIK3C2A,PLCG2,PTPRF,RAP1A,RHOC,RPS6KA3,SAMHD1,SH3BP1,SHOC2,SNAPIN,STRN,SYNE2,TMEM106B,TRIP10,VAMP3,VIL1,VIM,WASHC5,YAP1	43
Lipid Metabolism,Small Molecule Biochemistry	Fatty acid metabolism	0.000371		0.36	ABCD3,ACAA2,ACSS2,AREG,EIF4EBP1,FAR1,GDF15,GLRX,GPX1,GPX4,HMOX1,ITGA3,KITLG,LSS,MAPK3,MIF,MSMO1,NAXE,PCCA,PHGDH,PLIN2,PRKAR2B,PTPN6,RAP1A,SAR1A,SLC38A2,VIM	27
Cancer,Organismal Injury and Abnormalities	Metastasis of cells	5.41e-06		0.363	AKT1,ALDH1A3,ASNS,CD99,DHCR7,DSC2,F3,FTH1,GOLM1,GPRC5A,GPX4,HMOX1,HTATIP2,ITGA3,KIF4A,MAGI1,MARCHF5,MBD2,NDRG1,NT5E,NUCKS1,PAK4,PLAUR,PSAT1,RHOC,RPS6KA3,SDCBP,SLC1A5,SMYD3,SSBP1,STK39,TBK1,USP11,VIM,YAP1	35
Molecular Transport,Protein Synthesis,Protein Trafficking	Localization of protein-protein complex	9.66e-05		0.367	ACP1,CCND1,CD99,DFFB,FDPS,GSDMD,ICAM1,ITGA3,KITLG,MAPT,MIF,NT5E,PCYT2,PIK3C2A,PIP4K2C,RAN,RNASET2,SNAPIN,TF,VIM,WASHC5,YAP1,YARS2	23
Cancer,Neurological Disease,Organismal Injury and Abnormalities	Nervous system neoplasm	6.67e-12		0.371	ABCD3,ABI2,ACSS2,AKT1,ALDH1A3,ALDOC,ANXA11,ANXA3,AP3S1,ARFGAP2,ARMCX3,ARPC1A,ASNS,ATPAF2,BAZ1A,BDH1,BLMH,BMS1,C8orf82,C9orf78,CA2,CBL,CCDC50,CCND1,CD109,CD99,CDA,CHD2,CHD7,CNN3,CORO1B,CRYBG1,CSRP2,CTH,CTSD,CYP51A1,DCAF7,DDI2,DDX49,DENND10,DFFB,DHCR7,DHFR,DHRS7,DNAJB4,DNAJC11,DNAJC2,DPYSL2,DSC2,DUT,DVL2,EIF4EBP1,F3,FAM91A1,FANCI,FAT1,FLOT2,FTH1,GABPA,GAK,GAMT,GATAD2A,GATD1,GDF15,GLRX,GNL3L,GOLM1,G…	222
Cancer,Neurological Disease,Organismal Injury and Abnormalities	Central nervous system solid tumor	2.16e-11		0.371	ABCD3,ABI2,ACSS2,AKT1,ALDH1A3,ALDOC,ANXA11,ANXA3,AP3S1,ARFGAP2,ARMCX3,ARPC1A,ASNS,ATPAF2,BAZ1A,BDH1,BLMH,BMS1,C8orf82,C9orf78,CA2,CBL,CCDC50,CCND1,CD109,CD99,CDA,CHD2,CHD7,CNN3,CORO1B,CRYBG1,CSRP2,CTH,CTSD,CYP51A1,DCAF7,DDI2,DDX49,DENND10,DFFB,DHCR7,DHFR,DHRS7,DNAJB4,DNAJC11,DPYSL2,DSC2,DVL2,EIF4EBP1,F3,FAM91A1,FANCI,FAT1,FLOT2,FTH1,GABPA,GAK,GAMT,GATAD2A,GATD1,GDF15,GLRX,GNL3L,GOLM1,GPRC5A,GPX1,…	218
Cancer,Gastrointestinal Disease,Hepatic System Disease,Organismal Injury and Abnormalities	Liver metastasis	0.000377		0.377	AKT1,C1QBP,DHCR7,DHFR,EIF4EBP1,GPRC5A,ITGA3,KIF4A,NT5E,PHGDH,PLAUR,RPS6KA3,SMYD3,TBK1,YAP1	15
Cancer,Gastrointestinal Disease,Organismal Injury and Abnormalities	Secondary neoplasm of digestive system	1.03e-05		0.377	AKT1,C1QBP,CCND1,CHP1,CRYBG1,DHCR7,DHFR,DPYSL2,EIF4EBP1,GDF15,GLRX,GLUL,GPRC5A,HMOX1,ICAM1,ITGA3,KIF4A,MGST1,NT5E,PHGDH,PLAUR,RPS6KA3,SMYD3,TBK1,TUBG1,YAP1	26
Cell-To-Cell Signaling and Interaction,Inflammatory Response	Immune response of tumor cell lines	0.000127		0.382	CTSD,EIF4EBP1,HMOX1,ICAM1,PALLD,PPME1,PTPN6,RPS6KA3,SHOC2,SMYD3,UXS1,VIM,YAP1	13
Cell-To-Cell Signaling and Interaction	Sphere formation by cells	0.00191		0.386	AKT1,EIF4EBP1,GDF15,HTATIP2,ICAM1,ISYNA1,KIF4A,MACROH2A1,SLC1A5,SMYD3,TBK1,VIM,YAP1	13
Cellular Movement,Hair and Skin Development and Function	Cell movement of epithelial cell lines	0.00142		0.388	AKT1,CBL,EIF4EBP1,GPRC5A,ICAM1,NARS1,PAK1,PALLD,PLAUR,TPD52L1,VIM,YAP1	12
Cell Death and Survival,Embryonic Development	Cell death of embryonic tissue	0.000357		0.391	F3,HSD17B7,MAD2L1,PLIN2,PTPRF,TFRC	6
Cancer,Organismal Injury and Abnormalities	Visceral metastasis	4.45e-09		0.403	AKT1,ALDH1A3,ASNS,C1QBP,CCND1,CD99,CHP1,CRYBG1,CYP51A1,DHCR7,DHFR,DPYSL2,EIF4EBP1,F3,FAT1,FDFT1,FDPS,FTH1,GDF15,GLRX,GLUL,GOLM1,GPRC5A,GPX4,HMOX1,HTATIP2,ICAM1,ITGA3,KIF4A,MAGI1,MARCHF5,MBD2,MGST1,NDRG1,NT5E,NUCKS1,PHGDH,PLAUR,PSAT1,RHOC,RPS6KA3,SDCBP,SLC1A5,SMYD3,SSBP1,STK39,TBK1,TIGAR,TUBG1,USP11,VIM,YAP1	52
Cancer,Gastrointestinal Disease,Organismal Injury and Abnormalities	Digestive system cancer	8.61e-23		0.414	ABCD3,ABI2,ACAA2,ACAT2,ACP1,ACSS2,AKT1,ALDH1A3,ANXA11,ANXA3,AP3S1,AREG,ARFGAP2,ARMCX3,ARPC1A,ASNS,ATP6V0C,ATP6V1F,BAZ1A,BCS1L,BDH1,BDH2,BICD1,BLMH,BMS1,C1QBP,C2orf49,C8orf82,C9orf78,CA2,CBL,CCDC50,CCND1,CD109,CDA,CHD2,CHD7,CHP1,COMMD9,CORO1B,COX15,COXFA4,CRYBG1,CSRP2,CTH,CTSD,CYP51A1,DCAF7,DCTD,DCUN1D1,DDI2,DDX49,DENND10,DFFB,DHCR24,DHCR7,DHFR,DHRS7,DHX16,DNAJB4,DNAJC11,DNAJC2,DPYSL2,DSC2,DVL2,EB…	300
Cancer,Organismal Injury and Abnormalities	Neoplasia of cells	1.72e-06		0.422	ABI2,ACP1,ACSS2,AKT1,ALDH1A3,ANXA11,ANXA3,AREG,ASNS,BCS1L,BICD1,BMS1,C2orf49,CA2,CBL,CCDC50,CCND1,CD109,CD99,CDA,CHD2,CHD7,CHP1,CORO1B,COX15,COXFA4,CRYBG1,CSRP2,CTH,CYP51A1,DCAF7,DCUN1D1,DDX49,DENND10,DHCR24,DHCR7,DHFR,DHX16,DNAJB4,DNAJC11,DPYSL2,DSC2,DVL2,EIF2B1,EIF4EBP1,EPB41L1,EXOSC2,F11R,F3,FAM91A1,FANCI,FAT1,FDFT1,FDPS,FTH1,GAMT,GATAD2A,GATD1,GDF15,GLRX,GNL3L,GNS,GOLM1,GPRC5A,GPX1,GPX4,GRIPA…	198
Organismal Injury and Abnormalities,Renal and Urological Disease	Renal lesion	0.00111		0.44	AKT1,ARFGAP2,ASNS,BCS1L,C1QBP,CA2,CCND1,CLNS1A,CRYBG1,CYP51A1,DHFR,DHRS7,FAM91A1,FANCI,FAT1,FDFT1,FDPS,GDF15,GOLM1,GPX1,GSDMD,H1-4,HMGA2,HMOX1,HSD17B7,HSPA14,ITGA3,LPCAT4,MAGI1,MBD2,MT-ND4,MT-ND5,NDRG1,NDUFA11,NDUFA2,NDUFA9,NDUFB8,NOP14,NUDCD1,OTUD6B,PAK1,PALLD,PCK2,PIK3C2A,PLAUR,PLCG2,PLIN2,PSMG2,PTCD3,RBM28,RNASET2,RPL14,RPS6KA3,RSU1,SAMHD1,SDCBP,SLIRP,SVIL,SYNE2,TFRC,TUBG1,VAMP3,VIM,YAP1	64
Cancer,Organismal Injury and Abnormalities	Extraadrenal retroperitoneal tumor	7.42e-08		0.447	ABCD3,ACAT2,AKT1,ALDH1A3,AP3S1,AREG,ARFGAP2,ASNS,BDH1,BICD1,BMS1,C1QBP,C8orf82,CA2,CBL,CCDC50,CCND1,CD109,CHD2,CLNS1A,CRYBG1,CSRP2,CTH,CTSD,CYP51A1,DCTD,DDI2,DHFR,DHRS7,EIF2B1,ENOPH1,EPB41L1,F3,FAM91A1,FANCI,FAT1,FDFT1,FDPS,GAK,GAMT,GATAD2A,GDF15,GGCX,GLRX,GNS,GOLM1,GPRC5A,GPX1,GSDMD,H1-4,HMGA2,HMGCS1,HMOX1,HSD17B7,HSPA14,IDI1,ITGA3,LIG3,LMO7,LPCAT4,LRRC41,LSS,LTBP4,MAD2L1,MAGI1,MBD2,MCCC1,MIF,MR…	132
Cell Morphology,Cellular Assembly and Organization,Tissue Development	Tubulation of mitochondria	0.000173		0.447	ABCD3,DNAJC11,DUT,MACROD1,YME1L1	5
Neurological Disease,Organismal Injury and Abnormalities	Brain lesion	1.14e-08		0.447	ABCD3,ABI2,ACSS2,AKT1,ALDOC,ANXA11,ANXA3,AP3S1,ARFGAP2,ARMCX3,ARPC1A,ATPAF2,BAZ1A,BLMH,BMS1,C8orf82,C9orf78,CA2,CBL,CCDC50,CCND1,CD109,CDA,CHD2,CHD7,CNN3,CORO1B,CRYBG1,CSRP2,CTH,CTSD,CYP51A1,DCAF7,DDI2,DDX49,DENND10,DFFB,DHCR7,DHFR,DHRS7,DNAJB4,DNAJC11,DSC2,DVL2,EIF4EBP1,FAM91A1,FANCI,FAT1,FLOT2,GABPA,GAK,GAMT,GATAD2A,GATD1,GDF15,GNL3L,GOLM1,GPRC5A,GPX1,GRPEL2,GSDMD,H1-4,HCFC1,HEXB,HMGCS1,HMOX1,H…	198
Cancer,Organismal Injury and Abnormalities	Abdominal metastasis	0.000263		0.45	AKT1,C1QBP,DHCR7,DHFR,EIF4EBP1,GPRC5A,ITGA3,KIF4A,NT5E,PHGDH,PLAUR,RPS6KA3,SMYD3,TBK1,TUBG1,YAP1	16
Cancer,Organismal Injury and Abnormalities	Carcinoma	3.93e-34		0.454	ABCD3,ABI2,ACAA2,ACAT2,ACP1,ACSS2,AKT1,ALDH1A3,ALDOC,ALG2,ANXA11,ANXA3,AP2S1,AP3S1,AREG,ARFGAP2,ARMCX3,ARPC1A,ASNS,ATP6V0C,ATP6V1F,ATPAF2,BAZ1A,BCS1L,BDH1,BDH2,BICD1,BLMH,BMS1,C1QBP,C2orf49,C8orf82,C9orf78,CA2,CBL,CCDC50,CCND1,CD109,CD99,CDA,CHD2,CHD7,CHP1,CLNS1A,CNN3,COMMD9,CORO1B,COX15,COXFA4,CRYBG1,CSRP2,CTH,CTSD,CYP51A1,DCAF7,DCTD,DCUN1D1,DDI2,DDX49,DENND10,DFFB,DHCR24,DHCR7,DHFR,DHRS7,DHX16,…	330
Cancer,Organismal Injury and Abnormalities	Advanced malignant solid tumor	9.13e-09		0.46	AKT1,ALDH1A3,ASNS,C1QBP,CCND1,CD99,CHP1,CRYBG1,CYP51A1,DHCR7,DHFR,DPYSL2,DSC2,EIF4EBP1,F3,FAT1,FDFT1,FDPS,FTH1,GDF15,GLRX,GLUL,GOLM1,GPRC5A,GPX4,HMOX1,HTATIP2,ICAM1,ITGA3,KIF4A,KITLG,MAGI1,MARCHF5,MBD2,MDC1,METTL1,MGST1,NDRG1,NT5E,NUCKS1,PAK1,PAK4,PHGDH,PLAUR,PLCG2,PRIM2,PSAT1,RHOC,RPS6KA3,RSF1,SDCBP,SLC1A5,SMYD3,SORT1,SSBP1,STK39,TBK1,TF,TIGAR,TUBG1,USP11,VIM,YAP1	63
Cancer,Organismal Injury and Abnormalities	Metastatic solid tumor	1.4e-08		0.46	AKT1,ALDH1A3,ASNS,C1QBP,CCND1,CD99,CHP1,CRYBG1,CYP51A1,DHCR7,DHFR,DPYSL2,DSC2,EIF4EBP1,F3,FAT1,FDFT1,FDPS,FTH1,GDF15,GLRX,GLUL,GOLM1,GPRC5A,GPX4,HMOX1,HTATIP2,ICAM1,ITGA3,KIF4A,KITLG,MAGI1,MARCHF5,MBD2,MDC1,MGST1,NDRG1,NT5E,NUCKS1,PAK1,PAK4,PHGDH,PLAUR,PLCG2,PRIM2,PSAT1,RHOC,RPS6KA3,SDCBP,SLC1A5,SMYD3,SSBP1,STK39,TBK1,TF,TIGAR,TUBG1,USP11,VIM,YAP1	60
Cellular Response to Therapeutics	Radioresistance of tumor cell lines	0.000162		0.467	CCND1,FTH1,GPX4,PKP2,UBE3C,YAP1	6
Cancer,Organismal Injury and Abnormalities,Respiratory Disease	Lung metastasis of tumor cell lines	1.55e-05		0.476	AKT1,ALDH1A3,ASNS,CD99,DHCR7,F3,FTH1,GOLM1,GPRC5A,GPX4,HMOX1,HTATIP2,MAGI1,MBD2,NDRG1,NT5E,NUCKS1,PLAUR,PSAT1,RHOC,SDCBP,SSBP1,STK39,TBK1,USP11,VIM,YAP1	27
Cancer,Organismal Injury and Abnormalities,Reproductive System Disease	Male genital neoplasm	4.42e-07		0.479	ACSS2,AKT1,ALDOC,ANXA11,ANXA3,ARFGAP2,ASNS,BDH1,BICD1,BLMH,C8orf82,C9orf78,CA2,CBL,CCDC50,CCND1,CHD2,CHD7,COXFA4,CRYBG1,CTSD,CYP51A1,DCTD,DCUN1D1,DDI2,DDX49,DHCR7,DHFR,DHRS7,DSC2,EBP,EIF4EBP1,EPB41L1,FANCI,FAT1,FDFT1,FDPS,GAK,GAMT,GATAD2A,GDF15,GGCX,GLRX,GNS,GOLM1,GPRC5A,GPX1,GRIPAP1,GSDMD,HCFC1,HMGA2,HMOX1,ICAM1,IPO8,ISYNA1,ITGA3,KIF4A,KITLG,LIG3,LMO7,LSS,LTBP4,MACROH2A1,MAGI1,MAPT,MCCC1,METTL1,…	127
Cell-To-Cell Signaling and Interaction	Adhesion of epithelial cells	0.0012		0.479	AKT1,F3,GPRC5A,ICAM1,ITGA3,KITLG,PAK4,PLAUR	8
Cellular Movement,Hair and Skin Development and Function	Migration of epithelial cell lines	0.00197		0.479	AKT1,EIF4EBP1,GPRC5A,ICAM1,NARS1,PALLD,PLAUR,TPD52L1,VIM,YAP1	10
Cellular Movement,Immune Cell Trafficking	Cell movement of lymphoid cells	0.00107		0.485	AKT1,CBL,CD99,DPYSL2,F11R,F3,GPRC5A,GPX4,GSDMD,HMOX1,ICAM1,ITGA3,METTL1,MIF,NT5E,PIP4K2C,PROCR,PSAT1,RAP1A,RPS6KA3,YAP1	21
Cancer,Organismal Injury and Abnormalities	Epithelial neoplasm	5.9e-35		0.489	ABCD3,ABI2,ACAA2,ACAT2,ACP1,ACSS2,AKT1,ALDH1A3,ALDOC,ALG2,ANXA11,ANXA3,AP2S1,AP3S1,AREG,ARFGAP2,ARMCX3,ARPC1A,ASNS,ATP6V0C,ATP6V1F,ATPAF2,BAZ1A,BCS1L,BDH1,BDH2,BICD1,BLMH,BMS1,C1QBP,C2orf49,C8orf82,C9orf78,CA2,CBL,CCDC50,CCND1,CD109,CD99,CDA,CHD2,CHD7,CHP1,CLNS1A,CNN3,COMMD9,CORO1B,COX15,COXFA4,CRYBG1,CSRP2,CTH,CTSD,CYP51A1,DCAF7,DCTD,DCUN1D1,DDI2,DDX49,DENND10,DFFB,DHCR24,DHCR7,DHFR,DHRS7,DHX16,…	331
Cell Death and Survival,Organismal Injury and Abnormalities	Cell death of pancreatic cancer cell lines	0.000181		0.504	ACSS2,AKT1,ASNS,CTH,EIF4EBP1,FTH1,GDF15,GLRX,MIF,NDRG1,SLC3A2,TAB1,TBK1	13
Cellular Movement	Migration of carcinoma cell lines	1.12e-10		0.518	ACAA2,AKT1,ALDH1A3,ALDOC,AREG,ASNS,C1QBP,CBL,CCND1,DHCR7,F3,GDF15,GLUL,GOLM1,HMGA2,HMGCS1,HMOX1,HTATIP2,ICAM1,ISYNA1,KIF4A,KITLG,MBD2,METTL1,MIF,NDRG1,NT5E,OTUD6B,PAK1,PAK4,PLAUR,PLIN2,PSAT1,RHOC,RSU1,SAMHD1,SDCBP,SIRT5,SLC1A5,SRSF3,STRN,TAB1,TBK1,TFRC,TIGAR,TUBG1,VIM,YAP1,YME1L1	49
Endocrine System Disorders,Metabolic Disease,Organismal Injury and Abnormalities	Insulin resistance	0.00158		0.522	ACAT2,CA2,COX15,COXFA4,CSRP2,DCAF7,DNAJC11,EIF4EBP1,EPB41L1,F3,FKBP2,LMO7,MAPT,MIF,MRPL2,NDUFA11,NDUFA2,NDUFA9,NDUFB8,NUCKS1,PRDX3,PTCD3,RPL31,RPS6KA3,RSU1,SLC30A7,STRN,TBK1,TFRC,TMEM106B,UBE3C,VAC14,YAP1	33
Cellular Function and Maintenance	Endocytosis by tumor cell lines	0.000126		0.524	ATP6V0C,ATP6V1F,BICD1,ICAM1,NDRG1,PALLD,PPME1,RPS6KA3,SHOC2,SRSF3,UXS1,VIM	12
Cellular Function and Maintenance	Engulfment of tumor cell lines	7.47e-06		0.528	ATP6V0C,ATP6V1F,BICD1,HMOX1,ICAM1,NDRG1,PALLD,PPME1,PTPN6,RPS6KA3,SHOC2,SLC1A5,SRSF3,UXS1,VIM,YAP1	16
Cell Morphology	Ruffling	0.000882		0.537	AKT1,CORO1B,HMOX1,MAPT,PAK1,PLAUR,SH3BP1	7
Cellular Development,Cellular Growth and Proliferation,Organ Development,Skeletal and Muscular System Development and Function,Tissue Development	Proliferation of smooth muscle cells	0.00124		0.537	AKT1,CBL,CCND1,F3,FAT1,HMGA2,HMOX1,MAPK3,MIF,PAK1,PLAUR,PTPRF,SYNE2,YAP1	14
Cell Cycle	Cell cycle progression	2.57e-09		0.538	AATF,AKT1,AREG,ASNS,BAZ1A,C1QBP,CBL,CCND1,CHD7,CTH,DHFR,DNAJB4,DR1,EIF4EBP1,FTH1,GAK,GPX1,GPX4,HCFC1,HMOX1,KIF4A,KITLG,LSM1,MAD2L1,MAPK3,MECP2,MIF,NOP53,ORC2,OTUD6B,PAK1,PAWR,POGZ,PRKAG1,PRKAR2B,PSMG2,PTPN6,PTPRF,RAD23A,RAN,RPS6KA3,RSU1,SAMHD1,SDCBP,SHOC2,SIRT5,SSRP1,TBRG4,TF,TUBG1,WASHC5,XPC,YAP1,ZNF830,ZW10	55
Cancer,Organismal Injury and Abnormalities,Respiratory Disease	Pulmonary metastasis	3.09e-07		0.555	AKT1,ALDH1A3,ASNS,C1QBP,CD99,DHCR7,DHFR,DPYSL2,EIF4EBP1,F3,FAT1,FDFT1,FDPS,FTH1,GOLM1,GPRC5A,GPX4,HMOX1,HTATIP2,ITGA3,MAGI1,MARCHF5,MBD2,NDRG1,NT5E,NUCKS1,PHGDH,PLAUR,PSAT1,RHOC,SDCBP,SLC1A5,SSBP1,STK39,TBK1,TIGAR,USP11,VIM,YAP1	39
Cellular Growth and Proliferation,Embryonic Development	Pluripotency of embryonic stem cell lines	0.000216		0.555	RBM28,RBM42,SRSF7,XPC,YAP1	5
Cellular Function and Maintenance	Clathrin mediated endocytosis	0.000148		0.562	AP2S1,ATP6V0C,ATP6V1F,CBL,GAK,SRSF3,TFRC	7
Post-Translational Modification	Autophosphorylation of protein	9.53e-08		0.568	ACP1,AKT1,AREG,CBL,CHP1,HTATIP2,KITLG,MAPK3,MIF,PAK1,PAK4,PLAUR,PLD3,PTPN6,PTPRF,STK39,TAB1,TBK1,TPD52L1	19
Cell Cycle	Entry into interphase	6.45e-05		0.57	AKT1,CCND1,HMOX1,ILKAP,KITLG,MAD2L1,MAPK3,NUCKS1,ORC2,TF,YAP1	11
Cellular Development,Cellular Growth and Proliferation	Colony formation of cells	2.6e-05		0.575	ACSS2,AKT1,ALDH1A3,AREG,ASNS,CBL,CCND1,CDA,CTSD,DHCR24,EIF4EBP1,FTH1,GPRC5A,GPX4,GSDMD,HMGA2,KIF4A,KITLG,MACROH2A1,MAD2L1,MAPK3,METTL1,MIF,NDRG1,NT5E,PAK1,PAK4,PLAUR,PLCG2,PTPN6,PTPRF,RAN,RHOC,RPS6KA3,SLC1A5,SLC3A2,SMYD3,TAF15,YAP1	39
Cell-To-Cell Signaling and Interaction	Binding of breast cancer cell lines	0.00084		0.599	ACP1,CBL,CCND1,CD99,ICAM1,PAK1,PLAUR	7
Cancer,Organismal Injury and Abnormalities	Malignant connective or soft tissue neoplasm	2.63e-06		0.603	ABI2,ACAA2,ACP1,ACSS2,AKT1,CA2,CBL,CCND1,CD99,CHD2,CHD7,DHFR,DSC2,EPB41L1,F11R,FANCI,FAT1,FDFT1,FDPS,GNL3L,GOLM1,HCFC1,HMGA2,HMGCS1,HMOX1,IMP4,ISYNA1,KITLG,LTBP4,MACROD1,MAN1A1,MAPT,MARCHF5,MBD2,MDC1,METTL1,MIF,MT-ND4,MT-ND5,MVK,NDRG1,NOL8,NOP14,NSDHL,NT5E,NUCKS1,OTUD6B,PAK4,PDLIM5,PLCG2,PLIN2,PPP1R11,PPP2R1B,PRIM2,RBM28,RFC2,RHOC,RPS6KA3,RSU1,SAMD1,SERPINB1,SIRT5,SLC38A2,SQOR,SRSF3,SUMF2,SVIL,SY…	78
DNA Replication, Recombination, and Repair	Repair of DNA	0.000368		0.609	AKT1,CCND1,CDA,FANCI,HMGA2,HMOX1,LIG3,MACROH2A1,MDC1,NOP53,OTUD6B,PKP2,RAD23A,RAN,TIGAR,TUBG1,USP11,XPC	18
Cell-To-Cell Signaling and Interaction	Adhesion of connective tissue cells	0.00152		0.614	ACP1,AKT1,CBL,CCND1,ICAM1,MAPK3,PALLD,PLAUR,VIM	9
Cellular Development,Cellular Growth and Proliferation,Connective Tissue Development and Function	Proliferation of fibroblast cell lines	1.02e-06		0.615	ACP1,AKT1,AREG,CBL,CCND1,CTSD,DCUN1D1,GAK,HMOX1,MAPK3,MIF,PAK1,PAK4,PLAUR,PRKAR2B,RAN,RPS6KA3,SAMHD1,SLC3A2,SMYD3,TBCB,TFRC,TSN,YAP1	24
Neurological Disease,Organismal Injury and Abnormalities	Cognitive impairment	2.83e-05		0.615	AKT1,BCS1L,CA2,CBL,CHD2,CYP51A1,DHCR24,EBP,EPB41L1,GAMT,GATAD2A,GLA,GRIPAP1,GSDMD,H1-4,HCFC1,HNRNPH2,ITGA3,KIF4A,LSS,MAN1A1,MAPK3,MAPT,MECP2,METTL1,MID1,NARS1,NSDHL,OTUD6B,PAK1,POGZ,POLR3C,PPME1,PPP2R1B,PTPRF,RPS6KA3,SMYD3,SNAPIN,STEEP1,STRN,THOC6,TMEM106B,TUBG1,UBE3C,USP11,VPS51,WASHC5	47
Amino Acid Metabolism,Molecular Transport,Small Molecule Biochemistry	Uptake of amino acids	1.59e-05		0.617	AKT1,GLUL,GPRC5A,ITGA3,RHOC,SLC12A4,SLC1A5,SLC38A2,SLC3A2	9
Carbohydrate Metabolism,Molecular Transport,Small Molecule Biochemistry	Uptake of D-glucose	0.000325		0.618	AKT1,CBL,CCND1,CTH,KIF4A,MAPT,MIF,PAK1,PIK3C2A,PLAUR,PTPRF,RFC2,SLC30A7,VAMP3,YAP1	15
Cancer,Organismal Injury and Abnormalities,Respiratory Disease	Lung metastasis of cells	1.93e-06		0.623	AKT1,ALDH1A3,ASNS,CD99,DHCR7,F3,FTH1,GOLM1,GPRC5A,GPX4,HMOX1,HTATIP2,ITGA3,MAGI1,MARCHF5,MBD2,NDRG1,NT5E,NUCKS1,PLAUR,PSAT1,RHOC,SDCBP,SLC1A5,SSBP1,STK39,TBK1,USP11,VIM,YAP1	30
Cardiovascular Disease,Organismal Injury and Abnormalities	Formation of blood clot	0.000743		0.64	AKT1,F3,MIF,PIK3C2A,RAP1A,VIM	6
Neurological Disease,Organismal Injury and Abnormalities	Neurogenic lesion	3.43e-09		0.64	ABCD3,ABI2,ACSS2,AKT1,ALDOC,ANXA11,ANXA3,AP3S1,ARFGAP2,ARMCX3,ARPC1A,ATPAF2,BAZ1A,BLMH,BMS1,C8orf82,C9orf78,CA2,CBL,CCDC50,CCND1,CD109,CDA,CHD2,CHD7,CNN3,CORO1B,CRYBG1,CSRP2,CTH,CTSD,CYP51A1,DCAF7,DDI2,DDX49,DENND10,DFFB,DHCR7,DHFR,DHRS7,DNAJB4,DNAJC11,DSC2,DUT,DVL2,EIF4EBP1,FAM91A1,FANCI,FAT1,FLOT2,GABPA,GAK,GAMT,GATAD2A,GATD1,GDF15,GNL3L,GOLM1,GPRC5A,GPX1,GRPEL2,GSDMD,H1-4,H4C1,HCFC1,HEXB,HMGCS…	202
Cell Cycle	Interphase of tumor cell lines	6.47e-06		0.65	AATF,AKT1,CCND1,EPB41L1,GDF15,GLUL,GNL3L,GOLM1,HMOX1,ILKAP,KITLG,MAD2L1,MAPK3,NDRG1,NT5E,NUCKS1,ORC2,PAK1,PAK4,PLD3,PTPN6,SAR1A,SRSF3,TF,TFRC,TUBG1,USP11,UXS1,XPC,YAP1	30
Cell-To-Cell Signaling and Interaction,Renal and Urological System Development and Function	Adhesion of kidney cells	0.00118		0.651	ACP1,CBL,ICAM1,ITGA3,PLAUR,RAP1A	6
Cellular Movement	Cell movement of stem cells	0.00189		0.651	C1QBP,KITLG,MIF,PTPN6,SLC3A2,VIM	6
Cell-To-Cell Signaling and Interaction,Cellular Function and Maintenance,Inflammatory Response	Phagocytosis of tumor cell lines	0.000226		0.654	HMOX1,ICAM1,PALLD,PPME1,PTPN6,RPS6KA3,SHOC2,UXS1,VIM,YAP1	10
Dermatological Diseases and Conditions,Inflammatory Disease,Inflammatory Response,Organismal Injury and Abnormalities	Dermatitis	0.00174		0.686	AKT1,AREG,BLMH,CHP1,CNN3,CTSD,CYP51A1,DHCR7,DHFR,DPYSL2,GSDMD,ICAM1,IDI1,KITLG,LAMP1,MIF,NAGK,PHGDH,PLAUR,PLCG2,PRKAR2B,PTPA,PTPN6,SAMHD1,SERPINB1,SYNE2,TUBG1	27
Endocrine System Disorders,Gastrointestinal Disease,Metabolic Disease,Organismal Injury and Abnormalities	Diabetes mellitus	0.00101		0.708	ABCD3,ACAA2,ACAT2,ACSS2,AKT1,AREG,BDH1,C1QBP,CA2,CCND1,CDA,CHD7,CHP1,CTH,CTSD,CYP51A1,DCAF7,DHCR7,DHFR,DUT,EIF4EBP1,F3,FDFT1,FTH1,GATAD2A,GDF15,GGCX,GLRX,GLUL,GPX1,GPX4,GRIPAP1,GSDMD,HCFC1,HMGA2,HMGN5,HNRNPA0,ICAM1,ISYNA1,ITGA3,KITLG,LAMP1,LMO7,LPCAT4,MAD2L1,MAGI1,MAN1A1,MAPT,MGST1,MIF,MSMO1,NDRG1,NDUFA9,NDUFB8,NT5E,PAK1,PAK4,PALLD,PCCA,PDLIM5,PKIB,PLAUR,PLCG2,PLD3,PPP2R1B,PSMG2,PTGFRN,PTPN6,RAD2…	91
Organismal Development	Growth of vessel	7.41e-05		0.71	AKT1,CBL,CCND1,F3,FAT1,HMOX1,KITLG,MAPK3,MIF,PAK1,PLAUR,PTPN6,PTPRF,RAP1A,SYNE2,TF,YAP1	17
Cancer,Organismal Injury and Abnormalities	Solid tumor	2.4e-31		0.725	ABCD3,ABI2,ACAA2,ACAT2,ACP1,ACSS2,AKT1,ALDH1A3,ALDOC,ALG2,ANXA11,ANXA3,AP2S1,AP3S1,AREG,ARFGAP2,ARMCX3,ARPC1A,ASNS,ATP6V0C,ATP6V1F,ATPAF2,BAZ1A,BCS1L,BDH1,BDH2,BICD1,BLMH,BMS1,C1QBP,C2orf49,C8orf82,C9orf78,CA2,CBL,CCDC50,CCND1,CD109,CD99,CDA,CHD2,CHD7,CHP1,CLNS1A,CNN3,COMMD9,CORO1B,COX15,COXFA4,CRYBG1,CSRP2,CTH,CTSD,CYP51A1,DCAF7,DCTD,DCUN1D1,DDI2,DDX49,DENND10,DFFB,DHCR24,DHCR7,DHFR,DHRS7,DHX16,…	335
Cell-To-Cell Signaling and Interaction	Adhesion of tumor cell lines	0.000161		0.736	ACP1,AKT1,C1QBP,CCND1,CD99,F11R,GDF15,GLRX,ICAM1,ITGA3,MAD2L1,MAGI1,PAK1,PLAUR,PTPN6,RAP1A,VIM,YAP1	18
Cell-To-Cell Signaling and Interaction	Adhesion of leukemia cell lines	7.58e-06		0.742	ACP1,CD99,F11R,GDF15,GLRX,ICAM1,ITGA3,PLAUR,RAP1A,YAP1	10
Organismal Injury and Abnormalities	Edema	0.001		0.742	CA2,CCND1,CHD7,DHCR24,DHFR,F3,GPX1,GSDMD,HMOX1,ICAM1,NT5E,PKP2,PROCR,SAMD1,SHOC2,SLC12A4,TAB1,TFRC,TUBG1	19
Cancer,Organismal Injury and Abnormalities	Head and neck tumor	3.43e-27		0.747	ABCD3,ABI2,ACAA2,ACAT2,ACP1,ACSS2,AKT1,ALDH1A3,ALDOC,ALG2,ANXA11,ANXA3,AP2S1,AP3S1,AREG,ARFGAP2,ARMCX3,ARPC1A,ASNS,ATPAF2,BAZ1A,BCS1L,BDH1,BDH2,BICD1,BLMH,BMS1,C1QBP,C8orf82,C9orf78,CA2,CBL,CCDC50,CCND1,CD109,CD99,CDA,CHD2,CHD7,CLNS1A,CNN3,CORO1B,COX15,COXFA4,CRYBG1,CSRP2,CTH,CTSD,CYP51A1,DCAF7,DCTD,DCUN1D1,DDI2,DDX49,DENND10,DFFB,DHCR7,DHFR,DHRS7,DHX16,DNAJB4,DNAJC11,DNAJC2,DPYSL2,DSC2,DUT,DVL2,…	301
Infectious Diseases,Organismal Injury and Abnormalities	RNA virus infection	0.00213		0.751	ABCD3,ABRACL,AKT1,ARPC1A,ATP6V0C,CA2,CHD2,CHP1,CLNS1A,CYP51A1,DHFR,F3,FANCI,FDFT1,FDPS,FTH1,GATAD2A,GOLM1,GPX1,HMGCS1,HMOX1,ICAM1,INTS6,KITLG,LIG3,LMO7,MAGI1,MAN1A1,MAPK3,MAPT,MBD2,MECP2,MED15,NRBP1,NT5E,PAK1,PAK4,PHGDH,PLAUR,POGZ,RAD23A,RAN,RPS6KA3,SAMHD1,SRSF3,STK39,SVIL,SYNRG,TANK,TF,TFRC,TMEM106B,TPD52L1,TUBG1	54
Cardiovascular System Development and Function,Cell-To-Cell Signaling and Interaction	Binding of endothelial cells	1.96e-05		0.754	C1QBP,CD99,F3,GDF15,GLRX,ICAM1,ITGA3,KITLG,NT5E,PLAUR,PROCR,RAP1A,VIM,YAP1	14
Cardiovascular System Development and Function,Organismal Development	Growth of blood vessel	0.000261		0.754	AKT1,CBL,CCND1,FAT1,HMOX1,MIF,PAK1,PLAUR,PTPN6,PTPRF,RAP1A,SYNE2,TF,YAP1	14
Cancer,Organismal Injury and Abnormalities	Development of adenocarcinoma	4.49e-06		0.755	ABI2,ACSS2,AKT1,ALDH1A3,ALDOC,ALG2,ANXA11,ANXA3,AP3S1,AREG,ARFGAP2,ASNS,BAZ1A,BDH1,BICD1,BMS1,C1QBP,C2orf49,CA2,CBL,CCDC50,CCND1,CD109,CD99,CDA,CHD2,CHD7,CLNS1A,CRYBG1,CTH,CTSD,DCTD,DDX49,DHCR24,DHCR7,DHFR,DHX16,DNAJB4,DNAJC11,DNAJC2,DPYSL2,DSC2,DVL2,F3,FAM91A1,FANCI,FAT1,FDFT1,FDPS,FKBP2,FLOT2,GAK,GDF15,GLA,GLUL,GNL3L,GOLM1,GPRC5A,GPX1,GPX4,GSDMD,H1-4,HCFC1,HMGA2,HMGCS1,HMGN5,HSD17B7,HSPA14,HTAT…	178
Cellular Development,Cellular Growth and Proliferation	Colony formation by hepatoblastoma cell lines	0.000247		0.762	FTH1,GPX4,HMGA2,SMYD3	4
Lipid Metabolism,Small Molecule Biochemistry	Metabolism of membrane lipid derivative	1.53e-07		0.764	AKT1,CHP1,CYP51A1,DHCR24,DHCR7,EBP,FAR1,FDFT1,FDPS,GLA,GPX4,GSDMD,HEXB,HMGCS1,HMOX1,HSD17B7,IDI1,KITLG,LPCAT4,LSS,MECP2,MSMO1,MVK,NSDHL,PCYT2,PIK3C2A,PIP4K2C,PLCG2,VAC14	29
Cancer,Organismal Injury and Abnormalities	Advanced extracranial solid tumor	5.21e-08		0.769	AKT1,ALDH1A3,ASNS,C1QBP,CCND1,CD99,CHP1,CRYBG1,DHCR7,DHFR,DPYSL2,EIF4EBP1,F3,FAT1,FDFT1,FDPS,FTH1,GDF15,GLRX,GLUL,GOLM1,GPRC5A,GPX4,HMOX1,HTATIP2,ICAM1,ITGA3,KITLG,MAGI1,MARCHF5,MBD2,MGST1,NDRG1,NT5E,NUCKS1,PHGDH,PLAUR,PRIM2,PSAT1,RHOC,RPS6KA3,RSF1,SDCBP,SLC1A5,SORT1,SSBP1,STK39,TBK1,TF,TIGAR,TUBG1,USP11,VIM,YAP1	54
Cancer,Organismal Injury and Abnormalities,Respiratory Disease	Advanced lung cancer	9.43e-07		0.769	AKT1,ALDH1A3,ASNS,C1QBP,CD99,DHCR7,DHFR,DPYSL2,EIF4EBP1,F3,FAT1,FDFT1,FDPS,FTH1,GOLM1,GPRC5A,GPX4,HMOX1,HTATIP2,ITGA3,MAGI1,MARCHF5,MBD2,NDRG1,NT5E,NUCKS1,PHGDH,PLAUR,PSAT1,RHOC,SDCBP,SLC1A5,SSBP1,STK39,TBK1,TF,TIGAR,TUBG1,USP11,VIM,YAP1	41
Cellular Assembly and Organization,Cellular Function and Maintenance	Organization of cytoplasm	7.14e-11		0.771	ABCD3,ABI2,ACP1,AKT1,AREG,ARMCX3,ARPC1A,BCS1L,BICD1,C1QBP,CBL,CD99,CHP1,CORO1B,DPYSL2,DVL2,EIF4EBP1,F11R,F3,FAT1,GAK,GDF15,GPX4,HEXB,ICAM1,ITGA3,KIF4A,KITLG,LIG3,MAD2L1,MAPK3,MAPT,MECP2,MID1,NAGK,NDRG1,PAK1,PAK4,PALLD,PDLIM5,PHGDH,PIK3C2A,PLAUR,PLCG2,PRDX3,PTGFRN,PTPRF,RAN,RAP1A,RHOC,RPS6KA3,RSU1,SAMHD1,SH3BGRL3,SH3BP1,SHOC2,SIRT5,SLC3A2,SLIRP,SNAPIN,SSBP1,SSRP1,STRN,SVIL,SYNE2,TBCB,TBK1,TMED9,TM…	80
Cellular Assembly and Organization,Cellular Function and Maintenance	Organization of cytoskeleton	5.18e-08		0.771	ABI2,ACP1,AKT1,AREG,ARPC1A,BICD1,C1QBP,CBL,CD99,CHP1,CORO1B,DPYSL2,DVL2,EIF4EBP1,F11R,F3,FAT1,GAK,GDF15,GPX4,ICAM1,ITGA3,KIF4A,KITLG,MAD2L1,MAPK3,MAPT,MECP2,MID1,NAGK,NDRG1,PAK1,PAK4,PALLD,PDLIM5,PHGDH,PIK3C2A,PLAUR,PLCG2,PTPRF,RAN,RAP1A,RHOC,RPS6KA3,RSU1,SAMHD1,SH3BGRL3,SH3BP1,SHOC2,SLC3A2,SNAPIN,SSRP1,STRN,SVIL,SYNE2,TBCB,TBK1,TMEM106B,TRIP10,TUBG1,UXT,VAMP3,VIL1,VIM,WASHC5,XPC,YAP1	67
Protein Synthesis	Polymerization of protein	2.08e-05		0.783	AKT1,ALDH1A3,AREG,CBL,CHP1,CTH,DNAJB4,FAT1,GLRX,GOLM1,GPX4,GSDMD,ITGA3,KITLG,MAPT,MARCHF5,PAK1,PTPN6,SAMD1,SAMHD1,SSBP1,TBK1,VIM	23
Lipid Metabolism,Small Molecule Biochemistry	Conversion of lipid	0.000837		0.784	AATF,ACSS2,DHCR24,DHCR7,GPX1,GPX4,HMOX1,HSD17B7,MAPT,PRDX3,SAR1A	11
Free Radical Scavenging,Small Molecule Biochemistry	Metabolism of hydrogen peroxide	0.00125		0.806	DHCR24,GPX1,PLCG2,PRDX3,PTPN6,SIRT5,TF,TFRC	8
Cellular Development,Cellular Growth and Proliferation	Development of breast cell lines	0.000136		0.816	CCND1,EIF4EBP1,HMGA2,PALLD,PHGDH,YAP1	6
Connective Tissue Development and Function,Hematological System Development and Function,Hematopoiesis,Organismal Development,Tissue Morphology	Quantity of red blood cells	0.000982		0.816	CCND1,DHFR,HMGN5,HMOX1,KITLG,PRKAG1,SAMD1,TF,TFRC	9
Cancer,Organismal Injury and Abnormalities	Formation of solid tumor	7.85e-23		0.819	ABCD3,ABI2,ACAA2,ACAT2,ACP1,ACSS2,AKT1,ALDH1A3,ALDOC,ALG2,ANXA11,ANXA3,AP2S1,AP3S1,AREG,ARFGAP2,ARMCX3,ARPC1A,ASNS,ATP6V1F,ATPAF2,BAZ1A,BDH1,BDH2,BICD1,BLMH,BMS1,C1QBP,C2orf49,C8orf82,C9orf78,CA2,CBL,CCDC50,CCND1,CD109,CD99,CDA,CHD2,CHD7,CHP1,CLNS1A,CNN3,CORO1B,COX15,COXFA4,CRYBG1,CSRP2,CTH,CTSD,CYP51A1,DCAF7,DCTD,DCUN1D1,DDI2,DDX49,DENND10,DFFB,DHCR24,DHCR7,DHFR,DHRS7,DHX16,DNAJB4,DNAJC11,DNAJC2…	302
Cancer,Gastrointestinal Disease,Organismal Injury and Abnormalities	Digestive organ tumor	3.63e-23		0.84	ABCD3,ABI2,ACAA2,ACAT2,ACP1,ACSS2,AKT1,ALDH1A3,ANXA11,ANXA3,AP3S1,AREG,ARFGAP2,ARMCX3,ARPC1A,ASNS,ATP6V0C,ATP6V1F,BAZ1A,BCS1L,BDH1,BDH2,BICD1,BLMH,BMS1,C1QBP,C2orf49,C8orf82,C9orf78,CA2,CBL,CCDC50,CCND1,CD109,CDA,CHD2,CHD7,CHP1,COMMD9,CORO1B,COX15,COXFA4,CRYBG1,CSRP2,CTH,CTSD,CYP51A1,DCAF7,DCTD,DCUN1D1,DDI2,DDX49,DENND10,DFFB,DHCR24,DHCR7,DHFR,DHRS7,DHX16,DNAJB4,DNAJC11,DNAJC2,DPYSL2,DSC2,DVL2,EB…	303
Cell Death and Survival,Organismal Injury and Abnormalities	Apoptosis of colorectal cancer cell lines	0.00204		0.848	AATF,AKT1,ALDH1A3,GABPA,GDF15,HMGA2,MARCHF5,MDC1,MIF,NDRG1,RFC2,SIRT5,TF,USP11,YAP1	15
Cancer,Organismal Injury and Abnormalities	Abdominal neoplasm	4.6e-31		0.852	ABCD3,ABI2,ACAA2,ACAT2,ACP1,ACSS2,AKT1,ALDH1A3,ALDOC,ALG2,ANXA11,ANXA3,AP2S1,AP3S1,AREG,ARFGAP2,ARMCX3,ARPC1A,ASNS,ATP6V0C,ATP6V1F,ATPAF2,BAZ1A,BCS1L,BDH1,BDH2,BICD1,BLMH,BMS1,C1QBP,C2orf49,C8orf82,C9orf78,CA2,CBL,CCDC50,CCND1,CD109,CD99,CDA,CHD2,CHD7,CHP1,CLNS1A,COMMD9,CORO1B,COX15,COXFA4,CRYBG1,CSRP2,CTH,CTSD,CYP51A1,DCAF7,DCTD,DCUN1D1,DDI2,DDX49,DENND10,DFFB,DHCR24,DHCR7,DHFR,DHRS7,DHX16,DNAJB…	323
Protein Trafficking	Recruitment of protein	0.00044		0.855	AKT1,CBL,CCND1,DVL2,F11R,GABPA,HMGA2,ICAM1,KITLG,LAMP1,MAD2L1,MARCHF5,MDC1,MECP2,PAK1,PALLD,PAWR,PKP2,PLAUR,PLCG2,PLD3,PTPN6,RAN,SAR1A,SMYD3,SSRP1,STEEP1,TANK,TUBB8,VIM,YAP1	31
Cancer,Organismal Injury and Abnormalities	Cancer of cells	0.00107		0.86	ABI2,ACP1,ACSS2,AKT1,ALDH1A3,ANXA11,ASNS,BCS1L,BICD1,BMS1,C2orf49,CA2,CBL,CCDC50,CCND1,CD99,CHD2,CHD7,CHP1,CORO1B,CRYBG1,CSRP2,CTH,CYP51A1,DCUN1D1,DDX49,DENND10,DHCR24,DHCR7,DHFR,DHX16,DNAJC11,DSC2,DVL2,EIF2B1,EIF4EBP1,EPB41L1,EXOSC2,F11R,F3,FANCI,FAT1,FDFT1,FDPS,FTH1,GAMT,GDF15,GNL3L,GNS,GOLM1,GPRC5A,GPX1,GPX4,H1-4,H2AC14,H2BC14,H3C1,HCFC1,HMGA2,HMGCS1,HMOX1,HNRNPH2,HNRNPH3,HSPA14,HTATIP2,ICAM1,…	164
Cancer,Organismal Injury and Abnormalities	Generation of tumor	8.83e-19		0.868	ABCD3,ABI2,ACAA2,ACP1,ACSS2,AKT1,ALDH1A3,ALDOC,ALG2,ANXA11,ANXA3,AP3S1,AREG,ARFGAP2,ARMCX3,ARPC1A,ASNS,ATP6V1F,ATPAF2,BAZ1A,BDH1,BDH2,BICD1,BLMH,BMS1,C1QBP,C2orf49,C8orf82,C9orf78,CA2,CBL,CCDC50,CCND1,CD109,CD99,CDA,CHD2,CHD7,CHP1,CLNS1A,CNN3,CORO1B,COX15,COXFA4,CRYBG1,CSRP2,CTH,CTSD,CYP51A1,DCAF7,DCTD,DCUN1D1,DDI2,DDX49,DENND10,DFFB,DHCR24,DHCR7,DHFR,DHRS7,DHX16,DNAJB4,DNAJC11,DNAJC2,DPYSL2,DSC2…	287
Cellular Function and Maintenance	Internalization of tumor cell lines	0.000125		0.87	HMOX1,ICAM1,PALLD,PPME1,PTPN6,RPS6KA3,SHOC2,SLC1A5,UXS1,VIM,YAP1	11
Molecular Transport,Protein Trafficking	Secretion of protein	5.51e-09		0.881	AATF,ABI2,ACAT2,ACP1,AKT1,AREG,ARFGAP2,BLMH,CBL,CCND1,CD99,CHD7,CORO1B,CTH,CTSD,CYP51A1,EIF4EBP1,F3,FAT1,FDPS,GATAD2A,GDF15,GLRX,GLUL,GPX1,GPX4,GSDMD,HCFC1,HINT2,HMGA2,HMOX1,ICAM1,IKBIP,KIF4A,KITLG,LPCAT4,LTBP4,MACROH2A1,MAPK3,MAPT,MECP2,MIF,NDRG1,NT5E,PAK1,PAWR,PCK2,PKP2,PLAUR,PLCG2,PSAT1,PTPN6,RAP1A,RPS6KA3,SAR1A,SNAPIN,SORT1,TAB1,TANK,TBK1,TF,TMED3,TMED9,VAMP3,XPC,YAP1	66
Cancer,Organismal Injury and Abnormalities	Growth of malignant tumor	0.000526		0.886	AKT1,AREG,CCND1,DHCR24,DVL2,EIF4EBP1,FAT1,FTH1,GDF15,GPX4,HMGA2,HMOX1,KITLG,MIF,NDRG1,NOP53,NT5E,PAK1,PLAUR,TAX1BP3,TIGAR,YAP1,YME1L1	23
Cellular Development,Cellular Growth and Proliferation	Proliferation of kidney cancer cell lines	0.000701		0.895	EIF4EBP1,FDFT1,GDF15,GLUL,GPX4,GSDMD,PIK3C2A,PLIN2,PTPRF,VAMP3,YAP1	11
Cell Cycle	G2 phase	5.92e-05		0.896	AKT1,CCND1,GLUL,GNL3L,GOLM1,HMGA2,MAD2L1,MDC1,NDRG1,NOP53,PAK1,PAK4,PLD3,PPME1,TPD52L1,USP11,UXS1,XPC,YAP1	19
Carbohydrate Metabolism	Uptake of monosaccharide	0.00124		0.9	AKT1,CBL,CCND1,CTH,KIF4A,MAPT,MIF,PAK1,PIK3C2A,PLAUR,PTPRF,RFC2,SLC30A7,SORT1,VAMP3,YAP1	16
Cellular Function and Maintenance	Internalization by tumor cell lines	5.36e-05		0.9	AREG,ATP6V0C,ATP6V1F,BICD1,HMOX1,ICAM1,NDRG1,PALLD,PPME1,RPS6KA3,SHOC2,SRSF3,UXS1,VIM	14
Lipid Metabolism,Molecular Transport,Small Molecule Biochemistry	Concentration of cholesterol	0.000488		0.911	DHCR24,DHCR7,FDFT1,FLOT2,GDF15,GLA,GOLM1,HINT2,ICAM1,MECP2,MSMO1,NDRG1,PLD3,PLIN2,PRDX3,PRKAR2B,SORT1,VAC14	18
Cancer,Organismal Injury and Abnormalities	Pelvic tumor	8.7e-11		0.923	ABCD3,ABI2,ACAT2,ACP1,ACSS2,AKT1,ALDH1A3,ALDOC,ALG2,ANXA11,ANXA3,AP2S1,ARFGAP2,ASNS,ATPAF2,BDH1,BICD1,BMS1,C8orf82,C9orf78,CA2,CBL,CCDC50,CCND1,CD109,CD99,CDA,CHD2,CHD7,CHP1,COMMD9,COX15,COXFA4,CRYBG1,CTH,CTSD,CYP51A1,DCTD,DCUN1D1,DDI2,DDX49,DHCR24,DHCR7,DHFR,DHRS7,DHX16,DNAJC11,DNAJC2,DPYSL2,DR1,DSC2,DUT,DVL2,EBP,EIF4EBP1,EPB41L1,F11R,F3,FAM91A1,FANCI,FAT1,FDFT1,FDPS,FLOT2,FTH1,GAK,GAMT,GATAD2A,…	237
Cancer,Organismal Injury and Abnormalities,Reproductive System Disease	Genital tumor	5.68e-10		0.923	ABI2,ACSS2,AKT1,ALDOC,ALG2,ANXA11,ANXA3,AP2S1,ARFGAP2,ASNS,BDH1,BICD1,BLMH,BMS1,C8orf82,C9orf78,CA2,CBL,CCDC50,CCND1,CD109,CD99,CDA,CHD2,CHD7,COXFA4,CRYBG1,CTH,CTSD,CYP51A1,DCTD,DCUN1D1,DDI2,DDX49,DHCR24,DHCR7,DHFR,DHRS7,DHX16,DNAJC11,DNAJC2,DPYSL2,DR1,DSC2,DUT,DVL2,EBP,EIF4EBP1,EPB41L1,F11R,F3,FAM91A1,FANCI,FAT1,FDFT1,FDPS,FLOT2,FTH1,GAK,GAMT,GATAD2A,GDF15,GGCX,GLA,GLRX,GLUL,GNS,GOLM1,GPRC5A,GPX…	211
Cardiovascular System Development and Function,Cell-To-Cell Signaling and Interaction	Binding of vascular endothelial cells	4.32e-05		0.949	C1QBP,F3,GDF15,GLRX,ICAM1,KITLG,NT5E,PLAUR,PROCR,VIM,YAP1	11
Gene Expression	Transactivation of DNA	0.00229		0.963	AKT1,AREG,ARMCX3,CBL,CCND1,CHD7,DDI2,F3,GABPA,HCFC1,HMGA2,HTATIP2,KITLG,MAPK3,MAPT,MDC1,MECP2,NUCKS1,PAWR,PRKAR2B,PROCR,PTPN6,RHOC,SAMHD1,SMYD3,SSRP1,TAB1,TANK,TBK1,TRIM16,YAP1	31
Cancer,Organismal Injury and Abnormalities	Intrathoracic malignant tumor	0.000117		0.964	ABI2,ACAT2,AKT1,ALDH1A3,ALDOC,ANXA3,AP3S1,AREG,ARFGAP2,ARMCX3,ASNS,BAZ1A,BDH1,BMS1,C1QBP,C2orf49,CBL,CCDC50,CCND1,CD99,CDA,CHD2,CRYBG1,CTH,CTSD,DCAF7,DCTD,DDX49,DHCR24,DHCR7,DHFR,DHX16,DNAJB4,DPYSL2,DSC2,EBP,EIF4EBP1,EXOSC2,F11R,F3,FANCI,FAR1,FAT1,FDFT1,FDPS,FKBP2,FTH1,GABPA,GLA,GNL3L,GOLM1,GPRC5A,GPX1,GPX4,GRIPAP1,GSDMD,H1-4,HCFC1,HMGA2,HMGCS1,HMOX1,HSPA14,HTATIP2,ICAM1,IDH3G,ITGA3,KIF4A,LAMP1,L…	154
Cancer,Organismal Injury and Abnormalities,Respiratory Disease	Lung cancer	0.000136		0.964	ABI2,ACAT2,AKT1,ALDH1A3,ALDOC,ANXA3,AP3S1,AREG,ARFGAP2,ARMCX3,ASNS,BAZ1A,BDH1,BMS1,C1QBP,C2orf49,CBL,CCDC50,CCND1,CD99,CDA,CHD2,CRYBG1,CTH,CTSD,DCAF7,DCTD,DDX49,DHCR24,DHCR7,DHFR,DHX16,DNAJB4,DPYSL2,DSC2,EBP,EIF4EBP1,EXOSC2,F11R,F3,FANCI,FAR1,FAT1,FDFT1,FDPS,FKBP2,FTH1,GABPA,GLA,GNL3L,GOLM1,GPRC5A,GPX1,GPX4,GRIPAP1,GSDMD,H1-4,HCFC1,HMGA2,HMGCS1,HMOX1,HSPA14,HTATIP2,ICAM1,IDH3G,ITGA3,KIF4A,LAMP1,L…	153
Cancer,Organismal Injury and Abnormalities	Breast or gastric cancer	5.3e-08		0.971	ABI2,ACAA2,ACP1,ACSS2,AKT1,ALDH1A3,ALDOC,ANXA11,ANXA3,AREG,ARFGAP2,ATP6V0C,BAZ1A,BICD1,BMS1,C1QBP,CA2,CBL,CCND1,CD109,CHD2,CHD7,CHP1,CLNS1A,COXFA4,CRYBG1,CTSD,CYP51A1,DCUN1D1,DDI2,DDX49,DFFB,DHCR7,DHFR,DHRS7,DHX16,DNAJC11,DPYSL2,DSC2,DVL2,EBP,EIF2B1,EIF4EBP1,EPB41L1,EXOSC2,F11R,FAM91A1,FANCI,FAT1,FDFT1,FDPS,FKBP2,FLOT2,FTH1,GABPA,GAK,GATAD2A,GDF15,GGCX,GLUL,GOLM1,GPRC5A,GPX4,GRIPAP1,H3C1,HCFC1,HM…	178
Cell-To-Cell Signaling and Interaction	Binding of leukemia cell lines	1.06e-06		0.979	ACP1,CD99,F11R,GDF15,GLRX,ICAM1,ITGA3,KITLG,PALLD,PLAUR,RAP1A,UXS1,YAP1	13
Cancer,Organismal Injury and Abnormalities,Respiratory Disease	Malignant neoplasm of respiratory system	4.61e-07		0.982	ABI2,ACAT2,ACSS2,AKT1,ALDH1A3,ALDOC,ANXA3,AP3S1,AREG,ARFGAP2,ARMCX3,ASNS,BAZ1A,BCS1L,BDH1,BMS1,C1QBP,C2orf49,CBL,CCDC50,CCND1,CD99,CDA,CHD2,CRYBG1,CTH,CTSD,DCAF7,DCTD,DDX49,DHCR24,DHCR7,DHFR,DHX16,DNAJB4,DPYSL2,DSC2,EBP,EIF4EBP1,EXOSC2,F11R,F3,FANCI,FAR1,FAT1,FDFT1,FDPS,FKBP2,FTH1,GABPA,GDF15,GLA,GNL3L,GOLM1,GPRC5A,GPX1,GPX4,GRIPAP1,GSDMD,H1-4,HCFC1,HMGA2,HMGCS1,HMOX1,HSPA14,HTATIP2,ICAM1,IDH3G,I…	170
Cancer,Gastrointestinal Disease,Hepatic System Disease,Organismal Injury and Abnormalities	Liver tumor	4.16e-08		0.993	ABI2,ACAA2,ACP1,ACSS2,AKT1,ALDH1A3,ANXA3,AP3S1,AREG,ARPC1A,ASNS,BAZ1A,BCS1L,BDH1,BDH2,BMS1,C1QBP,C2orf49,C9orf78,CA2,CCND1,CD109,CDA,CHD2,CTH,CTSD,CYP51A1,DDI2,DDX49,DENND10,DHCR24,DHCR7,DHFR,DHX16,DNAJC2,DVL2,EIF4EBP1,EPB41L1,F3,FAM91A1,FANCI,FAT1,FDFT1,FDPS,FKBP2,FTH1,GAK,GATD1,GLUL,GNL3L,GOLM1,GPRC5A,GPX1,GSDMD,H1-4,H2BC14,HCFC1,HEXB,HMGA2,HMGCS1,HMOX1,HSD17B7,HSPA14,HTATIP2,ICAM1,IDH3G,ILKAP,…	170
Cellular Movement,Hematological System Development and Function,Immune Cell Trafficking	Lymphocyte migration	0.00134		0.995	AKT1,CD99,DPYSL2,F11R,F3,GPRC5A,GPX4,GSDMD,ICAM1,ITGA3,METTL1,MIF,NT5E,PIP4K2C,PROCR,PSAT1,RAP1A,RPS6KA3,YAP1	19
Cancer,Gastrointestinal Disease,Organismal Injury and Abnormalities	Hepatobiliary neoplasm	4.92e-08		0.999	ABI2,ACAA2,ACP1,ACSS2,AKT1,ALDH1A3,ANXA3,AP3S1,AREG,ARPC1A,ASNS,BAZ1A,BCS1L,BDH1,BDH2,BMS1,C1QBP,C2orf49,C9orf78,CA2,CCND1,CD109,CDA,CHD2,CTH,CTSD,CYP51A1,DDI2,DDX49,DENND10,DHCR24,DHCR7,DHFR,DHX16,DNAJC2,DVL2,EIF4EBP1,EPB41L1,F3,FAM91A1,FANCI,FAT1,FDFT1,FDPS,FKBP2,FTH1,GAK,GATD1,GLUL,GNL3L,GOLM1,GPRC5A,GPX1,GSDMD,H1-4,H2BC14,HCFC1,HEXB,HMGA2,HMGCS1,HMOX1,HSD17B7,HSPA14,HTATIP2,ICAM1,IDH3G,ILKAP,…	177
Cancer,Endocrine System Disorders,Organismal Injury and Abnormalities,Reproductive System Disease	Growth of ovarian tumor	0.000738		1	CCND1,GDF15,HMGA2,NT5E	4
Cancer,Organismal Injury and Abnormalities,Reproductive System Disease	Tumorigenesis of reproductive tract	1.17e-06		1	ABI2,ACSS2,AKT1,ALG2,ANXA11,ANXA3,AP2S1,BDH1,BICD1,BMS1,CA2,CBL,CCDC50,CCND1,CD109,CD99,CDA,CHD2,CHD7,CRYBG1,CTH,CTSD,CYP51A1,DCTD,DDX49,DHCR24,DHCR7,DHFR,DHX16,DNAJC11,DNAJC2,DPYSL2,DR1,DSC2,DUT,DVL2,EIF4EBP1,F11R,F3,FAM91A1,FANCI,FAT1,FDFT1,FDPS,FLOT2,FTH1,GAK,GATAD2A,GDF15,GLA,GLUL,GOLM1,GPRC5A,GPX4,H2AC14,H2BC14,HCFC1,HMGA2,HMGN5,HMOX1,HSD17B7,HTATIP2,IDI1,IKBIP,ILKAP,IMP4,ISYNA1,ITGA3,KIF4A,…	165
Cancer,Organismal Injury and Abnormalities,Reproductive System Disease	Female genital neoplasm	1.5e-06		1	ABI2,ACSS2,AKT1,ALG2,ANXA11,ANXA3,AP2S1,BDH1,BICD1,BMS1,CA2,CBL,CCDC50,CCND1,CD109,CD99,CDA,CHD2,CHD7,CRYBG1,CTH,CTSD,CYP51A1,DCTD,DDX49,DHCR24,DHCR7,DHFR,DHX16,DNAJC11,DNAJC2,DPYSL2,DR1,DSC2,DUT,DVL2,EIF4EBP1,F11R,F3,FAM91A1,FANCI,FAT1,FDFT1,FDPS,FLOT2,FTH1,GAK,GATAD2A,GDF15,GLA,GLUL,GOLM1,GPRC5A,GPX4,H2AC14,H2BC14,HCFC1,HMGA2,HMGN5,HMOX1,HSD17B7,HTATIP2,IDI1,IKBIP,ILKAP,IMP4,ISYNA1,ITGA3,KIF4A,…	166
Cardiovascular Disease,Organismal Injury and Abnormalities	Occlusion of blood vessel	0.000194		1	ABI2,ACAT2,CA2,CD109,CHD2,CTSD,DHCR24,DHFR,F3,GDF15,GGCX,GPX1,HMOX1,HPCAL1,ICAM1,MAGI1,MAPK3,MAPT,MIF,MT-ND4,PALLD,PAWR,PDLIM5,PIK3C2A,PLAUR,PLCG2,PLIN2,PPP2R1B,PROCR,RSU1,SAMD1,SORT1,STX10,SVIL,TAB1,TF,TMEM106B,TUBG1,VPS51,YAP1	40
Cardiovascular Disease,Organismal Injury and Abnormalities	Occlusion of artery	0.000244		1	ABI2,ACAT2,CA2,CD109,CHD2,CTSD,DHCR24,DHFR,F3,GDF15,GGCX,GPX1,HMOX1,HPCAL1,ICAM1,MAGI1,MAPK3,MAPT,MIF,PALLD,PAWR,PDLIM5,PIK3C2A,PLAUR,PLCG2,PLIN2,PPP2R1B,PROCR,RSU1,SAMD1,SORT1,SVIL,TAB1,TF,TMEM106B,TUBG1,YAP1	37
Cardiovascular Disease,Organismal Injury and Abnormalities	Vaso-occlusion	0.000683		1	ABI2,ACAT2,CA2,CD109,CHD2,CTSD,DHCR24,DHFR,F3,GDF15,GGCX,GPX1,HMOX1,HPCAL1,ICAM1,MAGI1,MAPK3,MAPT,MIF,MT-ND4,PALLD,PAWR,PDLIM5,PIK3C2A,PLAUR,PLCG2,PLIN2,PPP2R1B,PROCR,RSU1,SAMD1,SORT1,STX10,SVIL,TAB1,TF,TMEM106B,TUBG1,VPS51,YAP1	40
Cell Cycle	M phase of cervical cancer cell lines	0.00163		1	KIF4A,MAD2L1,MAPK3,SSRP1,SVIL,ZW10	6
Cell Death and Survival	Killing of cells	0.000829		1	AKT1,CTSD,F3,FDPS,GLRX,GPRC5A,GSDMD,ICAM1,LAMP1,PTPN6,SORT1,TBK1	12
Cellular Development,Cellular Growth and Proliferation	Cell proliferation of bone cancer cell lines	0.000238		1.003	AATF,ASNS,CD99,HMGCS1,KIF4A,KITLG,MAPK3,MVD,MVK,NUCKS1,RBM28,SSBP1,YAP1	13
Cardiovascular System Development and Function,Cell-To-Cell Signaling and Interaction	Adhesion of vascular endothelial cells	0.00074		1.026	F3,GDF15,GLRX,ICAM1,PLAUR,PROCR,VIM,YAP1	8
Organismal Injury and Abnormalities	Soft tissue lesion	4.32e-10		1.026	ABCD3,ABI2,ACAA2,ACAT2,ACP1,ACSS2,AKT1,ALDOC,ANXA11,ANXA3,AP3S1,ARFGAP2,ARMCX3,ARPC1A,ASNS,ATPAF2,BAZ1A,BLMH,BMS1,C2orf49,C8orf82,C9orf78,CA2,CBL,CCDC50,CCND1,CD109,CDA,CHD2,CHD7,CNN3,CORO1B,COX15,CRYBG1,CSRP2,CTH,CTSD,CYP51A1,DCAF7,DDI2,DDX49,DENND10,DFFB,DHCR7,DHFR,DHRS7,DNAJB4,DNAJC11,DNAJC2,DSC2,DUT,DVL2,EIF4EBP1,EPB41L1,FAM91A1,FANCI,FAT1,FDFT1,FLOT2,GABPA,GAK,GAMT,GATAD2A,GATD1,GDF15,GGCX,G…	228
Cellular Movement	Cellular infiltration	4.05e-06		1.033	ACSS2,AKT1,ANXA3,AREG,CBL,CTH,F3,FDPS,GLA,GPX4,GSDMD,HMGA2,HMOX1,ICAM1,IKBIP,KITLG,MAPK3,MAPT,METTL1,MID1,MIF,NDRG1,NT5E,PIP4K2C,PLAUR,PROCR,PSAT1,PTPN6,RPS6KA3,TBK1,TFRC,YAP1	32
Cellular Function and Maintenance	Endocytosis	1.89e-07		1.038	AKT1,ANXA3,AP2S1,ATP6V0C,ATP6V1F,BICD1,CBL,DPYSL2,GAK,GLRX,HMOX1,ICAM1,KITLG,LAMTOR3,MAPK3,MECP2,MIF,NDRG1,PAK1,PALLD,PIK3C2A,PLAUR,PLCG2,PPME1,PTPN6,RAP1A,REPS1,RPS6KA3,SHOC2,SLC1A5,SORT1,SRSF3,TF,TFRC,UXS1,VIM,WASHC5,YAP1	38
Cancer,Organismal Injury and Abnormalities	Metastasis of hepatoma cell lines	0.000838		1.039	GOLM1,NT5E,PLAUR,RHOC,SMYD3,USP11	6
Cellular Movement	Migration of hepatoma cell lines	0.000386		1.061	ASNS,DHCR7,GOLM1,HMOX1,METTL1,PAK1,PAK4,PLAUR,PTPN6,RHOC,RSU1,STRN,TUBG1,USP11,YAP1	15
Cancer,Cell-To-Cell Signaling and Interaction	Sphere formation of carcinoma cell lines	0.00102		1.065	HTATIP2,ICAM1,ISYNA1,KIF4A,SMYD3,VIM,YAP1	7
Cancer,Organismal Injury and Abnormalities,Reproductive System Disease	Breast or gynecological cancer	1.89e-10		1.067	ABI2,ACSS2,AKT1,ALDH1A3,ALDOC,ALG2,ANXA11,ANXA3,AREG,ATP6V0C,BDH1,BICD1,BMS1,C1QBP,CA2,CBL,CCDC50,CCND1,CD109,CD99,CDA,CHD2,CHD7,CHP1,CLNS1A,CRYBG1,CTH,CTSD,CYP51A1,DCTD,DDI2,DDX49,DFFB,DHCR24,DHCR7,DHFR,DHX16,DNAJC11,DNAJC2,DPYSL2,DSC2,DVL2,EBP,EIF4EBP1,EPB41L1,EXOSC2,F11R,F3,FAM91A1,FANCI,FAT1,FDFT1,FDPS,FKBP2,FLOT2,FTH1,GABPA,GAK,GATAD2A,GDF15,GGCX,GLA,GLUL,GOLM1,GPRC5A,GPX4,H2AC14,H2BC14,H3C1…	210
Cancer,Organismal Injury and Abnormalities,Reproductive System Disease	Breast cancer	3.81e-10		1.067	ABI2,ACSS2,AKT1,ALDH1A3,ALDOC,ANXA11,ANXA3,AREG,ATP6V0C,BMS1,C1QBP,CBL,CCND1,CD109,CHP1,CLNS1A,CTSD,DDI2,DDX49,DFFB,DHCR7,DHFR,DNAJC11,DPYSL2,DSC2,EBP,EIF4EBP1,EPB41L1,EXOSC2,F11R,FAM91A1,FANCI,FAT1,FDFT1,FDPS,FKBP2,FLOT2,FTH1,GABPA,GAK,GATAD2A,GDF15,GGCX,GLUL,GOLM1,GPRC5A,GPX4,H3C1,HCFC1,HMGA2,HMGCS1,HMGN5,HMOX1,HNRNPH2,HPCAL1,HSD17B7,HTATIP2,ICAM1,ILKAP,ITGA3,KIF4A,KITLG,LMO7,LSM1,LTBP4,MACROH2…	135
Cancer,Organismal Injury and Abnormalities,Reproductive System Disease	Breast or ovarian cancer	1.75e-09		1.067	ABI2,ACSS2,AKT1,ALDH1A3,ALDOC,ANXA11,ANXA3,AREG,ATP6V0C,BDH1,BMS1,C1QBP,CBL,CCND1,CD109,CHD2,CHP1,CLNS1A,CTSD,CYP51A1,DDI2,DDX49,DFFB,DHCR24,DHCR7,DHFR,DHX16,DNAJC11,DNAJC2,DPYSL2,DSC2,EBP,EIF4EBP1,EPB41L1,EXOSC2,F11R,FAM91A1,FANCI,FAT1,FDFT1,FDPS,FKBP2,FLOT2,FTH1,GABPA,GAK,GATAD2A,GDF15,GGCX,GLUL,GOLM1,GPRC5A,GPX4,H3C1,HCFC1,HMGA2,HMGCS1,HMGN5,HMOX1,HNRNPH2,HPCAL1,HSD17B7,HTATIP2,ICAM1,ILKAP,ISY…	156
Gene Expression	Transactivation	0.00205		1.073	AKT1,AREG,ARMCX3,CBL,CCND1,CHD7,CHP1,DDI2,F3,GABPA,HCFC1,HMGA2,HTATIP2,KITLG,MAPK3,MAPT,MDC1,MECP2,NUCKS1,PAWR,PLAUR,PRKAR2B,PROCR,PTPN6,RHOC,SAMHD1,SMYD3,SSRP1,TAB1,TANK,TBK1,TRIM16,YAP1	33
Cell Death and Survival,Organismal Injury and Abnormalities	Apoptosis of adenocarcinoma cell lines	0.00102		1.075	AKT1,ALDH1A3,ALDOC,CCND1,ILKAP,MDC1,NDRG1,PAWR,PCK2,PTPN6,SLC1A5,UXS1,YAP1,YME1L1	14
Cancer,Organismal Injury and Abnormalities	Development of malignant tumor	2.93e-12		1.076	ABCD3,ABI2,ACAA2,ACP1,ACSS2,AKT1,ALDH1A3,ALDOC,ALG2,ANXA11,ANXA3,AP3S1,AREG,ARFGAP2,ARPC1A,ASNS,ATP6V1F,BAZ1A,BDH1,BDH2,BICD1,BMS1,C1QBP,C2orf49,CA2,CBL,CCDC50,CCND1,CD109,CD99,CDA,CHD2,CHD7,CHP1,CLNS1A,COX15,COXFA4,CRYBG1,CSRP2,CTH,CTSD,CYP51A1,DCAF7,DCTD,DCUN1D1,DDI2,DDX49,DFFB,DHCR24,DHCR7,DHFR,DHRS7,DHX16,DNAJB4,DNAJC11,DNAJC2,DPYSL2,DSC2,DVL2,EBP,EIF2B1,EIF4EBP1,EPB41L1,F3,FAM91A1,FANCI,FAR1…	248
Cancer,Organismal Injury and Abnormalities	Intraabdominal organ tumor	9.92e-31		1.081	ABCD3,ABI2,ACAA2,ACAT2,ACP1,ACSS2,AKT1,ALDH1A3,ALG2,ANXA11,ANXA3,AP2S1,AP3S1,AREG,ARFGAP2,ARMCX3,ARPC1A,ASNS,ATP6V0C,ATP6V1F,ATPAF2,BAZ1A,BCS1L,BDH1,BDH2,BICD1,BLMH,BMS1,C1QBP,C2orf49,C8orf82,C9orf78,CA2,CBL,CCDC50,CCND1,CD109,CD99,CDA,CHD2,CHD7,CHP1,CLNS1A,COMMD9,CORO1B,COX15,COXFA4,CRYBG1,CSRP2,CTH,CTSD,CYP51A1,DCAF7,DCTD,DCUN1D1,DDI2,DDX49,DENND10,DFFB,DHCR24,DHCR7,DHFR,DHRS7,DHX16,DNAJB4,DNAJ…	320
Cellular Movement,Immune Cell Trafficking	Cell movement of lymphatic system cells	0.000216		1.087	AKT1,CBL,CD99,DPYSL2,F11R,F3,GDF15,GPRC5A,GPX4,GSDMD,HMOX1,ICAM1,ITGA3,KITLG,METTL1,MIF,NT5E,PIP4K2C,PLCG2,PROCR,PSAT1,RAP1A,RPS6KA3,YAP1	24
Cell Morphology	Polarization of cells	0.000853		1.091	AKT1,DPYSL2,FAT1,GLRX,HMGA2,ICAM1,ITGA3,KITLG,MAPT,PAK1,RAP1A,SVIL,SYNE2	13
Cardiovascular System Development and Function,Cell-To-Cell Signaling and Interaction	Binding of HUVEC cells	3.37e-05		1.095	C1QBP,F3,GDF15,GLRX,ICAM1,KITLG,NT5E,PLAUR,VIM,YAP1	10
Cardiovascular System Development and Function,Cell-To-Cell Signaling and Interaction	Adhesion of endothelial cells	0.00012		1.101	CD99,F3,GDF15,GLRX,ICAM1,NT5E,PLAUR,PROCR,RAP1A,VIM,YAP1	11
Cancer,Gastrointestinal Disease,Organismal Injury and Abnormalities	Gastrointestinal tumor	4.09e-18		1.111	ABCD3,ABI2,ACAA2,ACP1,ACSS2,AKT1,ALDH1A3,ANXA11,ANXA3,AP3S1,AREG,ARFGAP2,ARMCX3,ARPC1A,ASNS,ATP6V0C,ATP6V1F,BAZ1A,BCS1L,BDH1,BDH2,BICD1,BLMH,BMS1,C1QBP,CA2,CBL,CCDC50,CCND1,CD109,CDA,CHD2,CHD7,CHP1,COMMD9,CORO1B,COX15,COXFA4,CRYBG1,CSRP2,CTH,CTSD,CYP51A1,DCAF7,DCUN1D1,DDI2,DDX49,DFFB,DHCR24,DHFR,DHRS7,DHX16,DNAJB4,DNAJC11,DNAJC2,DPYSL2,DSC2,DVL2,EBP,EIF2B1,EIF4EBP1,EPB41L1,EXOSC2,F11R,F3,FAM91A1,…	278
Cancer,Organismal Injury and Abnormalities,Respiratory Disease	Lung tumor	8.33e-05		1.111	ABI2,ACAT2,ACSS2,AKT1,ALDH1A3,ALDOC,ANXA3,AP3S1,AREG,ARFGAP2,ARMCX3,ASNS,BAZ1A,BDH1,BMS1,C1QBP,C2orf49,CBL,CCDC50,CCND1,CD99,CDA,CHD2,CRYBG1,CTH,CTSD,DCAF7,DCTD,DDX49,DHCR24,DHCR7,DHFR,DHX16,DNAJB4,DPYSL2,DSC2,EBP,EIF4EBP1,EXOSC2,F11R,F3,FANCI,FAR1,FAT1,FDFT1,FDPS,FKBP2,FTH1,GABPA,GLA,GNL3L,GOLM1,GPRC5A,GPX1,GPX4,GRIPAP1,GSDMD,H1-4,HCFC1,HMGA2,HMGCS1,HMOX1,HSPA14,HTATIP2,ICAM1,IDH3G,ITGA3,KIF4A,L…	155
Cell Morphology	Sprouting	0.00223		1.113	ABI2,AKT1,ALDH1A3,DPYSL2,EIF4EBP1,GLUL,ITGA3,KITLG,MAPK3,MAPT,MECP2,MID1,NAGK,PAK1,PAK4,PDLIM5,PTPRF,RAP1A,SNAPIN,VIM	20
Cellular Development,Cellular Growth and Proliferation	Development of tumor cell lines	0.00107		1.119	ACSS2,AKT1,ALDH1A3,AREG,ASNS,CCND1,CTSD,DHCR24,FTH1,GLUL,GPRC5A,GPX4,HMGA2,KIF4A,KITLG,MACROH2A1,MAD2L1,METTL1,MIF,NDRG1,NT5E,PAK1,PAK4,PLAUR,PLCG2,RAN,RPS6KA3,SLC1A5,SMYD3,TAF15,YAP1	31
Cell Cycle	Entry into S phase	0.000564		1.121	CCND1,HMOX1,ILKAP,KITLG,MAPK3,NUCKS1,ORC2,TF,YAP1	9
Cancer,Organismal Injury and Abnormalities	Thoracic neoplasm	7.71e-05		1.123	ABI2,ACAT2,ACSS2,AKT1,ALDH1A3,ALDOC,ANXA3,AP3S1,AREG,ARFGAP2,ARMCX3,ASNS,BAZ1A,BDH1,BMS1,C1QBP,C2orf49,CBL,CCDC50,CCND1,CD99,CDA,CHD2,CRYBG1,CTH,CTSD,DCAF7,DCTD,DDX49,DHCR24,DHCR7,DHFR,DHX16,DNAJB4,DPYSL2,DSC2,EBP,EIF4EBP1,EXOSC2,F11R,F3,FANCI,FAR1,FAT1,FDFT1,FDPS,FKBP2,FTH1,GABPA,GLA,GNL3L,GOLM1,GPRC5A,GPX1,GPX4,GRIPAP1,GSDMD,H1-4,HCFC1,HMGA2,HMGCS1,HMOX1,HSPA14,HTATIP2,ICAM1,IDH3G,ITGA3,KIF4A,L…	156
Cell Death and Survival	Survival of stem cell lines	0.00122		1.134	CLNS1A,DUT,HMGCS1,LSS,MMAB,MVK,UROD	7
Cellular Development,Embryonic Development,Hair and Skin Development and Function,Organ Development,Organismal Development,Tissue Development	Differentiation of keratinocytes	0.00133		1.134	CCND1,CD109,GAK,MACROH2A1,MACROH2A2,MVK,PAK4,TRIM16,YAP1	9
Cell-To-Cell Signaling and Interaction	Binding of tumor cell lines	7.14e-06		1.138	ACP1,AKT1,C1QBP,CBL,CCND1,CD99,F11R,F3,GDF15,GLRX,ICAM1,ITGA3,KITLG,MAD2L1,MAGI1,PAK1,PALLD,PLAUR,PTPN6,RAP1A,TFRC,UXS1,VIM,YAP1	24
Cell Signaling,Post-Translational Modification,Protein Synthesis	Assembly of protein-protein complex	1.2e-10		1.139	AKT1,ARPC1A,BCS1L,COX15,DUT,EIF4EBP1,GAK,GLRX,GNL3L,GSDMD,HCFC1,KITLG,MAPT,MARCHF5,MBD2,MECP2,MIF,MT-ND4,MT-ND5,NDUFA9,NDUFS5,NOP53,OTUD6B,PAK1,PLCG2,RHOC,SSRP1,TANK,TFRC,VAMP3,VIL1,WASHC5,YAP1,ZW10	34
Cellular Development,Cellular Growth and Proliferation	Colony formation of tumor cell lines	0.000907		1.14	ACSS2,AKT1,ALDH1A3,AREG,ASNS,CCND1,CTSD,DHCR24,FTH1,GPRC5A,GPX4,HMGA2,KIF4A,KITLG,MACROH2A1,MAD2L1,METTL1,MIF,NDRG1,NT5E,PAK1,PAK4,PLCG2,RAN,RPS6KA3,SLC1A5,SMYD3,TAF15,YAP1	29
Inflammatory Response,Neurological Disease,Organismal Injury and Abnormalities	Inflammation of central nervous system	1.75e-06		1.146	AKT1,CD99,CYP51A1,DHCR24,DHCR7,DHFR,FDFT1,FDPS,GPX4,GSDMD,HEXB,HMGCS1,HSD17B7,IDI1,ILKAP,LSS,MAPK3,MAPT,MIF,MSMO1,MVD,MVK,NSDHL,NT5E,PLCG2,PROCR,TBK1,VIM,YAP1	29
Cardiovascular System Development and Function,Cellular Development,Cellular Growth and Proliferation,Organ Development,Organismal Development,Skeletal and Muscular System Development and Function,Tissue Development	Proliferation of vascular smooth muscle cells	0.000789		1.154	AKT1,CBL,CCND1,FAT1,HMOX1,MIF,PAK1,PLAUR,PTPRF,SYNE2,YAP1	11
Cardiovascular Disease,Organismal Injury and Abnormalities	Vascular lesion	0.000142		1.155	DHCR24,DHFR,DUT,F11R,F3,FDFT1,GPX1,H4C1,HMOX1,ICAM1,LTBP4,MAD2L1,MAPK3,MIF,ORC2,PIK3C2A,PLAUR,PLIN2,PRIM2,RFC2,SAMD1,SAR1A,SLC1A5,YAP1	24
Cardiovascular Disease,Organismal Injury and Abnormalities	Arterial lesion	0.000705		1.155	DHCR24,DHFR,F11R,F3,FDFT1,GPX1,HMOX1,ICAM1,LTBP4,MAPK3,MIF,PIK3C2A,PLAUR,PLIN2,SAMD1,SAR1A,SLC1A5,YAP1	18
Cell-To-Cell Signaling and Interaction,Molecular Transport,Small Molecule Biochemistry	Concentration of 5-hydroxytryptamine	0.00106		1.165	ACSS2,GPX1,HMOX1,MAPT,MECP2,TSN	6
Protein Trafficking	Targeting of protein	1.24e-05		1.172	AKT1,AREG,CBL,CCND1,CHP1,CNN3,GABPA,GAK,PALLD,PTPN6,PTPRF,RAD23A,RAN,SNAPIN,SORT1,STRN,VPS25,VPS51	18
Cellular Assembly and Organization	Organization of organelle	2.3e-10		1.195	ABCD3,AKT1,ARMCX3,BCS1L,CHP1,CORO1B,DPYSL2,FAT1,GAK,GOLM1,GPX4,H1-4,H3C1,H4C1,HEXB,HMGA2,HMGN5,ICAM1,KIF4A,LIG3,MAPT,MECP2,NUCKS1,PALLD,PIK3C2A,PRDX3,PTPRF,RHOC,RSF1,SH3BP1,SIRT5,SLIRP,SNAPIN,SORT1,SSBP1,SSRP1,SVIL,SYNE2,TMED9,TMEM106B,VIL1,VIM,WASHC5,YME1L1,ZNF830,ZW10	46
Cell Cycle	Mitogenesis	0.00215		1.199	AKT1,AREG,CBL,KITLG,MAPK3,PAK1,PTPN6,PTPRF	8
Cellular Function and Maintenance	Endocytosis by eukaryotic cells	8.01e-06		1.206	ATP6V0C,ATP6V1F,BICD1,CBL,DPYSL2,GLRX,HMOX1,ICAM1,KITLG,MECP2,MIF,NDRG1,PALLD,PLAUR,PLCG2,PPME1,PTPN6,RPS6KA3,SHOC2,SRSF3,UXS1,VIM,YAP1	23
Cancer,Organismal Injury and Abnormalities	Development of carcinoma	9.82e-13		1.211	ABCD3,ABI2,ACAA2,ACP1,ACSS2,AKT1,ALDH1A3,ALDOC,ALG2,ANXA11,ANXA3,AP3S1,AREG,ARFGAP2,ARPC1A,ASNS,ATP6V1F,BAZ1A,BDH1,BDH2,BICD1,BMS1,C1QBP,C2orf49,CA2,CBL,CCDC50,CCND1,CD109,CD99,CDA,CHD2,CHD7,CHP1,CLNS1A,COX15,COXFA4,CRYBG1,CSRP2,CTH,CTSD,CYP51A1,DCAF7,DCTD,DCUN1D1,DDI2,DDX49,DFFB,DHCR24,DHCR7,DHFR,DHRS7,DHX16,DNAJB4,DNAJC11,DNAJC2,DPYSL2,DSC2,DVL2,EBP,EIF2B1,EIF4EBP1,EPB41L1,F3,FAM91A1,FANCI,FAR1…	247
Cellular Movement,Skeletal and Muscular System Development and Function	Migration of smooth muscle cells	3.97e-05		1.215	AKT1,CBL,CCND1,F11R,F3,HMOX1,MAPK3,MIF,PAK1,PLAUR,PTPRF,VAMP3,VIM	13
Cancer,Organismal Injury and Abnormalities	Formation of epithelial neoplasm	2.25e-13		1.226	ABCD3,ABI2,ACAA2,ACP1,ACSS2,AKT1,ALDH1A3,ALDOC,ALG2,ANXA11,ANXA3,AP3S1,AREG,ARFGAP2,ARPC1A,ASNS,ATP6V1F,BAZ1A,BDH1,BDH2,BICD1,BMS1,C1QBP,C2orf49,CA2,CBL,CCDC50,CCND1,CD109,CD99,CDA,CHD2,CHD7,CHP1,CLNS1A,COX15,COXFA4,CRYBG1,CSRP2,CTH,CTSD,CYP51A1,DCAF7,DCTD,DCUN1D1,DDI2,DDX49,DFFB,DHCR24,DHCR7,DHFR,DHRS7,DHX16,DNAJB4,DNAJC11,DNAJC2,DPYSL2,DSC2,DUT,DVL2,EBP,EIF2B1,EIF4EBP1,EPB41L1,F3,FAM91A1,FANCI,…	251
Cellular Assembly and Organization,Cellular Function and Maintenance	Growth of microtubules	8.14e-05		1.231	KIF4A,MAPT,PAK1,SSRP1,TBCB	5
Cellular Movement,Hematological System Development and Function,Immune Cell Trafficking	Cellular infiltration by leukocytes	1.44e-05		1.231	ACSS2,AKT1,AREG,CTH,F3,FDPS,GLA,GPX4,GSDMD,HMGA2,HMOX1,ICAM1,IKBIP,KITLG,MAPK3,MAPT,METTL1,MID1,MIF,NDRG1,NT5E,PIP4K2C,PROCR,PSAT1,PTPN6,RPS6KA3,TBK1,TFRC,YAP1	29
Cell-To-Cell Signaling and Interaction,Embryonic Development	Adhesion of embryonic cell lines	0.00173		1.253	ICAM1,ITGA3,PALLD,PLAUR,VIM	5
Cancer,Organismal Injury and Abnormalities	Tumorigenesis of epithelial neoplasm	2.18e-13		1.258	ABCD3,ABI2,ACAA2,ACP1,ACSS2,AKT1,ALDH1A3,ALDOC,ALG2,ANXA11,ANXA3,AP3S1,AREG,ARFGAP2,ARPC1A,ASNS,ATP6V1F,BAZ1A,BDH1,BDH2,BICD1,BMS1,C1QBP,C2orf49,CA2,CBL,CCDC50,CCND1,CD109,CD99,CDA,CHD2,CHD7,CHP1,CLNS1A,COX15,COXFA4,CRYBG1,CSRP2,CTH,CTSD,CYP51A1,DCAF7,DCTD,DCUN1D1,DDI2,DDX49,DFFB,DHCR24,DHCR7,DHFR,DHRS7,DHX16,DNAJB4,DNAJC11,DNAJC2,DPYSL2,DSC2,DUT,DVL2,EBP,EIF2B1,EIF4EBP1,EPB41L1,F3,FAM91A1,FANCI,…	251
Nervous System Development and Function	Sensory system development	0.00147		1.294	ABI2,AKT1,ALDH1A3,AREG,CCND1,CHD7,DVL2,GAK,GDF15,GPX4,HEXB,INTS15,ITGA3,KITLG,MAPT,MIF,VIM,YAP1	18
Cell-To-Cell Signaling and Interaction	Binding of blood cells	7.86e-05		1.305	AKT1,CCND1,CD99,F11R,F3,GDF15,GLA,GLRX,ICAM1,KITLG,MAPK3,MIF,NT5E,PAK1,PLAUR,PLCG2,PROCR,PTPN6,RAP1A,TFRC,VIM	21
Cell Death and Survival,Nervous System Development and Function,Organismal Injury and Abnormalities	Cell viability of nervous tissue cell lines	1.98e-06		1.32	CTH,DUT,HMGCS1,LSS,MAPT,MMAB,MVK,PTPN6,SIRT5,UROD,YAP1	11
Cell Death and Survival,Organismal Injury and Abnormalities	Cell death of colorectal cancer cell lines	0.000113		1.326	AATF,AKT1,ALDH1A3,EIF2B1,GABPA,GDF15,GPX4,HMGA2,HMOX1,MARCHF5,MDC1,MIF,NDRG1,RFC2,SIRT5,TF,USP11,UTP11,UXT,YAP1	20
Free Radical Scavenging	Metabolism of reactive oxygen species	1.18e-05		1.33	AKT1,CBL,CTH,DHCR24,FTH1,GABPA,GDF15,GPX1,GPX4,GRPEL2,HMGA2,HMOX1,ICAM1,KITLG,MACROH2A1,MAPT,MARCHF5,MIF,NDUFA11,PAK1,PLAUR,PLCG2,PRDX3,PTPN6,RAP1A,SH3BP1,SIRT5,TF,TFRC,TIGAR,YARS2	31
Cardiovascular Disease,Organismal Injury and Abnormalities	Atherosclerosis	0.000744		1.332	ABI2,ACAT2,CA2,CD109,CHD2,CTSD,DHCR24,DHFR,F3,GDF15,GGCX,GPX1,HMOX1,HPCAL1,ICAM1,MAGI1,MAPK3,MIF,PALLD,PAWR,PDLIM5,PLAUR,PLCG2,PLIN2,PPP2R1B,PROCR,RSU1,SAMD1,SORT1,TAB1,TMEM106B,TUBG1,YAP1	33
Cellular Movement	Cell movement of breast cancer cell lines	3.09e-07		1.333	ACP1,AKT1,CBL,CCND1,CD99,DNAJC11,F11R,FANCI,GDF15,GLUL,HMGA2,ICAM1,KIF4A,LMO7,MAPK3,NDRG1,NT5E,PAK1,PALLD,PLAUR,PTPN6,RAP1A,RHOC,RSU1,SDCBP,SSBP1,STK39,TAF15,TPD52L1,TRIP10,VIM,YAP1	32
Free Radical Scavenging	Production of reactive oxygen species	0.000278		1.335	AKT1,CBL,CTH,FTH1,GABPA,GDF15,GPX1,GPX4,GRPEL2,HMGA2,HMOX1,ICAM1,KITLG,MAPT,MARCHF5,NDUFA11,PAK1,PLCG2,PTPN6,SIRT5,TIGAR,YARS2	22
Cellular Development,Cellular Growth and Proliferation	Proliferation of leukemia cell lines	2.41e-08		1.341	AKT1,CBL,CHP1,CYP51A1,DHCR24,DPYSL2,FAT1,FTH1,GPX4,HMGCS1,HMOX1,KITLG,MAD2L1,MECP2,METTL1,MSMO1,NSDHL,PAWR,PRKAR2B,PTPN6,RHOC,SAR1A,SMYD3,YAP1	24
Cancer,Organismal Injury and Abnormalities,Reproductive System Disease	Growth of genital tumor	0.00115		1.342	CCND1,GDF15,HMGA2,NT5E,PAWR	5
Cell Morphology,Cellular Movement	Cell spreading	0.00168		1.342	ACP1,AKT1,CBL,ICAM1,ITGA3,KITLG,MAPK3,MAPT,PAK1,PAK4,PALLD,PLCG2,VIM	13
Infectious Diseases,Organismal Injury and Abnormalities	Sepsis	0.00176		1.342	AKT1,ANXA3,CYP51A1,DHCR7,DHFR,F3,GNS,GOLM1,GSDMD,ICAM1,LAMTOR3,MIF,PROCR,SDCBP,TBK1,TF,TFRC,VIL1	18
Lipid Metabolism,Small Molecule Biochemistry	Synthesis of lipid	1.66e-10		1.343	ABCD3,ACAT2,ACSS2,AKT1,ALDH1A3,ALG2,AREG,CHP1,CYP51A1,DHCR24,DHCR7,EBP,EIF4EBP1,FAR1,FDFT1,FDPS,GDF15,GGCX,GLA,GLRX,GPX1,GPX4,GSDMD,HEXB,HINT2,HMGCS1,HMOX1,HSD17B7,IDI1,ITGA3,KITLG,LPCAT4,LSS,MAPK3,MIF,MSMO1,MVD,MVK,NSDHL,PCYT2,PIK3C2A,PIP4K2C,PKP2,PLCG2,PLIN2,PTPN6,RAP1A,SAR1A,VAC14,VIM	50
Lipid Metabolism,Small Molecule Biochemistry,Vitamin and Mineral Metabolism	Synthesis of cholesterol	2.1e-11		1.348	AKT1,CYP51A1,DHCR24,DHCR7,EBP,FDFT1,FDPS,HMGCS1,HSD17B7,IDI1,LPCAT4,LSS,MSMO1,MVK,NSDHL	15
Free Radical Scavenging	Synthesis of reactive oxygen species	1.3e-05		1.367	AKT1,CBL,CTH,DHCR24,FTH1,GABPA,GDF15,GPX1,GPX4,GRPEL2,HMGA2,HMOX1,ICAM1,KITLG,MACROH2A1,MAPT,MARCHF5,MIF,NDUFA11,PAK1,PLAUR,PLCG2,PTPN6,RAP1A,SH3BP1,SIRT5,TF,TFRC,TIGAR,YARS2	30
Cell Morphology,Cellular Assembly and Organization,Cellular Function and Maintenance	Reorganization of filaments	0.000477		1.387	AKT1,DPYSL2,SVIL,VIL1,VIM	5
Cellular Movement,Immune Cell Trafficking	Migration of lymphatic system cells	0.000521		1.391	AKT1,CD99,DPYSL2,F11R,F3,GDF15,GPRC5A,GPX4,GSDMD,ICAM1,ITGA3,METTL1,MIF,NT5E,PIP4K2C,PLCG2,PROCR,PSAT1,RAP1A,RPS6KA3,YAP1	21
Cancer,Organismal Injury and Abnormalities	Sarcoma	3.34e-07		1.392	ACP1,AKT1,CA2,CBL,CCND1,CD99,CHD2,DHFR,DSC2,EPB41L1,FANCI,FAT1,FDFT1,FDPS,GOLM1,HCFC1,HMGA2,HMGCS1,HMOX1,KITLG,LTBP4,MAN1A1,MAPT,MARCHF5,MDC1,METTL1,MIF,MT-ND4,MT-ND5,NDRG1,NOL8,NOP14,NT5E,NUCKS1,OTUD6B,PDLIM5,PLCG2,PLIN2,PPP2R1B,PRIM2,RBM28,RHOC,RPS6KA3,RSU1,SERPINB1,SQOR,SRSF3,TAF15,TRIM16,TUBB8,TUBG1,UBE3C,XPC,YAP1	54
Cellular Movement	Migration of breast cancer cell lines	1.16e-05		1.394	AKT1,CCND1,DNAJC11,FANCI,GDF15,GLUL,HMGA2,ICAM1,KIF4A,LMO7,MAPK3,NDRG1,PAK1,PALLD,PLAUR,PTPN6,RAP1A,RHOC,RSU1,SDCBP,SSBP1,STK39,TAF15,TPD52L1,TRIP10,VIM,YAP1	27
Cellular Movement,Hematological System Development and Function,Immune Cell Trafficking	Migration of leukocyte cell lines	0.000615		1.413	GDF15,ICAM1,KITLG,MIF,RHOC,SLC1A5	6
Cellular Development,Tissue Development	Differentiation of epithelial cells	0.00226		1.414	AKT1,BDH2,CCND1,CD109,DHCR7,F11R,GAK,KITLG,MACROH2A1,MACROH2A2,MVK,NRBP1,PAK4,TRIM16,UXT,YAP1	16
Embryonic Development,Hair and Skin Development and Function,Organ Development,Organismal Development,Tissue Development	Formation of skin	0.00118		1.414	AKT1,CCND1,CD109,DHCR24,FLOT2,GAK,ITGA3,MACROH2A1,MACROH2A2,MIF,MVK,NSDHL,PAK4,PALLD,RHOC,TRIM16,YAP1	17
Cell Signaling	Formation of protein-protein complex	1.94e-10		1.42	AKT1,ARPC1A,BCS1L,COX15,DUT,EIF4EBP1,F3,FAT1,GAK,GLRX,GNL3L,GSDMD,HCFC1,KITLG,MAPT,MARCHF5,MBD2,MECP2,MID1,MIF,MT-ND4,MT-ND5,NDUFA9,NDUFS5,NOP53,OTUD6B,PAK1,PLAUR,PLCG2,RAN,RHOC,SSRP1,TANK,TFRC,VAMP3,VIL1,WASHC5,YAP1,ZW10	39
Lipid Metabolism,Small Molecule Biochemistry,Vitamin and Mineral Metabolism	Synthesis of sterol	6.18e-11		1.42	ACAT2,AKT1,CYP51A1,DHCR24,DHCR7,EBP,FDFT1,FDPS,HMGCS1,HSD17B7,IDI1,LPCAT4,LSS,MSMO1,MVK,NSDHL	16
Post-Translational Modification,Protein Trafficking	Dimerization of protein	0.00199		1.426	AREG,DUT,FLOT2,ITGA3,KITLG,MAPT,PLAUR,PTPRF,SIRT5,SORT1,TBK1	11
Cancer,Gastrointestinal Disease,Organismal Injury and Abnormalities	Large intestine neoplasm	1.15e-13		1.432	ABCD3,ABI2,ACAA2,ACSS2,AKT1,ALDH1A3,ANXA11,ANXA3,AP3S1,AREG,ARFGAP2,ARMCX3,ARPC1A,ASNS,ATP6V0C,ATP6V1F,BAZ1A,BCS1L,BDH1,BDH2,BICD1,BLMH,BMS1,C1QBP,CA2,CBL,CCDC50,CCND1,CD109,CHD2,CHD7,CHP1,COMMD9,CORO1B,COX15,COXFA4,CRYBG1,CSRP2,CTH,CTSD,CYP51A1,DCAF7,DDI2,DDX49,DFFB,DHCR24,DHFR,DHRS7,DHX16,DNAJB4,DNAJC11,DNAJC2,DPYSL2,DSC2,DVL2,EBP,EIF2B1,EIF4EBP1,EPB41L1,EXOSC2,F3,FAM91A1,FANCI,FAR1,FAT1,FDFT1,…	253
Cancer,Gastrointestinal Disease,Organismal Injury and Abnormalities	Colorectal tumor	7.51e-07		1.432	ABCD3,ABI2,AKT1,ALDH1A3,ANXA11,ANXA3,AP3S1,AREG,ARFGAP2,ARPC1A,ASNS,ATP6V1F,BDH2,BICD1,BMS1,C1QBP,CA2,CBL,CCND1,CHD2,CHD7,CHP1,COX15,COXFA4,CRYBG1,CSRP2,CTH,CTSD,CYP51A1,DCAF7,DDX49,DFFB,DHFR,DHX16,DNAJB4,DNAJC11,DNAJC2,DPYSL2,DSC2,DVL2,EBP,EIF4EBP1,EPB41L1,F3,FAM91A1,FANCI,FAR1,FAT1,GABPA,GAK,GATAD2A,GDF15,GLA,GLRX,GLUL,GNL3L,GOLM1,GPRC5A,GPX1,GPX4,GRIPAP1,H1-4,H2AC14,H2BC14,HCFC1,HMGN5,HMOX1,HN…	170
Cancer,Organismal Injury and Abnormalities	Head and neck cancer	2.57e-25		1.432	ABCD3,ABI2,ACAA2,ACAT2,ACP1,ACSS2,AKT1,ALDH1A3,ALDOC,ALG2,ANXA11,AP2S1,AP3S1,AREG,ARFGAP2,ARPC1A,ASNS,ATPAF2,BAZ1A,BCS1L,BDH1,BDH2,BICD1,BLMH,BMS1,C1QBP,C8orf82,C9orf78,CA2,CBL,CCDC50,CCND1,CD109,CD99,CDA,CHD2,CHD7,CLNS1A,CNN3,CORO1B,COX15,COXFA4,CRYBG1,CTH,CTSD,CYP51A1,DCAF7,DCTD,DCUN1D1,DDI2,DDX49,DENND10,DFFB,DHCR7,DHFR,DHRS7,DHX16,DNAJB4,DNAJC11,DNAJC2,DPYSL2,DSC2,DVL2,EBP,EIF2B1,EIF4EBP1,EPB…	286
Cellular Movement,Hematological System Development and Function,Immune Cell Trafficking	Transmigration of mononuclear leukocytes	0.0023		1.432	CD99,F11R,ICAM1,KITLG,MIF,RAP1A	6
Cellular Development,Cellular Growth and Proliferation	Cell proliferation of sarcoma cell lines	0.000848		1.444	AATF,ASNS,CCND1,CD99,HMGA2,HMGCS1,KIF4A,KITLG,MVD,MVK,NUCKS1,RBM28,SSBP1,YAP1	14
Cell Morphology	Orientation of cells	0.000379		1.446	AKT1,DPYSL2,FAT1,GLRX,HMGA2,ICAM1,ITGA3,KITLG,MAPT,PAK1,PALLD,RAP1A,SVIL,SYNE2	14
Cell Signaling	Small GTPase mediated signal transduction	0.000161		1.446	ABI2,CHP1,DHCR24,DVL2,F11R,HMOX1,ITGA3,KITLG,PAK1,RAP1A,RSU1,SDCBP,SH3BP1,SHOC2,TAX1BP3	15
Cellular Development,Cellular Growth and Proliferation	Proliferation of prostate cancer cell lines	4.58e-06		1.454	AKT1,CCND1,CD99,DCUN1D1,FDFT1,FDPS,GDF15,HMGA2,HMOX1,HNRNPH2,ILKAP,ITGA3,KIF4A,MAPK3,METTL1,MIF,NDRG1,PRKAR2B,RAD23A,RHOC,SLC1A5,SORT1,UXT,YAP1	24
Cancer,Organismal Injury and Abnormalities	Urogenital cancer	2.36e-15		1.463	ABCD3,ABI2,ACAT2,ACP1,ACSS2,AKT1,ALDH1A3,ALDOC,ALG2,ANXA11,ANXA3,AREG,ARFGAP2,ASNS,ATP6V0C,ATPAF2,BDH1,BICD1,BLMH,BMS1,C1QBP,C8orf82,C9orf78,CA2,CBL,CCDC50,CCND1,CD109,CD99,CDA,CHD2,CHD7,CHP1,CLNS1A,COMMD9,COX15,COXFA4,CRYBG1,CTH,CTSD,CYP51A1,DCTD,DCUN1D1,DDI2,DDX49,DFFB,DHCR24,DHCR7,DHFR,DHRS7,DHX16,DNAJC11,DNAJC2,DPYSL2,DSC2,DVL2,EBP,EIF4EBP1,EPB41L1,EXOSC2,F11R,F3,FAM91A1,FANCI,FAT1,FDFT1,FDPS…	265
Cancer,Organismal Injury and Abnormalities	Malignant genitourinary solid tumor	5.45e-15		1.463	ABCD3,ABI2,ACAT2,ACP1,ACSS2,AKT1,ALDH1A3,ALDOC,ALG2,ANXA11,ANXA3,AREG,ARFGAP2,ASNS,ATP6V0C,ATPAF2,BDH1,BICD1,BMS1,C1QBP,C8orf82,C9orf78,CA2,CBL,CCDC50,CCND1,CD109,CD99,CDA,CHD2,CHD7,CHP1,CLNS1A,COMMD9,COX15,COXFA4,CRYBG1,CTH,CTSD,CYP51A1,DCTD,DCUN1D1,DDI2,DDX49,DFFB,DHCR24,DHCR7,DHFR,DHRS7,DHX16,DNAJC11,DNAJC2,DPYSL2,DSC2,DVL2,EBP,EIF4EBP1,EPB41L1,EXOSC2,F11R,F3,FAM91A1,FANCI,FAT1,FDFT1,FDPS,FKBP…	264
Cancer,Organismal Injury and Abnormalities	Frequency of tumor	5.52e-13		1.472	ABCD3,ABI2,ACAA2,ACP1,ACSS2,AKT1,ALDH1A3,ALDOC,ALG2,ANXA11,ANXA3,AP3S1,AREG,ARFGAP2,ARPC1A,ASNS,ATP6V1F,BAZ1A,BDH1,BDH2,BICD1,BMS1,C1QBP,C2orf49,CA2,CBL,CCDC50,CCND1,CD109,CD99,CDA,CHD2,CHD7,CHP1,CLNS1A,COX15,COXFA4,CRYBG1,CSRP2,CTH,CTSD,CYP51A1,DCAF7,DCTD,DCUN1D1,DDI2,DDX49,DFFB,DHCR24,DHCR7,DHFR,DHRS7,DHX16,DNAJB4,DNAJC11,DNAJC2,DPYSL2,DSC2,DUT,DVL2,EBP,EIF2B1,EIF4EBP1,EPB41L1,F3,FAM91A1,FANCI,…	253
Organismal Injury and Abnormalities	Acute disease	5.79e-06		1.473	ACSS2,AKT1,ANXA3,ASNS,CA2,CBL,CCND1,CD109,CD99,CDA,CHD2,CHP1,COX15,COXFA4,CTSD,CYP51A1,DCAF7,DENND10,DHCR7,DHFR,DHX16,DPYSL2,DSC2,F11R,F3,FAM91A1,FANCI,FAT1,FDFT1,FDPS,FLOT2,FTH1,GATAD2A,GATD1,GLRX,GLUL,GNS,GOLM1,GPX1,GPX4,GRIPAP1,GSDMD,HCFC1,HEXB,HMGCS1,HMOX1,HSD17B7,ICAM1,IKBIP,ILKAP,IPO8,ITGA3,KITLG,LAMP1,LIG3,LTBP4,MACROD1,MAGI1,MAN1A1,MAPK3,MAPT,MDC1,METTL1,MGST1,MIF,MT-ND4,MT-ND5,NAGK,NDRG1…	114
Cellular Movement	Cellular infiltration by myeloid cells	0.00198		1.476	ACSS2,AREG,F3,GLA,GPX4,GSDMD,HMGA2,HMOX1,ICAM1,KITLG,METTL1,MID1,MIF,NDRG1,NT5E,PROCR,PTPN6,RPS6KA3	18
Cellular Movement,Hematological System Development and Function,Immune Cell Trafficking	Cell movement of antigen presenting cells	0.000408		1.485	ACSS2,AREG,C1QBP,CCND1,F3,GLA,GSDMD,HMGA2,HMOX1,ICAM1,MAPK3,MAPT,METTL1,MIF,NARS1,NDRG1,PLCG2,PROCR,PSAT1,PTPN6,RPS6KA3	21
Cancer,Gastrointestinal Disease,Organismal Injury and Abnormalities	Gastrointestinal tract cancer	7.23e-17		1.501	ABCD3,ABI2,ACAA2,ACP1,ACSS2,AKT1,ALDH1A3,ANXA11,ANXA3,AP3S1,AREG,ARFGAP2,ARMCX3,ARPC1A,ASNS,ATP6V0C,ATP6V1F,BAZ1A,BCS1L,BDH1,BDH2,BICD1,BLMH,BMS1,C1QBP,CA2,CBL,CCDC50,CCND1,CD109,CHD2,CHD7,CHP1,COMMD9,CORO1B,COX15,COXFA4,CRYBG1,CSRP2,CTH,CTSD,CYP51A1,DCAF7,DCUN1D1,DDI2,DDX49,DFFB,DHCR24,DHFR,DHRS7,DHX16,DNAJB4,DNAJC11,DNAJC2,DPYSL2,DSC2,DVL2,EBP,EIF2B1,EIF4EBP1,EPB41L1,EXOSC2,F11R,F3,FAM91A1,FANC…	274
Cellular Function and Maintenance	Engulfment of cells	6.94e-07		1.503	ANXA3,AP2S1,ATP6V0C,ATP6V1F,BICD1,CBL,DPYSL2,GAK,GLRX,HMOX1,ICAM1,KITLG,MECP2,MIF,NDRG1,PAK1,PALLD,PLAUR,PLCG2,PPME1,PTPN6,RAP1A,RPS6KA3,SHOC2,SLC1A5,SRSF3,UXS1,VIM,WASHC5,YAP1	30
Molecular Transport	Transport of molecule	1.76e-11		1.503	AATF,ABCD3,ABI2,ACAT2,ACP1,AKT1,AP3S1,AREG,ARFGAP2,ATP6V0C,BLMH,CA2,CBL,CCND1,CD99,CHD7,CHP1,CLNS1A,CORO1B,CTH,CTSD,CYP51A1,DENND10,DPYSL2,EIF4EBP1,F3,FAM91A1,FAT1,FDPS,FLOT2,FTH1,GATAD2A,GDF15,GGCX,GLRX,GLUL,GPRC5A,GPX1,GPX4,GRPEL2,GSDMD,HCFC1,HINT2,HMGA2,HMOX1,ICAM1,IKBIP,ITGA3,KIF4A,KITLG,LAMP1,LPCAT4,LSS,LTBP4,MACROH2A1,MAPK3,MAPT,MECP2,METTL1,MGST1,MID1,MIF,MVK,NAXE,NDRG1,NT5E,PAK1,PAWR,PCK2…	111
Protein Trafficking	Trafficking of protein	0.000232		1.503	CBL,CD99,FLOT2,HTATIP2,MIF,SLC12A4,SNAPIN,SORT1,STX10,TMED3,TMED9,VPS25	12
Neurological Disease,Organismal Injury and Abnormalities	Neurological signs	2.6e-06		1.512	ACP1,AKT1,ALDOC,ARMCX3,CA2,CHD2,COX15,COXFA4,CSRP2,CYP51A1,DHCR7,DHFR,F11R,F3,FDFT1,GRIPAP1,GSDMD,HMOX1,LMO7,MAN1A1,MAPT,MECP2,METTL1,MGST1,MT-ND4,MT-ND5,NARS1,NDRG1,NDUFA2,NDUFB6,NDUFS5,ORC2,PRIM2,PSAT1,RNASET2,SLIRP,SORT1,SVIL,TF,TIGAR,TSN,USP11,VPS51	43
Cell-To-Cell Signaling and Interaction,Embryonic Development	Binding of embryonic cells	0.0003		1.52	C1QBP,F3,ICAM1,ITGA3,PALLD,PLAUR,VIM	7
Cell-To-Cell Signaling and Interaction,Hematological System Development and Function,Immune Cell Trafficking	Adhesion of immune cells	0.000488		1.525	CCND1,CD99,F11R,F3,GDF15,GLRX,ICAM1,KITLG,MAPK3,MIF,NT5E,PAK1,PLAUR,PROCR,PTPN6,RAP1A,VIM	17
Cancer,Organismal Injury and Abnormalities	Breast or ovarian neoplasm	1.14e-09		1.526	ABI2,ACSS2,AKT1,ALDH1A3,ALDOC,ANXA11,ANXA3,AREG,ATP6V0C,BDH1,BMS1,C1QBP,CBL,CCND1,CD109,CHD2,CHP1,CLNS1A,CTSD,CYP51A1,DDI2,DDX49,DFFB,DHCR24,DHCR7,DHFR,DHX16,DNAJC11,DNAJC2,DPYSL2,DSC2,EBP,EIF4EBP1,EPB41L1,EXOSC2,F11R,FAM91A1,FANCI,FAT1,FDFT1,FDPS,FKBP2,FLOT2,FTH1,GABPA,GAK,GATAD2A,GDF15,GGCX,GLUL,GOLM1,GPRC5A,GPX4,H3C1,HCFC1,HMGA2,HMGCS1,HMGN5,HMOX1,HNRNPH2,HPCAL1,HSD17B7,HTATIP2,ICAM1,ILKAP,ISY…	159
RNA Post-Transcriptional Modification	Splicing of RNA	9.86e-06		1.528	AKT1,AREG,C1QBP,DHX16,HCFC1,HNRNPH2,HNRNPH3,INTS15,LSM1,LSM8,MAPT,MECP2,PAWR,RBM42,SRSF3,SRSF7,STK39,TAF15,THOC6,ZNF830	20
Cell-To-Cell Signaling and Interaction,Embryonic Development	Binding of embryonic cell lines	0.00155		1.532	ICAM1,ITGA3,PALLD,PLAUR,SORT1,VIM	6
Cancer,Organismal Injury and Abnormalities,Reproductive System Disease	Mammary tumor	5.84e-10		1.541	ABI2,ACSS2,AKT1,ALDH1A3,ALDOC,ANXA11,ANXA3,AREG,ATP6V0C,BMS1,C1QBP,CBL,CCND1,CD109,CHP1,CLNS1A,CTSD,DDI2,DDX49,DFFB,DHCR7,DHFR,DNAJC11,DPYSL2,DSC2,EBP,EIF4EBP1,EPB41L1,EXOSC2,F11R,FAM91A1,FANCI,FAT1,FDFT1,FDPS,FKBP2,FLOT2,FTH1,GABPA,GAK,GATAD2A,GDF15,GGCX,GLUL,GOLM1,GPRC5A,GPX4,H3C1,HCFC1,HMGA2,HMGCS1,HMGN5,HMOX1,HNRNPH2,HPCAL1,HSD17B7,HTATIP2,ICAM1,ILKAP,ITGA3,KIF4A,KITLG,LIG3,LMO7,LSM1,LTBP4,MA…	137
Cellular Movement,Immune Cell Trafficking	Leukocyte migration	3.87e-06		1.55	ACSS2,AKT1,AREG,C1QBP,CBL,CCND1,CD99,CTH,DPYSL2,F11R,F3,FDPS,GDF15,GLA,GLRX,GPRC5A,GPX4,GSDMD,HMGA2,HMOX1,ICAM1,IKBIP,ITGA3,KITLG,MAPK3,MAPT,METTL1,MID1,MIF,NARS1,NDRG1,NT5E,PAK1,PIP4K2C,PLAUR,PLCG2,PROCR,PSAT1,PTPN6,RAP1A,RHOC,RPS6KA3,SLC1A5,TBK1,TFRC,YAP1	46
Cell-To-Cell Signaling and Interaction,Hematological System Development and Function	Binding of leukocytes	0.000433		1.552	CCND1,CD99,F11R,F3,GDF15,GLRX,ICAM1,KITLG,MAPK3,MIF,NT5E,PAK1,PLAUR,PROCR,PTPN6,RAP1A,TFRC,VIM	18
Cellular Movement,Hematological System Development and Function,Immune Cell Trafficking	Migration of mononuclear leukocytes	0.00053		1.555	AKT1,CD99,DPYSL2,F11R,F3,GPRC5A,GPX4,GSDMD,ICAM1,ITGA3,KITLG,METTL1,MIF,NT5E,PIP4K2C,PLAUR,PROCR,PSAT1,RAP1A,RPS6KA3,YAP1	21
Cancer,Organismal Injury and Abnormalities	Incidence of tumor	2e-15		1.575	ABCD3,ABI2,ACAA2,ACP1,ACSS2,AKT1,ALDH1A3,ALDOC,ALG2,ANXA11,ANXA3,AP2S1,AP3S1,AREG,ARFGAP2,ARPC1A,ASNS,ATP6V1F,BAZ1A,BDH1,BDH2,BICD1,BMS1,C1QBP,C2orf49,CA2,CBL,CCDC50,CCND1,CD109,CD99,CDA,CHD2,CHD7,CHP1,CLNS1A,COX15,COXFA4,CRYBG1,CSRP2,CTH,CTSD,CYP51A1,DCAF7,DCTD,DCUN1D1,DDI2,DDX49,DFFB,DHCR24,DHCR7,DHFR,DHRS7,DHX16,DNAJB4,DNAJC11,DNAJC2,DPYSL2,DR1,DSC2,DUT,DVL2,EBP,EIF2B1,EIF4EBP1,EPB41L1,F11R,F3…	264
Cellular Movement,Hematological System Development and Function,Immune Cell Trafficking,Inflammatory Response	Cell movement of macrophages	0.00118		1.577	ACSS2,AREG,CCND1,F3,GLA,GSDMD,HMGA2,HMOX1,ICAM1,MAPK3,MAPT,METTL1,MIF,NDRG1,PROCR,PTPN6,RPS6KA3	17
Cellular Movement,Hematological System Development and Function,Immune Cell Trafficking	Transmigration of leukocytes	0.00162		1.579	CCND1,CD99,F11R,GDF15,ICAM1,KITLG,MIF,PTPN6,RAP1A	9
Cancer,Gastrointestinal Disease,Organismal Injury and Abnormalities	Development of digestive organ tumor	4.35e-07		1.587	ABCD3,ABI2,ACAA2,ACP1,AKT1,ALDH1A3,ANXA11,AP3S1,AREG,ARFGAP2,ARPC1A,ASNS,ATP6V1F,BAZ1A,BDH2,BICD1,BMS1,C1QBP,CA2,CBL,CCND1,CD109,CDA,CHD2,CHD7,CHP1,COX15,COXFA4,CRYBG1,CSRP2,CTH,CTSD,CYP51A1,DCAF7,DCUN1D1,DDI2,DDX49,DFFB,DHFR,DHRS7,DHX16,DNAJB4,DNAJC11,DNAJC2,DSC2,DVL2,EBP,EIF2B1,EIF4EBP1,EPB41L1,F3,FAM91A1,FANCI,FAR1,FAT1,FLOT2,GAK,GATAD2A,GLA,GNL3L,GOLM1,GPRC5A,GPX1,GPX4,GRIPAP1,H1-4,H2BC14,HCF…	183
Molecular Transport,Protein Synthesis,Protein Trafficking	Co-localization of protein	4.93e-06		1.589	ACP1,C1QBP,CD99,F3,FLOT2,GAK,ICAM1,KITLG,MAPT,NDRG1,PAK1,SDCBP,SLC12A4,SNAPIN,SORT1,TAB1,VIM	17
Cellular Movement,Hematological System Development and Function,Immune Cell Trafficking	Cell movement of leukocytes	1.12e-05		1.595	ACSS2,AKT1,AREG,C1QBP,CCND1,CD99,CTH,DPYSL2,F11R,F3,FDPS,GDF15,GLA,GPRC5A,GPX4,GSDMD,HMGA2,HMOX1,ICAM1,IKBIP,ITGA3,KITLG,MAPK3,MAPT,METTL1,MID1,MIF,NARS1,NDRG1,NT5E,PAK1,PIP4K2C,PLAUR,PLCG2,PROCR,PSAT1,PTPN6,RAP1A,RPS6KA3,TBK1,TFRC,YAP1	42
Cellular Assembly and Organization	Formation of cytoskeleton	0.00137		1.614	AKT1,CBL,CCND1,DPYSL2,F11R,ICAM1,ITGA3,MAGI1,MAPT,MIF,PAK1,PAK4,PALLD,RHOC,SNAPIN,TBK1,TRIP10,VIL1	18
Cell-To-Cell Signaling and Interaction,Cellular Function and Maintenance,Inflammatory Response	Phagocytosis of cells	0.000153		1.618	ANXA3,CBL,GLRX,HMOX1,ICAM1,MECP2,MIF,PALLD,PLAUR,PLCG2,PPME1,PTPN6,RAP1A,RPS6KA3,SHOC2,UXS1,VIM,WASHC5,YAP1	19
Lipid Metabolism,Small Molecule Biochemistry,Vitamin and Mineral Metabolism	Synthesis of terpenoid	3.6e-10		1.625	ABCD3,ACAT2,AKT1,ALDH1A3,ALG2,AREG,CYP51A1,DHCR24,DHCR7,EBP,FDFT1,FDPS,GDF15,GGCX,GPX1,GPX4,HINT2,HMGCS1,HSD17B7,IDI1,KITLG,LPCAT4,LSS,MSMO1,MVD,MVK,NSDHL,VIM	28
RNA Post-Transcriptional Modification	Processing of mRNA	1.75e-05		1.625	AKT1,AREG,C1QBP,DHX16,HCFC1,HNRNPA0,HNRNPH2,HNRNPH3,INTS15,LSM1,LSM8,MAPT,MECP2,PAWR,RBM42,SRSF3,SRSF7,STK39,THOC6,ZNF830	20
RNA Post-Transcriptional Modification	Splicing of mRNA	2.37e-05		1.625	AKT1,AREG,C1QBP,DHX16,HCFC1,HNRNPH2,HNRNPH3,INTS15,LSM8,MAPT,MECP2,PAWR,RBM42,SRSF3,SRSF7,STK39,THOC6,ZNF830	18
Gene Expression	Expression of rRNA	0.00125		1.664	CHD7,FANCI,MBD2,POLR3D,RNASET2,SSRP1	6
Cancer,Organismal Injury and Abnormalities,Tumor Morphology	Progression of tumor	0.00228		1.671	AKT1,ANXA3,CCND1,CYP51A1,DHFR,F3,GDF15,KITLG,MIF,PAK1,PLAUR,PRIM2,TF,TUBG1,YAP1	15
Cellular Movement,Skeletal and Muscular System Development and Function	Migration of vascular smooth muscle cells	0.0018		1.673	AKT1,CBL,CCND1,HMOX1,PAK1,PLAUR,PTPRF,VAMP3	8
Cell-To-Cell Signaling and Interaction	Adhesion of blood cells	0.000375		1.689	CCND1,CD99,F11R,F3,GDF15,GLRX,ICAM1,KITLG,MAPK3,MIF,NT5E,PAK1,PLAUR,PLCG2,PROCR,PTPN6,RAP1A,VIM	18
Carbohydrate Metabolism	Internalization of carbohydrate	4.64e-05		1.702	AKT1,GLRX,HMOX1,ICAM1,MIF,PALLD,PLCG2,RAP1A,RPS6KA3,SHOC2,SORT1,UXS1	12
Inflammatory Response	Immune response of cells	0.00035		1.708	ANXA3,CBL,CTSD,EIF4EBP1,F3,GLRX,HMOX1,ICAM1,MAPT,MECP2,MID1,MIF,PALLD,PLAUR,PLCG2,PPME1,PTPN6,RAP1A,RPS6KA3,SHOC2,SLC1A5,SMYD3,TBK1,UXS1,VIM,WASHC5,YAP1	27
Cancer,Organismal Injury and Abnormalities	Breast or colorectal cancer	4.06e-12		1.709	ABCD3,ABI2,ACSS2,AKT1,ALDH1A3,ALDOC,ANXA11,ANXA3,AP3S1,AREG,ARFGAP2,ARPC1A,ASNS,ATP6V0C,ATP6V1F,BDH2,BICD1,BMS1,C1QBP,CA2,CBL,CCND1,CD109,CHD2,CHD7,CHP1,CLNS1A,COX15,COXFA4,CRYBG1,CSRP2,CTH,CTSD,CYP51A1,DCAF7,DDI2,DDX49,DFFB,DHCR7,DHFR,DHX16,DNAJB4,DNAJC11,DNAJC2,DPYSL2,DSC2,DVL2,EBP,EIF4EBP1,EPB41L1,EXOSC2,F11R,F3,FAM91A1,FANCI,FAR1,FAT1,FDFT1,FDPS,FKBP2,FLOT2,FTH1,GABPA,GAK,GATAD2A,GDF15,GGCX,G…	218
Cancer,Gastrointestinal Disease,Organismal Injury and Abnormalities	Malignant neoplasm of large intestine	1.33e-13		1.718	ABCD3,ABI2,ACAA2,ACSS2,AKT1,ALDH1A3,ANXA11,ANXA3,AP3S1,AREG,ARFGAP2,ARMCX3,ARPC1A,ASNS,ATP6V0C,ATP6V1F,BAZ1A,BCS1L,BDH1,BDH2,BICD1,BLMH,BMS1,C1QBP,CA2,CBL,CCDC50,CCND1,CD109,CHD2,CHD7,CHP1,COMMD9,CORO1B,COX15,COXFA4,CRYBG1,CSRP2,CTH,CTSD,CYP51A1,DCAF7,DDI2,DDX49,DFFB,DHCR24,DHFR,DHRS7,DHX16,DNAJB4,DNAJC11,DNAJC2,DPYSL2,DSC2,DVL2,EBP,EIF2B1,EIF4EBP1,EPB41L1,EXOSC2,F3,FAM91A1,FANCI,FAR1,FAT1,FDFT1,…	252
Cancer,Gastrointestinal Disease,Organismal Injury and Abnormalities	Colorectal cancer	7.06e-07		1.718	ABCD3,ABI2,AKT1,ALDH1A3,ANXA11,AP3S1,AREG,ARFGAP2,ARPC1A,ASNS,ATP6V1F,BDH2,BICD1,BMS1,C1QBP,CA2,CBL,CCND1,CHD2,CHD7,CHP1,COX15,COXFA4,CRYBG1,CSRP2,CTH,CTSD,CYP51A1,DCAF7,DDX49,DFFB,DHFR,DHX16,DNAJB4,DNAJC11,DNAJC2,DPYSL2,DSC2,DVL2,EBP,EIF4EBP1,EPB41L1,F3,FAM91A1,FANCI,FAR1,FAT1,GABPA,GAK,GATAD2A,GDF15,GLA,GLRX,GLUL,GNL3L,GOLM1,GPRC5A,GPX1,GPX4,GRIPAP1,H1-4,H2AC14,H2BC14,HCFC1,HMGN5,HMOX1,HNRNPH2,…	168
Molecular Transport	Secretion of molecule	2.51e-10		1.72	AATF,ABI2,ACAT2,ACP1,AKT1,AREG,ARFGAP2,ATP6V0C,BLMH,CA2,CBL,CCND1,CD99,CHD7,CORO1B,CTH,CTSD,CYP51A1,DPYSL2,EIF4EBP1,F3,FAT1,FDPS,FLOT2,GATAD2A,GDF15,GGCX,GLRX,GLUL,GPX1,GPX4,GSDMD,HCFC1,HINT2,HMGA2,HMOX1,ICAM1,IKBIP,KIF4A,KITLG,LPCAT4,LTBP4,MACROH2A1,MAPK3,MAPT,MECP2,MGST1,MIF,NDRG1,NT5E,PAK1,PAWR,PCK2,PCYT2,PKP2,PLAUR,PLCG2,PLIN2,PSAT1,PTPN6,RAP1A,RPS6KA3,SAR1A,SLC30A7,SLC38A2,SNAPIN,SORT1,SUMF2…	78
Cellular Movement	Transmigration of cells	0.000282		1.73	CCND1,CD99,F11R,F3,GDF15,ICAM1,KITLG,MIF,PAK1,PTPN6,RAP1A,RHOC	12
Cell Cycle	Interphase of colorectal cancer cell lines	7.9e-06		1.732	AATF,AKT1,CCND1,GNL3L,NDRG1,NUCKS1,ORC2,SRSF3,TF,USP11,YAP1	11
Cell-To-Cell Signaling and Interaction	Binding of THP-1 cells	0.00118		1.744	GDF15,ICAM1,PLAUR,RAP1A,UXS1,YAP1	6
Cell Cycle	Mitosis	4.09e-06		1.773	AATF,AKT1,AREG,BAZ1A,CBL,CCND1,CHD7,GAK,KIF4A,KITLG,MAD2L1,MAPK3,MECP2,MIF,ORC2,OTUD6B,PAK1,POGZ,PTPN6,PTPRF,RAN,RPS6KA3,SDCBP,TUBG1,YAP1,ZNF830,ZW10	27
Inflammatory Disease,Inflammatory Response,Neurological Disease,Organismal Injury and Abnormalities	Encephalitis	6.47e-06		1.808	AKT1,CD99,CYP51A1,DHCR24,DHCR7,FDFT1,FDPS,GSDMD,HMGCS1,HSD17B7,IDI1,ILKAP,LSS,MAPK3,MAPT,MIF,MSMO1,MVD,MVK,NSDHL,NT5E,PLCG2,PROCR,TBK1,VIM,YAP1	26
Cell Morphology,Cellular Assembly and Organization,Cellular Function and Maintenance	Reorganization of cytoskeleton	1.16e-05		1.818	AKT1,CD99,DPYSL2,F3,ICAM1,KITLG,PAK1,PLAUR,PTPRF,SVIL,VIL1,VIM	12
Carbohydrate Metabolism,Cellular Function and Maintenance	Endocytosis of polysaccharide	0.000192		1.821	GLRX,HMOX1,ICAM1,PALLD,PLCG2,RPS6KA3,SHOC2,UXS1	8
Carbohydrate Metabolism	Internalization of zymosan	6.13e-05		1.822	GLRX,HMOX1,ICAM1,PALLD,PLCG2,RPS6KA3,SHOC2,UXS1	8
Carbohydrate Metabolism	Response of carbohydrate	9.59e-05		1.822	GLRX,HMOX1,ICAM1,PALLD,PLCG2,RPS6KA3,SHOC2,UXS1	8
Cell-To-Cell Signaling and Interaction,Hematological System Development and Function,Inflammatory Response	Binding of professional phagocytic cells	0.000939		1.827	CCND1,CD99,F3,GDF15,GLRX,ICAM1,KITLG,MIF,PAK1,PLAUR,PTPN6	11
Cell-To-Cell Signaling and Interaction,Hematological System Development and Function,Immune Cell Trafficking,Inflammatory Response	Adhesion of phagocytes	6.18e-05		1.837	CCND1,CD99,F3,GDF15,GLRX,ICAM1,KITLG,MIF,PAK1,PLAUR,PTPN6	11
Cellular Assembly and Organization	Development of cytoplasm	1.55e-05		1.838	AATF,ABCD3,AKT1,C1QBP,CBL,CCND1,CTSD,DPYSL2,EIF2B1,F11R,GLUL,ICAM1,ITGA3,LAMP1,MAGI1,MAPK3,MAPT,MIF,PAK1,PAK4,PALLD,RHOC,SNAPIN,TBK1,TRIP10,UBE3C,VIL1	27
Cell-To-Cell Signaling and Interaction	Adhesion of myeloid cells	0.000246		1.852	CCND1,CD99,F3,GDF15,GLRX,ICAM1,KITLG,MIF,PAK1,PLAUR,PTPN6	11
Cellular Function and Maintenance,Hematological System Development and Function	Engulfment of myeloid cells	0.00212		1.863	GLRX,HMOX1,ICAM1,MECP2,MIF,PLAUR,PLCG2,PTPN6,RPS6KA3,SHOC2,UXS1,YAP1	12
Cell-To-Cell Signaling and Interaction,Cellular Function and Maintenance,Inflammatory Response	Phagocytosis of blood cells	0.00172		1.866	GLRX,HMOX1,ICAM1,MECP2,MIF,PALLD,PLAUR,PLCG2,RPS6KA3,SHOC2,UXS1,YAP1	12
Molecular Transport,Protein Trafficking	Translocation of protein	2.1e-05		1.891	AKT1,CBL,CCND1,CDA,CHP1,CTH,CTSD,DCUN1D1,DSC2,EIF4EBP1,GABPA,GLRX,GPX4,GSDMD,ICAM1,KIF4A,KITLG,MAPK3,MAPT,MID1,MIF,PAK1,PAWR,PDLIM5,PHGDH,PIK3C2A,PLAUR,PRKAG1,RAN,RAP1A,RPS6KA3,SDCBP,SORT1,STRN,TAB1,TBK1,TFRC,TRIP10,VAMP3,YAP1	40
Cancer,Organismal Injury and Abnormalities	Genitourinary tumor	1.49e-16		1.911	ABCD3,ABI2,ACAT2,ACP1,ACSS2,AKT1,ALDH1A3,ALDOC,ALG2,ANXA11,ANXA3,AP2S1,AREG,ARFGAP2,ASNS,ATP6V0C,ATPAF2,BDH1,BICD1,BLMH,BMS1,C1QBP,C8orf82,C9orf78,CA2,CBL,CCDC50,CCND1,CD109,CD99,CDA,CHD2,CHD7,CHP1,CLNS1A,COMMD9,COX15,COXFA4,CRYBG1,CTH,CTSD,CYP51A1,DCTD,DCUN1D1,DDI2,DDX49,DFFB,DHCR24,DHCR7,DHFR,DHRS7,DHX16,DNAJC11,DNAJC2,DPYSL2,DR1,DSC2,DUT,DVL2,EBP,EIF4EBP1,EPB41L1,EXOSC2,F11R,F3,FAM91A1,FANCI,F…	270
Cellular Function and Maintenance,Inflammatory Response	Phagocytosis	6.19e-05		1.938	ANXA3,CBL,GLRX,HMOX1,ICAM1,LAMP1,MECP2,MIF,PALLD,PLAUR,PLCG2,PPME1,PTPN6,RAP1A,RPS6KA3,SHOC2,SRSF3,TBK1,UXS1,VIM,WASHC5,YAP1	22
Cell-To-Cell Signaling and Interaction	Immune response of myeloid cells	0.00231		1.962	F3,GLRX,HMOX1,ICAM1,MECP2,MIF,PLAUR,PLCG2,RPS6KA3,SHOC2,TBK1,UXS1,YAP1	13
Cancer,Cell-To-Cell Signaling and Interaction	Sphere formation of lung cancer cell lines	0.0022		1.98	ICAM1,KIF4A,VIM,YAP1	4
Cancer,Gastrointestinal Disease,Organismal Injury and Abnormalities	Colon tumor	1.9e-07		1.98	ABCD3,ABI2,AKT1,ALDH1A3,ANXA11,AP3S1,AREG,ARFGAP2,ARPC1A,ASNS,ATP6V1F,BDH2,BICD1,BMS1,C1QBP,CA2,CBL,CCND1,CHD2,CHD7,CHP1,COX15,COXFA4,CRYBG1,CSRP2,CTH,CYP51A1,DCAF7,DDX49,DFFB,DHFR,DHX16,DNAJB4,DNAJC11,DNAJC2,DSC2,DVL2,EBP,EPB41L1,F3,FAM91A1,FAR1,FAT1,GAK,GATAD2A,GDF15,GLA,GNL3L,GOLM1,GPRC5A,GPX1,GPX4,GRIPAP1,H1-4,HCFC1,HMGN5,HNRNPH2,ICAM1,IDH3G,IDI1,INTS15,INTS6,IPO8,KIF4A,KITLG,LIG3,LMO7,LPCAT4…	150
Cancer,Gastrointestinal Disease,Organismal Injury and Abnormalities	Gastrointestinal carcinoma	6.14e-18		1.981	ABCD3,ABI2,ACAA2,ACP1,ACSS2,AKT1,ALDH1A3,ANXA11,ANXA3,AP3S1,AREG,ARFGAP2,ARMCX3,ARPC1A,ASNS,ATP6V0C,ATP6V1F,BAZ1A,BCS1L,BDH1,BDH2,BICD1,BLMH,BMS1,C1QBP,CA2,CBL,CCDC50,CCND1,CD109,CHD2,CHD7,CHP1,COMMD9,CORO1B,COX15,COXFA4,CRYBG1,CSRP2,CTH,CTSD,CYP51A1,DCAF7,DCUN1D1,DDI2,DDX49,DFFB,DHCR24,DHFR,DHRS7,DHX16,DNAJB4,DNAJC11,DNAJC2,DPYSL2,DSC2,DVL2,EBP,EIF2B1,EIF4EBP1,EPB41L1,EXOSC2,F11R,F3,FAM91A1,FANC…	267
Lipid Metabolism,Small Molecule Biochemistry	Reduction of lipid	0.000267		1.987	DHCR7,FAR1,GPX4,HSD17B7,RDH11	5
Cellular Movement	Cell movement of myeloid cells	0.00104		1.989	ACSS2,AREG,C1QBP,CCND1,CD99,F11R,F3,GDF15,GLA,GPX4,GSDMD,HMGA2,HMOX1,ICAM1,KITLG,MAPK3,MAPT,METTL1,MID1,MIF,NDRG1,NT5E,PLAUR,PLCG2,PROCR,PTPN6,RPS6KA3	27
Cell Cycle	G2 phase of tumor cell lines	8.21e-05	Increased	2	AKT1,CCND1,GLUL,GNL3L,GOLM1,MAD2L1,NDRG1,PAK1,PAK4,PLD3,USP11,UXS1,XPC,YAP1	14
Cell Morphology,Cellular Assembly and Organization,Cellular Function and Maintenance	Reorganization of actin filaments	0.00185	Increased	2	AKT1,DPYSL2,SVIL,VIL1	4
Cellular Function and Maintenance	Engulfment of blood cells	0.00153	Increased	2.051	GLRX,HMOX1,ICAM1,MECP2,MIF,PALLD,PLAUR,PLCG2,PTPN6,RPS6KA3,SHOC2,UXS1,YAP1	13
Cellular Movement,Hematological System Development and Function,Immune Cell Trafficking,Inflammatory Response	Cellular infiltration by macrophages	0.000431	Increased	2.051	ACSS2,AREG,F3,GLA,GSDMD,HMGA2,HMOX1,ICAM1,METTL1,MIF,NDRG1,PROCR,PTPN6,RPS6KA3	14
Lipid Metabolism,Small Molecule Biochemistry,Vitamin and Mineral Metabolism	Metabolism of terpenoid	2.51e-07	Increased	2.052	ABCD3,AKT1,ALDH1A3,AREG,CYP51A1,DHCR24,DHCR7,EBP,FDFT1,FDPS,GPX1,GPX4,HMGCS1,HSD17B7,IDI1,LPCAT4,LSS,MECP2,MSMO1,MVK,NSDHL,RDH11,VIM	23
Cellular Movement,Hematological System Development and Function,Immune Cell Trafficking,Inflammatory Response	Cellular infiltration by phagocytes	0.000818	Increased	2.054	ACSS2,AREG,F3,GLA,GSDMD,HMGA2,HMOX1,ICAM1,KITLG,MAPK3,METTL1,MIF,NDRG1,NT5E,PROCR,PSAT1,PTPN6,RPS6KA3	18
Cellular Movement	Migration of myeloid cells	0.00121	Increased	2.072	CCND1,CD99,F11R,F3,GDF15,HMOX1,ICAM1,KITLG,MAPK3,MAPT,MIF,PLAUR,PLCG2,PTPN6	14
Cellular Function and Maintenance	Internalization of cells	9.34e-05	Increased	2.137	CBL,GAK,GLRX,HMOX1,ICAM1,MECP2,MIF,PALLD,PLAUR,PLCG2,PPME1,PTPN6,RPS6KA3,SHOC2,SLC1A5,UXS1,VIM,YAP1	18
Cellular Movement,Hematological System Development and Function,Immune Cell Trafficking,Inflammatory Response	Cell movement of phagocytes	0.00115	Increased	2.176	ACSS2,AREG,C1QBP,CCND1,CD99,F11R,F3,GDF15,GLA,GSDMD,HMGA2,HMOX1,ICAM1,KITLG,MAPK3,MAPT,METTL1,MIF,NARS1,NDRG1,NT5E,PLAUR,PLCG2,PROCR,PSAT1,PTPN6,RPS6KA3	27
Cell Morphology,Cellular Assembly and Organization,Cellular Function and Maintenance	Reorganization of actin cytoskeleton	0.000654	Increased	2.236	AKT1,CD99,DPYSL2,ICAM1,PAK1,SVIL,VIL1	7
Immunological Disease,Inflammatory Disease,Inflammatory Response,Neurological Disease,Organismal Injury and Abnormalities	Experimental autoimmune encephalomyelitis	1.5e-05	Increased	2.261	AKT1,CD99,CYP51A1,DHCR24,DHCR7,FDFT1,FDPS,GSDMD,HMGCS1,HSD17B7,IDI1,ILKAP,LSS,MAPK3,MAPT,MIF,MSMO1,MVD,MVK,NSDHL,NT5E,PROCR,YAP1	23
Immunological Disease,Neurological Disease,Organismal Injury and Abnormalities	Autoimmune neurological disorder	0.000185	Increased	2.261	ABCD3,AKT1,AREG,BICD1,CD109,CD99,CYP51A1,DHCR24,DHCR7,DHFR,FDFT1,FDPS,GSDMD,HMGCS1,HSD17B7,IDI1,ILKAP,LSS,MAPK3,MAPT,MIF,MSMO1,MVD,MVK,NSDHL,NT5E,PHGDH,PROCR,SLC30A7,SVIL,WDR46,YAP1	32
Inflammatory Disease,Neurological Disease,Organismal Injury and Abnormalities	Myelitis	8.05e-06	Increased	2.261	AKT1,CD99,CYP51A1,DHCR24,DHCR7,DHFR,FDFT1,FDPS,GSDMD,HMGCS1,HSD17B7,IDI1,ILKAP,LSS,MAPK3,MAPT,MIF,MSMO1,MVD,MVK,NSDHL,NT5E,PROCR,YAP1	24
Cellular Movement,Connective Tissue Development and Function	Cell movement of fibroblast cell lines	0.00111	Increased	2.306	ACP1,AKT1,C1QBP,CNN3,CORO1B,CSRP2,PAK1,PALLD,PLAUR,RHOC,VIM	11
Lipid Metabolism,Small Molecule Biochemistry,Vitamin and Mineral Metabolism	Synthesis of steroid	5.89e-10	Increased	2.351	ABCD3,ACAT2,AKT1,AREG,CYP51A1,DHCR24,DHCR7,EBP,FDFT1,FDPS,GDF15,GGCX,GPX1,GPX4,HINT2,HMGCS1,HSD17B7,IDI1,KITLG,LPCAT4,LSS,MSMO1,MVD,MVK,NSDHL,VIM	26
Cellular Assembly and Organization,Organismal Development,Tissue Development	Formation of filaments	0.000699	Increased	2.353	AKT1,CCND1,DPYSL2,F11R,ICAM1,ITGA3,MAGI1,MAPT,MIF,PAK1,PAK4,PALLD,PKP2,PLAUR,RHOC,SNAPIN,TBK1,TRIP10,VIL1,VIM	20
Cellular Movement,Hematological System Development and Function,Immune Cell Trafficking,Inflammatory Response	Transmigration of phagocytes	0.00166	Increased	2.384	CCND1,CD99,F11R,GDF15,ICAM1,MIF,PTPN6	7
Cellular Movement	Transmigration of myeloid cells	0.00166	Increased	2.395	CCND1,CD99,F11R,GDF15,ICAM1,MIF,PTPN6	7
Cellular Assembly and Organization,Cellular Function and Maintenance	Organization of actin cytoskeleton	0.000107	Increased	2.449	AKT1,ARPC1A,CD99,CORO1B,DPYSL2,DVL2,F11R,FAT1,ICAM1,PAK1,PALLD,RAN,RHOC,SH3BP1,SLC3A2,SVIL,VIL1	17
Lipid Metabolism,Small Molecule Biochemistry,Vitamin and Mineral Metabolism	Steroid metabolism	6.63e-07	Increased	2.473	AKT1,AREG,CYP51A1,DHCR24,DHCR7,EBP,FDFT1,FDPS,GPX1,GPX4,HMGCS1,HSD17B7,IDI1,LPCAT4,LSS,MECP2,MSMO1,MVK,NSDHL,VIM	20
Cellular Movement,Hematological System Development and Function,Immune Cell Trafficking	Cellular infiltration by antigen presenting cells	5.29e-05	Increased	2.48	ACSS2,AREG,F3,GLA,GSDMD,HMGA2,HMOX1,ICAM1,MAPK3,METTL1,MIF,NDRG1,PROCR,PSAT1,PTPN6	15
Cellular Assembly and Organization	Assembly of organelle	4.09e-05	Increased	2.603	AATF,ABCD3,AKT1,BAZ1A,C1QBP,CCND1,CTSD,DPYSL2,EIF2B1,F11R,GLUL,ICAM1,ITGA3,KITLG,LAMP1,MAGI1,MAPK3,MAPT,MIF,NDRG1,PAK1,PAK4,PALLD,PIP4K2C,PKP2,PLAUR,RHOC,SDCBP,SNAPIN,STX7,SYNE2,TBK1,TRIP10,UBE3C,VIL1,VIM,VPS25,YAP1	38
Amino Acid Metabolism	Quantity of asparagine	0.00138			C1QBP,NUCKS1,SIRT5	3
Amino Acid Metabolism,Molecular Transport,Small Molecule Biochemistry	Uptake of alanine	0.00092			SLC38A2,SLC3A2	2
Amino Acid Metabolism,Molecular Transport,Small Molecule Biochemistry	Uptake of 2,2-dimethyl-beta-alanine	0.00092			AKT1,SLC38A2	2
Amino Acid Metabolism,Molecular Transport,Small Molecule Biochemistry	Uptake of L-tryptophan	0.00226			SLC1A5,SLC3A2	2
Amino Acid Metabolism,Molecular Transport,Small Molecule Biochemistry	Efflux of glutamine family amino acid	0.00226			SLC1A5,SLC38A2	2
Amino Acid Metabolism,Post-Translational Modification,Small Molecule Biochemistry	Phosphorylation of L-amino acid	0.00107			ABI2,AKT1,KITLG,MAPK3,PTPN6,STK39,TBK1	7
Amino Acid Metabolism,Small Molecule Biochemistry	Metabolism of serine family amino acid	0.00154			BLMH,CTH,PHGDH,PSAT1	4
Amino Acid Metabolism,Small Molecule Biochemistry	Consumption of glutamine	0.00226			GLUL,SIRT5	2
Cancer,Cardiovascular Disease,Dermatological Diseases and Conditions,Developmental Disorder,Hereditary Disorder,Neurological Disease,Organismal Injury and Abnormalities	Von Hippel-Lindau syndrome	0.00226			CCND1,EIF4EBP1	2
Cancer,Cardiovascular Disease,Developmental Disorder,Hematological Disease,Hereditary Disorder,Metabolic Disease,Organismal Injury and Abnormalities,Skeletal and Muscular Disorders	Fanconi anemia group I	6.54e-05			FANCI,GPX1,PRDX3	3
Cancer,Cardiovascular Disease,Developmental Disorder,Hematological Disease,Hereditary Disorder,Metabolic Disease,Organismal Injury and Abnormalities,Skeletal and Muscular Disorders	Fanconi anemia, group A	0.000962			FANCI,GPX1,PRDX3	3
Cancer,Cardiovascular Disease,Neurological Disease,Organismal Injury and Abnormalities	Plexiform neurofibroma	0.00089			DUT,H4C1,MAD2L1,ORC2,PRIM2,RFC2	6
Cancer,Cell Death and Survival,Organismal Injury and Abnormalities,Tumor Morphology	Apoptosis of non-small-cell lung cancer cells	0.00226			AKT1,YME1L1	2
Cancer,Cell-To-Cell Signaling and Interaction,Organismal Injury and Abnormalities	Binding of myelomonocytic cells	0.000156			ICAM1,PLAUR	2
Cancer,Cellular Development,Cellular Growth and Proliferation,Organismal Injury and Abnormalities,Respiratory Disease,Tumor Morphology	Proliferation of lung cancer cells	0.000855			AKT1,CCND1,EIF4EBP1,NDRG1,YME1L1	5
Cancer,Cellular Development,Cellular Growth and Proliferation,Organismal Injury and Abnormalities,Tumor Morphology	Proliferation of colorectal cancer cells	0.0014			AREG,CCND1,PLAUR,TAX1BP3	4
Cancer,Connective Tissue Disorders,Organismal Injury and Abnormalities	Ewing sarcoma	3.53e-05			CA2,CCND1,CD99,FANCI,FDFT1,FDPS,MAN1A1,MT-ND4,MT-ND5,NDRG1,PLIN2,SERPINB1,SQOR,TUBG1	14
Cancer,Connective Tissue Disorders,Organismal Injury and Abnormalities	Osteosarcoma	0.000473			AKT1,CA2,CCND1,CD99,DHFR,FANCI,FDFT1,FDPS,MAN1A1,METTL1,MIF,MT-ND4,MT-ND5,NDRG1,NUCKS1,PLIN2,RPS6KA3,SERPINB1,SQOR,TUBG1	20
Cancer,Connective Tissue Disorders,Organismal Injury and Abnormalities,Skeletal and Muscular Disorders	Osteoid osteoma	0.000464			FDFT1,FDPS	2
Cancer,Connective Tissue Disorders,Organismal Injury and Abnormalities,Skeletal and Muscular Disorders	Giant cell tumor of bone	0.000962			FDFT1,FDPS,PLAUR	3
Cancer,Dermatological Diseases and Conditions,Hereditary Disorder,Organismal Injury and Abnormalities	Familial porokeratosis	3.77e-05			FDPS,MVD,MVK	3
Cancer,Endocrine System Disorders,Gastrointestinal Disease,Organismal Injury and Abnormalities	Pancreatic cancer	9.12e-08			ABCD3,ACAT2,ALDH1A3,AP3S1,AREG,ASNS,BDH1,BICD1,BMS1,C1QBP,C8orf82,CBL,CCDC50,CCND1,CD109,CHD2,CRYBG1,CSRP2,CTH,CTSD,CYP51A1,DCTD,DDI2,DHFR,EIF2B1,ENOPH1,EPB41L1,F3,FANCI,FAT1,FDPS,GAK,GAMT,GATAD2A,GDF15,GGCX,GLRX,GNS,GOLM1,GPRC5A,H1-4,HMGCS1,IDI1,ITGA3,LIG3,LMO7,LPCAT4,LRRC41,LSS,LTBP4,MAD2L1,MCCC1,MIF,MROH1,MT-ND4,MVD,NAGK,NARS1,NOP53,NSDHL,NT5E,OTUD6B,PAK1,PAK4,PALLD,PHGDH,PIK3C2A,PLAUR,PLCG2,P…	94
Cancer,Endocrine System Disorders,Gastrointestinal Disease,Organismal Injury and Abnormalities	Pancreatic carcinoma	1.87e-07			ABCD3,ACAT2,ALDH1A3,AP3S1,AREG,ASNS,BDH1,BICD1,BMS1,C1QBP,C8orf82,CBL,CCDC50,CCND1,CD109,CHD2,CRYBG1,CSRP2,CTH,CTSD,CYP51A1,DCTD,DDI2,DHFR,EIF2B1,ENOPH1,EPB41L1,F3,FANCI,FAT1,FDPS,GAK,GAMT,GATAD2A,GGCX,GLRX,GNS,GOLM1,GPRC5A,H1-4,HMGCS1,IDI1,ITGA3,LIG3,LMO7,LPCAT4,LRRC41,LSS,LTBP4,MCCC1,MROH1,MT-ND4,MVD,NAGK,NARS1,NOP53,NSDHL,NT5E,OTUD6B,PAK1,PAK4,PALLD,PHGDH,PIK3C2A,PLCG2,PPME1,PPP2R1B,PTPN6,RPL3…	89
Cancer,Endocrine System Disorders,Gastrointestinal Disease,Organismal Injury and Abnormalities	Pancreatic tumor	1.41e-06			ABCD3,ACAT2,ALDH1A3,AP3S1,AREG,ASNS,BDH1,BICD1,BMS1,C1QBP,C8orf82,CBL,CCDC50,CCND1,CD109,CHD2,CRYBG1,CSRP2,CTH,CTSD,CYP51A1,DCTD,DDI2,DHFR,EIF2B1,ENOPH1,EPB41L1,F3,FANCI,FAT1,FDPS,GAK,GAMT,GATAD2A,GDF15,GGCX,GLRX,GNS,GOLM1,GPRC5A,H1-4,HMGA2,HMGCS1,IDI1,ITGA3,LIG3,LMO7,LPCAT4,LRRC41,LSS,LTBP4,MAD2L1,MCCC1,MIF,MROH1,MT-ND4,MVD,NAGK,NARS1,NOL8,NOP53,NSDHL,NT5E,NUDCD1,OTUD6B,PAK1,PAK4,PALLD,PHGDH,PIK…	99
Cancer,Endocrine System Disorders,Gastrointestinal Disease,Organismal Injury and Abnormalities	Pancreatic adenocarcinoma	1.92e-06			ABCD3,ACAT2,ALDH1A3,AP3S1,AREG,ASNS,BDH1,BMS1,C1QBP,C8orf82,CBL,CCDC50,CCND1,CD109,CHD2,CRYBG1,CSRP2,CTH,CTSD,CYP51A1,DCTD,DDI2,DHFR,EIF2B1,ENOPH1,EPB41L1,F3,FANCI,FAT1,FDPS,GAMT,GATAD2A,GGCX,GLRX,GNS,GOLM1,GPRC5A,H1-4,HMGCS1,IDI1,ITGA3,LIG3,LMO7,LPCAT4,LRRC41,LSS,LTBP4,MCCC1,MROH1,MT-ND4,MVD,NAGK,NARS1,NOP53,NSDHL,NT5E,OTUD6B,PAK1,PAK4,PALLD,PHGDH,PLCG2,PPME1,PPP2R1B,PTPN6,RPL31,RPS6KA3,RSF1,SLC…	81
Cancer,Endocrine System Disorders,Gastrointestinal Disease,Organismal Injury and Abnormalities	Pancreatic ductal adenocarcinoma	7.43e-05			ABCD3,ACAT2,ALDH1A3,AP3S1,AREG,ASNS,BDH1,BMS1,C8orf82,CBL,CCDC50,CCND1,CD109,CHD2,CRYBG1,CSRP2,CTH,CYP51A1,DCTD,DDI2,DHFR,EIF2B1,ENOPH1,EPB41L1,F3,FANCI,FAT1,FDPS,GAMT,GATAD2A,GGCX,GNS,GPRC5A,H1-4,HMGCS1,IDI1,LIG3,LMO7,LRRC41,LSS,LTBP4,MCCC1,MROH1,MVD,NAGK,NARS1,NOP53,NSDHL,NT5E,PAK1,PAK4,PALLD,PHGDH,PLCG2,PPME1,PPP2R1B,RPL31,RSF1,SLC3A2,SSRP1,STK39,STRN,SVIL,SYNE2,TIGAR,TRIM16,TUBG1,URB2,UROD,YA…	71
Cancer,Endocrine System Disorders,Organismal Injury and Abnormalities	Endocrine carcinoma	8.53e-26			ABCD3,ABI2,ACAA2,ACAT2,ACP1,ACSS2,AKT1,ALDH1A3,ALDOC,ALG2,ANXA11,AP2S1,AP3S1,AREG,ARFGAP2,ARMCX3,ARPC1A,ASNS,ATPAF2,BAZ1A,BDH1,BDH2,BLMH,BMS1,C1QBP,C8orf82,CA2,CBL,CCDC50,CCND1,CD109,CD99,CDA,CHD2,CHD7,CLNS1A,CNN3,CORO1B,COX15,COXFA4,CRYBG1,CTH,CTSD,CYP51A1,DCAF7,DCTD,DCUN1D1,DDI2,DDX49,DENND10,DFFB,DHFR,DHRS7,DHX16,DNAJB4,DNAJC11,DNAJC2,DPYSL2,DSC2,DVL2,EBP,EIF4EBP1,EPB41L1,EXOSC2,F11R,F3,FAM91A…	279
Cancer,Endocrine System Disorders,Organismal Injury and Abnormalities	Endocrine gland tumor	1.11e-25			ABCD3,ABI2,ACAA2,ACAT2,ACP1,ACSS2,AKT1,ALDH1A3,ALDOC,ALG2,ANXA11,AP2S1,AP3S1,AREG,ARFGAP2,ARMCX3,ARPC1A,ASNS,ATPAF2,BAZ1A,BDH1,BDH2,BLMH,BMS1,C1QBP,C8orf82,CA2,CBL,CCDC50,CCND1,CD109,CD99,CDA,CHD2,CHD7,CLNS1A,CNN3,CORO1B,COX15,COXFA4,CRYBG1,CTH,CTSD,CYP51A1,DCAF7,DCTD,DCUN1D1,DDI2,DDX49,DENND10,DFFB,DHFR,DHRS7,DHX16,DNAJB4,DNAJC11,DNAJC2,DPYSL2,DSC2,DUT,DVL2,EBP,EIF4EBP1,EPB41L1,EXOSC2,F11R,F3,FA…	282
Cancer,Endocrine System Disorders,Organismal Injury and Abnormalities	Thyroid carcinoma	8.86e-25			ABCD3,ABI2,ACAA2,ACAT2,ACP1,ACSS2,AKT1,ALDH1A3,ALDOC,ALG2,ANXA11,AP2S1,AP3S1,AREG,ARFGAP2,ARPC1A,ASNS,ATPAF2,BAZ1A,BDH1,BDH2,BLMH,BMS1,C1QBP,C8orf82,CA2,CBL,CCDC50,CCND1,CD109,CD99,CDA,CHD2,CHD7,CLNS1A,CNN3,CORO1B,COX15,COXFA4,CRYBG1,CTH,CTSD,CYP51A1,DCAF7,DCTD,DCUN1D1,DDI2,DDX49,DENND10,DFFB,DHFR,DHRS7,DHX16,DNAJB4,DNAJC11,DNAJC2,DPYSL2,DSC2,DVL2,EBP,EIF4EBP1,EPB41L1,EXOSC2,F11R,F3,FAM91A1,FANCI…	268
Cancer,Endocrine System Disorders,Organismal Injury and Abnormalities	Thyroid gland tumor	1.7e-24			ABCD3,ABI2,ACAA2,ACAT2,ACP1,ACSS2,AKT1,ALDH1A3,ALDOC,ALG2,ANXA11,AP2S1,AP3S1,AREG,ARFGAP2,ARPC1A,ASNS,ATPAF2,BAZ1A,BDH1,BDH2,BLMH,BMS1,C1QBP,C8orf82,CA2,CBL,CCDC50,CCND1,CD109,CD99,CDA,CHD2,CHD7,CLNS1A,CNN3,CORO1B,COX15,COXFA4,CRYBG1,CTH,CTSD,CYP51A1,DCAF7,DCTD,DCUN1D1,DDI2,DDX49,DENND10,DFFB,DHFR,DHRS7,DHX16,DNAJB4,DNAJC11,DNAJC2,DPYSL2,DSC2,DVL2,EBP,EIF4EBP1,EPB41L1,EXOSC2,F11R,F3,FAM91A1,FANCI…	269
Cancer,Endocrine System Disorders,Organismal Injury and Abnormalities	Nonpituitary endocrine tumor	3.57e-24			ABCD3,ABI2,ACAA2,ACAT2,ACP1,ACSS2,AKT1,ALDH1A3,ALDOC,ALG2,ANXA11,AP2S1,AP3S1,AREG,ARFGAP2,ARPC1A,ASNS,ATPAF2,BAZ1A,BDH1,BDH2,BLMH,BMS1,C1QBP,C8orf82,CA2,CBL,CCDC50,CCND1,CD109,CD99,CDA,CHD2,CHD7,CLNS1A,CNN3,CORO1B,COX15,COXFA4,CRYBG1,CTH,CTSD,CYP51A1,DCAF7,DCTD,DCUN1D1,DDI2,DDX49,DENND10,DFFB,DHFR,DHRS7,DHX16,DNAJB4,DNAJC11,DNAJC2,DPYSL2,DSC2,DVL2,EBP,EIF4EBP1,EPB41L1,EXOSC2,F11R,F3,FAM91A1,FANCI…	272
Cancer,Endocrine System Disorders,Organismal Injury and Abnormalities	Primary papillary thyroid carcinoma	0.00092			MT-ND4,MT-ND5	2
Cancer,Gastrointestinal Disease,Hepatic System Disease,Organismal Injury and Abnormalities	Cholangiocarcinoma	0.00144			AKT1,ALDH1A3,CCND1,DHFR,FANCI,GOLM1,HMGCS1,LPCAT4,METTL1,OTUD6B,PCK2,TBK1,TFRC,TUBG1,VIM,VPS25,YAP1	17
Cancer,Gastrointestinal Disease,Hepatic System Disease,Organismal Injury and Abnormalities	BCLC stage C hepatocellular carcinoma	0.00169			CCND1,DHFR,FDFT1,FDPS	4
Cancer,Gastrointestinal Disease,Organismal Injury and Abnormalities	Gastrointestinal adenocarcinoma	1.27e-14			ABCD3,ABI2,ACAA2,ACP1,ACSS2,AKT1,ALDH1A3,ANXA11,ANXA3,AP3S1,AREG,ARFGAP2,ARMCX3,ARPC1A,ASNS,ATP6V0C,ATP6V1F,BAZ1A,BCS1L,BDH1,BDH2,BICD1,BLMH,BMS1,C1QBP,CA2,CBL,CCDC50,CCND1,CD109,CHD2,CHD7,CHP1,COMMD9,CORO1B,COX15,COXFA4,CRYBG1,CSRP2,CTH,CTSD,CYP51A1,DCAF7,DCUN1D1,DDI2,DDX49,DFFB,DHCR24,DHFR,DHRS7,DHX16,DNAJB4,DNAJC11,DNAJC2,DPYSL2,DSC2,DVL2,EIF2B1,EIF4EBP1,EPB41L1,EXOSC2,F3,FAM91A1,FANCI,FAR1,FA…	250
Cancer,Gastrointestinal Disease,Organismal Injury and Abnormalities	Large intestine carcinoma	1.52e-13			ABCD3,ABI2,ACAA2,ACSS2,AKT1,ALDH1A3,ANXA11,ANXA3,AP3S1,AREG,ARFGAP2,ARMCX3,ARPC1A,ASNS,ATP6V0C,ATP6V1F,BAZ1A,BCS1L,BDH1,BDH2,BICD1,BLMH,BMS1,C1QBP,CA2,CBL,CCDC50,CCND1,CD109,CHD2,CHD7,CHP1,COMMD9,CORO1B,COX15,COXFA4,CRYBG1,CSRP2,CTH,CTSD,CYP51A1,DCAF7,DDI2,DDX49,DFFB,DHCR24,DHFR,DHRS7,DHX16,DNAJB4,DNAJC11,DNAJC2,DPYSL2,DSC2,DVL2,EBP,EIF2B1,EIF4EBP1,EPB41L1,EXOSC2,F3,FAM91A1,FANCI,FAR1,FAT1,FDFT1,…	242
Cancer,Gastrointestinal Disease,Organismal Injury and Abnormalities	Large intestine adenocarcinoma	6.21e-12			ABCD3,ABI2,ACAA2,ACSS2,AKT1,ALDH1A3,ANXA11,ANXA3,AP3S1,ARFGAP2,ARMCX3,ARPC1A,ASNS,ATP6V0C,ATP6V1F,BAZ1A,BCS1L,BDH1,BDH2,BICD1,BLMH,BMS1,C1QBP,CA2,CBL,CCDC50,CCND1,CD109,CHD2,CHD7,CHP1,COMMD9,CORO1B,COX15,COXFA4,CRYBG1,CSRP2,CTH,CTSD,CYP51A1,DCAF7,DDI2,DDX49,DFFB,DHCR24,DHFR,DHRS7,DHX16,DNAJB4,DNAJC11,DNAJC2,DPYSL2,DSC2,DVL2,EIF2B1,EIF4EBP1,EPB41L1,EXOSC2,F3,FAM91A1,FANCI,FAR1,FAT1,FDFT1,FKBP2,FLO…	236
Cancer,Gastrointestinal Disease,Organismal Injury and Abnormalities	Colon cancer	1.31e-07			ABCD3,ABI2,AKT1,ALDH1A3,ANXA11,AP3S1,AREG,ARFGAP2,ARPC1A,ASNS,ATP6V1F,BDH2,BICD1,BMS1,C1QBP,CA2,CBL,CCND1,CHD2,CHD7,CHP1,COX15,COXFA4,CRYBG1,CSRP2,CTH,CYP51A1,DCAF7,DDX49,DFFB,DHFR,DHX16,DNAJB4,DNAJC11,DNAJC2,DSC2,DVL2,EBP,EPB41L1,F3,FAM91A1,FAR1,FAT1,GAK,GATAD2A,GLA,GNL3L,GOLM1,GPRC5A,GPX1,GPX4,GRIPAP1,H1-4,HCFC1,HMGN5,HNRNPH2,ICAM1,IDH3G,IDI1,INTS15,INTS6,IPO8,KIF4A,KITLG,LIG3,LMO7,LPCAT4,LRRC4…	149
Cancer,Gastrointestinal Disease,Organismal Injury and Abnormalities	Colon carcinoma	1.08e-06			ABCD3,ABI2,AKT1,ALDH1A3,ANXA11,AP3S1,AREG,ARFGAP2,ARPC1A,ASNS,ATP6V1F,BDH2,BICD1,BMS1,C1QBP,CA2,CBL,CCND1,CHD2,CHD7,CHP1,COX15,COXFA4,CRYBG1,CSRP2,CTH,CYP51A1,DCAF7,DDX49,DFFB,DHFR,DHX16,DNAJB4,DNAJC11,DNAJC2,DSC2,DVL2,EBP,EPB41L1,F3,FAM91A1,FAR1,FAT1,GAK,GATAD2A,GLA,GNL3L,GOLM1,GPRC5A,GPX1,GRIPAP1,H1-4,HCFC1,HMGN5,HNRNPH2,ICAM1,IDH3G,IDI1,INTS15,INTS6,IPO8,KIF4A,KITLG,LIG3,LMO7,LPCAT4,LRRC41,LTB…	141
Cancer,Gastrointestinal Disease,Organismal Injury and Abnormalities	Colorectal carcinoma	2.5e-06			ABCD3,ABI2,AKT1,ALDH1A3,ANXA11,AP3S1,AREG,ARFGAP2,ARPC1A,ASNS,ATP6V1F,BDH2,BICD1,BMS1,C1QBP,CA2,CBL,CCND1,CHD2,CHD7,CHP1,COX15,COXFA4,CRYBG1,CSRP2,CTH,CYP51A1,DCAF7,DDX49,DFFB,DHFR,DHX16,DNAJB4,DNAJC11,DNAJC2,DSC2,DVL2,EBP,EIF4EBP1,EPB41L1,F3,FAM91A1,FANCI,FAR1,FAT1,GAK,GATAD2A,GLA,GNL3L,GOLM1,GPRC5A,GPX1,GRIPAP1,H1-4,H2BC14,HCFC1,HMGN5,HNRNPH2,ICAM1,IDH3G,IDI1,INTS15,INTS6,IPO8,KIF4A,KITLG,LIG3,…	147
Cancer,Gastrointestinal Disease,Organismal Injury and Abnormalities	Colon adenocarcinoma	2.62e-05			ABCD3,ABI2,AKT1,ALDH1A3,ANXA11,AP3S1,ARFGAP2,ARPC1A,ASNS,ATP6V1F,BDH2,BICD1,BMS1,C1QBP,CA2,CBL,CCND1,CHD2,CHD7,CHP1,COX15,COXFA4,CRYBG1,CSRP2,CTH,CYP51A1,DCAF7,DDX49,DHFR,DHX16,DNAJB4,DNAJC11,DNAJC2,DSC2,DVL2,EPB41L1,F3,FAM91A1,FAR1,FAT1,GAK,GATAD2A,GLA,GNL3L,GOLM1,GPRC5A,GPX1,GRIPAP1,H1-4,HCFC1,HMGN5,HNRNPH2,ICAM1,IDH3G,INTS15,INTS6,IPO8,KIF4A,KITLG,LIG3,LMO7,LPCAT4,LRRC41,LTBP4,MACROD1,MAGI1,MA…	133
Cancer,Gastrointestinal Disease,Organismal Injury and Abnormalities	Colorectal adenocarcinoma	3.26e-05			ABCD3,ABI2,AKT1,ALDH1A3,ANXA11,AP3S1,ARFGAP2,ARPC1A,ASNS,ATP6V1F,BDH2,BICD1,BMS1,C1QBP,CA2,CBL,CCND1,CHD2,CHD7,CHP1,COX15,COXFA4,CRYBG1,CSRP2,CTH,CYP51A1,DCAF7,DDX49,DHFR,DHX16,DNAJB4,DNAJC11,DNAJC2,DSC2,DVL2,EIF4EBP1,EPB41L1,F3,FAM91A1,FANCI,FAR1,FAT1,GAK,GATAD2A,GLA,GNL3L,GOLM1,GPRC5A,GPX1,GRIPAP1,H1-4,H2BC14,HCFC1,HMGN5,HNRNPH2,ICAM1,IDH3G,INTS15,INTS6,IPO8,KIF4A,KITLG,LIG3,LMO7,LPCAT4,LRRC41,…	139
Cancer,Gastrointestinal Disease,Organismal Injury and Abnormalities	Upper gastrointestinal tract tumor	4e-05			ABI2,ACAA2,ACP1,AKT1,ANXA11,AREG,ARFGAP2,ASNS,BAZ1A,BICD1,BMS1,C1QBP,CA2,CBL,CCND1,CD109,CDA,CHD2,CHD7,COXFA4,CRYBG1,CSRP2,CTSD,CYP51A1,DCUN1D1,DDI2,DDX49,DHFR,DHRS7,DHX16,DNAJC11,DPYSL2,DSC2,DVL2,EIF2B1,EIF4EBP1,EPB41L1,F11R,FAM91A1,FANCI,FAT1,FDFT1,FLOT2,FTH1,GAK,GATAD2A,GDF15,GLRX,GNL3L,GNS,GOLM1,GPRC5A,GPX4,GRIPAP1,H1-4,HCFC1,HMGA2,HMGCS1,HNRNPH2,HNRNPH3,HPCAL1,ICAM1,INTS6,ITGA3,KIF4A,LMO7,LP…	150
Cancer,Gastrointestinal Disease,Organismal Injury and Abnormalities	Non-colorectal gastrointestinal cancer	0.00022			ABI2,ACAA2,ACP1,AKT1,ANXA11,AREG,ARFGAP2,ASNS,BAZ1A,BICD1,BMS1,C1QBP,CA2,CBL,CCND1,CD109,CHD2,CHD7,COXFA4,CRYBG1,CTSD,CYP51A1,DCUN1D1,DDI2,DDX49,DHFR,DHRS7,DHX16,DNAJC11,DPYSL2,DSC2,DVL2,EIF2B1,EIF4EBP1,EPB41L1,F11R,FAM91A1,FANCI,FAT1,FDFT1,FLOT2,FTH1,GAK,GATAD2A,GDF15,GLRX,GNL3L,GNS,GOLM1,GPRC5A,GPX4,GRIPAP1,H1-4,HCFC1,HMGA2,HNRNPH2,HNRNPH3,HPCAL1,INTS6,ITGA3,KIF4A,LMO7,LPCAT4,LRRC41,LSM1,LSM8,L…	144
Cancer,Gastrointestinal Disease,Organismal Injury and Abnormalities	Upper gastrointestinal tract cancer	0.000246			ABI2,ACAA2,ACP1,AKT1,ANXA11,AREG,ARFGAP2,ASNS,BAZ1A,BICD1,BMS1,C1QBP,CA2,CBL,CCND1,CD109,CHD2,CHD7,COXFA4,CRYBG1,CTSD,CYP51A1,DCUN1D1,DDI2,DDX49,DHFR,DHRS7,DHX16,DNAJC11,DPYSL2,DSC2,DVL2,EIF2B1,EIF4EBP1,EPB41L1,F11R,FAM91A1,FANCI,FAT1,FDFT1,FLOT2,FTH1,GAK,GATAD2A,GDF15,GLRX,GNL3L,GNS,GOLM1,GPRC5A,GPX4,GRIPAP1,H1-4,HCFC1,HMGA2,HNRNPH2,HNRNPH3,HPCAL1,INTS6,ITGA3,KIF4A,LMO7,LPCAT4,LRRC41,LSM1,LSM8,L…	143
Cancer,Gastrointestinal Disease,Organismal Injury and Abnormalities	Non-colon gastrointestinal cancer	0.000248			ABI2,ACAA2,ACP1,AKT1,ANXA11,AREG,ARFGAP2,ASNS,BAZ1A,BICD1,BMS1,C1QBP,CA2,CBL,CCND1,CD109,CHD2,CHD7,CHP1,COXFA4,CRYBG1,CTSD,CYP51A1,DCUN1D1,DDI2,DDX49,DHFR,DHRS7,DHX16,DNAJC11,DPYSL2,DSC2,DVL2,EIF2B1,EIF4EBP1,EPB41L1,F11R,FAM91A1,FANCI,FAT1,FDFT1,FLOT2,FTH1,GAK,GATAD2A,GDF15,GLRX,GNL3L,GNS,GOLM1,GPRC5A,GPX4,GRIPAP1,H1-4,H2BC14,HCFC1,HMGA2,HNRNPH2,HNRNPH3,HPCAL1,INTS6,ITGA3,KIF4A,LMO7,LPCAT4,LRRC41…	149
Cancer,Gastrointestinal Disease,Organismal Injury and Abnormalities	Upper gastrointestinal carcinoma	0.000316			ABI2,ACAA2,ACP1,AKT1,ANXA11,AREG,ARFGAP2,ASNS,BAZ1A,BICD1,BMS1,C1QBP,CA2,CBL,CCND1,CD109,CHD2,CHD7,CRYBG1,CTSD,CYP51A1,DCUN1D1,DDI2,DDX49,DHFR,DHRS7,DHX16,DNAJC11,DPYSL2,DSC2,DVL2,EIF2B1,EIF4EBP1,EPB41L1,F11R,FAM91A1,FAT1,FDFT1,FLOT2,FTH1,GAK,GATAD2A,GLRX,GNL3L,GNS,GOLM1,GPRC5A,GPX4,GRIPAP1,H1-4,HCFC1,HMGA2,HNRNPH2,HNRNPH3,HPCAL1,INTS6,ITGA3,KIF4A,LMO7,LPCAT4,LRRC41,LSM1,LSM8,LSS,LTBP4,MAD2L1,MAG…	136
Cancer,Gastrointestinal Disease,Organismal Injury and Abnormalities	Growth of colon carcinoma	0.0014			AREG,CCND1,MIF,PLAUR	4
Cancer,Gastrointestinal Disease,Organismal Injury and Abnormalities	Primary stomach tumor	0.00169			DHFR,SRSF3,TF,TUBG1	4
Cancer,Gastrointestinal Disease,Organismal Injury and Abnormalities,Respiratory Disease	Pharyngeal cancer	0.00181			CCND1,CRYBG1,DHFR,FAT1,H1-4,LSS,MAPT,METTL1,MT-ND4,NDUFB6,NOP14,PAK1,PIK3C2A,RAP1A,SHOC2,SRSF3,SYNE2,TF,TUBG1,ZW10	20
Cancer,Gastrointestinal Disease,Organismal Injury and Abnormalities,Respiratory Disease	Nasopharyngeal carcinoma	0.00186			CCND1,CRYBG1,DHFR,LSS,MAPT,METTL1,NDUFB6,NOP14,PAK1,PIK3C2A,SHOC2,SRSF3,SYNE2,TUBG1,ZW10	15
Cancer,Hematological Disease,Immunological Disease,Organismal Injury and Abnormalities	Plasma cell neoplasm	1.43e-06			AKT1,ANXA11,CA2,CCND1,CHD2,CHP1,DHFR,DHX16,F11R,FANCI,FAT1,FDFT1,FDPS,GDF15,H1-4,H3C1,HMOX1,ITGA3,KITLG,LAMP1,LMO7,LSS,LTBP4,MDC1,PKP2,PLCG2,POGZ,PPP2R1B,PRIM2,PTPRF,RPL31,SAMD1,SAMHD1,STRN,TF,TFRC,TUBG1,VIM,YAP1	39
Cancer,Hematological Disease,Immunological Disease,Organismal Injury and Abnormalities	Plasma cell dyscrasia	2.15e-06			AKT1,ANXA11,CA2,CCND1,CHD2,CHP1,DHFR,DHX16,F11R,FANCI,FAT1,FDFT1,FDPS,GDF15,H1-4,H3C1,HMOX1,ITGA3,LAMP1,LMO7,LSS,LTBP4,MDC1,PKP2,PLCG2,POGZ,PPP2R1B,PRIM2,PTPRF,RPL31,SAMD1,SAMHD1,STRN,TFRC,TUBG1,VIM,YAP1	37
Cancer,Hematological Disease,Immunological Disease,Organismal Injury and Abnormalities	Adult acute leukemia	2.23e-05			COXFA4,DHFR,NDUFA11,NDUFA9,NDUFB6,NDUFB8,PRIM2,TUBG1	8
Cancer,Hematological Disease,Immunological Disease,Organismal Injury and Abnormalities	Adult acute myeloid leukemia	3.66e-05			COXFA4,NDUFA11,NDUFA9,NDUFB6,NDUFB8,PRIM2	6
Cancer,Hematological Disease,Immunological Disease,Organismal Injury and Abnormalities	Adult leukemia	4.39e-05			CHP1,COXFA4,DHFR,NDUFA11,NDUFA9,NDUFB6,NDUFB8,PRIM2,RHOC,TUBG1	10
Cancer,Hematological Disease,Immunological Disease,Organismal Injury and Abnormalities	Type M3 acute myeloid leukemia	8.56e-05			CCND1,CHP1,DHFR,F3,METTL1,PRIM2	6
Cancer,Hematological Disease,Immunological Disease,Organismal Injury and Abnormalities	B-lymphoblastic leukemia/lymphoma with recurrent genetic abnormalities	0.0003			AKT1,CBL,DHFR,DSC2,KITLG,PRIM2,TUBG1	7
Cancer,Hematological Disease,Immunological Disease,Organismal Injury and Abnormalities	Mature B-cell neoplasm	0.000316			ACP1,AKT1,ANXA11,CA2,CCND1,CHD2,CHP1,DHCR24,DHCR7,DHFR,DHX16,DNAJC11,DSC2,DVL2,EIF4EBP1,F11R,FANCI,FAT1,FDFT1,FDPS,FTH1,GAMT,GDF15,H1-4,H3C1,HMOX1,IKBIP,ILKAP,ITGA3,KITLG,LAMP1,LMO7,LPCAT4,LSS,LTBP4,MAGI1,MDC1,MIF,MSMO1,MVK,PAWR,PHGDH,PKP2,PLCG2,POGZ,POLR3C,PPP2R1B,PRIM2,PSAT1,PTGFRN,PTPN6,PTPRF,RPL14,RPL31,SAMD1,SAMHD1,STRN,SVIL,SYNE2,TF,TFRC,TUBG1,UBE3C,USP11,VIM,WDR3,XPC,YAP1	68
Cancer,Hematological Disease,Immunological Disease,Organismal Injury and Abnormalities	Plasma cell myeloma	0.000317			AKT1,CA2,CCND1,CHD2,CHP1,DHFR,FANCI,FAT1,FDFT1,FDPS,GDF15,H1-4,H3C1,LMO7,LSS,LTBP4,MDC1,POGZ,PPP2R1B,PRIM2,RPL31,SAMD1,SAMHD1,TUBG1,VIM,YAP1	26
Cancer,Hematological Disease,Immunological Disease,Organismal Injury and Abnormalities	Gene rearrangement positive acute lymphoblastic leukemia	0.000426			AKT1,CHP1,DHFR,DSC2,KITLG,PRIM2,TUBG1	7
Cancer,Hematological Disease,Immunological Disease,Organismal Injury and Abnormalities	Waldenström macroglobulinemia	0.00063			ANXA11,CHP1,DHX16,F11R,HMOX1,ITGA3,LAMP1,PKP2,PRIM2,PTPRF,STRN,TFRC,TUBG1	13
Cancer,Hematological Disease,Immunological Disease,Organismal Injury and Abnormalities	Secondary leukemia	0.00122			CBL,CDA,CHP1,DHFR,KITLG,PRIM2,TUBG1	7
Cancer,Hematological Disease,Immunological Disease,Organismal Injury and Abnormalities	Philadelphia-positive acute lymphoblastic leukemia	0.00125			AKT1,CHP1,DHFR,KITLG,PRIM2,TUBG1	6
Cancer,Hematological Disease,Immunological Disease,Organismal Injury and Abnormalities	Pediatric leukemia	0.0014			CBL,CHP1,DHFR,KITLG,PRIM2,TIGAR,TUBG1	7
Cancer,Hematological Disease,Immunological Disease,Organismal Injury and Abnormalities	Mature B cell malignant tumor	0.00164			AKT1,ANXA11,CA2,CCND1,CHD2,CHP1,DHCR24,DHCR7,DHFR,DHX16,DNAJC11,DSC2,EIF4EBP1,F11R,FANCI,FAT1,FDFT1,FDPS,FTH1,GDF15,H1-4,H3C1,HMOX1,IKBIP,ITGA3,KITLG,LAMP1,LMO7,LPCAT4,LSS,LTBP4,MDC1,PHGDH,PKP2,PLCG2,POGZ,POLR3C,PPP2R1B,PRIM2,PSAT1,PTPN6,PTPRF,RPL14,RPL31,SAMD1,SAMHD1,STRN,SVIL,SYNE2,TF,TFRC,TUBG1,USP11,VIM,WDR3,XPC,YAP1	57
Cancer,Hematological Disease,Immunological Disease,Organismal Injury and Abnormalities	Acute myeloid leukemia	0.0018			ACSS2,AKT1,ANXA3,CBL,CCND1,CD109,CD99,CDA,CHD2,CHP1,COX15,COXFA4,CYP51A1,DCAF7,DHCR7,DHFR,DHX16,DPYSL2,DSC2,F11R,F3,FAM91A1,FANCI,FAT1,FTH1,GATAD2A,GATD1,GLRX,GOLM1,GPX4,GRIPAP1,HCFC1,HSD17B7,IKBIP,ILKAP,ITGA3,LIG3,LTBP4,MDC1,METTL1,MGST1,MT-ND4,NDUFA11,NDUFA9,NDUFB6,NDUFB8,NOL8,NSDHL,PALLD,PCYT2,PHGDH,PIK3C2A,PLCG2,PPP1R14C,PPP2R1B,PRIM2,PRKAR2B,PTPN6,PTPRF,RAD23A,RBM42,RPS6KA3,SH3BP1,SMYD3,STK3…	75
Cancer,Hematological Disease,Immunological Disease,Organismal Injury and Abnormalities	Myeloid leukemia	0.00191			ACSS2,AKT1,ANXA3,CBL,CCND1,CD109,CD99,CDA,CHD2,CHP1,COX15,COXFA4,CYP51A1,DCAF7,DHCR7,DHFR,DHX16,DPYSL2,DSC2,F11R,F3,FAM91A1,FANCI,FAT1,FTH1,GATAD2A,GATD1,GLRX,GOLM1,GPX4,GRIPAP1,HCFC1,HSD17B7,IKBIP,ILKAP,ITGA3,KITLG,LIG3,LTBP4,MDC1,METTL1,MGST1,MT-ND4,NDUFA11,NDUFA9,NDUFB6,NDUFB8,NOL8,NSDHL,PALLD,PCYT2,PHGDH,PIK3C2A,PLCG2,PPP1R14C,PPP2R1B,PRIM2,PRKAR2B,PTPN6,PTPRF,RAD23A,RBM42,RPS6KA3,SH3BP1,SMYD…	76
Cancer,Hematological Disease,Immunological Disease,Organismal Injury and Abnormalities	Acute leukemia	0.00199			ACSS2,AKT1,ANXA3,CBL,CCND1,CD109,CD99,CDA,CHD2,CHP1,COX15,COXFA4,CYP51A1,DCAF7,DENND10,DHCR7,DHFR,DHX16,DPYSL2,DSC2,F11R,F3,FAM91A1,FANCI,FAT1,FDFT1,FTH1,GATAD2A,GATD1,GLRX,GOLM1,GPX4,GRIPAP1,HCFC1,HMGCS1,HSD17B7,IKBIP,ILKAP,IPO8,ITGA3,KITLG,LAMP1,LIG3,LTBP4,MACROD1,MAGI1,MDC1,METTL1,MGST1,MT-ND4,MT-ND5,NAGK,NDUFA11,NDUFA9,NDUFB6,NDUFB8,NOL8,NSDHL,PALLD,PCYT2,PHGDH,PIK3C2A,PLCG2,PPP1R14C,PPP2R1B,…	88
Cancer,Hematological Disease,Organismal Injury and Abnormalities	Hematologic cancer	0.000365			ACP1,ACSS2,AKT1,ALDH1A3,ALG2,ANXA11,ANXA3,BMS1,CA2,CBL,CCDC50,CCND1,CD109,CD99,CDA,CHD2,CHP1,COX15,COXFA4,CRYBG1,CYP51A1,DCAF7,DCUN1D1,DENND10,DHCR24,DHCR7,DHFR,DHX16,DNAJC11,DPYSL2,DSC2,DVL2,EIF4EBP1,EPB41L1,EXOSC2,F11R,F3,FAM91A1,FANCI,FAT1,FDFT1,FDPS,FTH1,GAMT,GATAD2A,GATD1,GDF15,GLRX,GOLM1,GPX4,GRIPAP1,H1-4,H3C1,HCFC1,HMGA2,HMGCS1,HMOX1,HNRNPH3,HSD17B7,ICAM1,IKBIP,ILKAP,IPO8,ITGA3,KITLG,LAMP1…	141
Cancer,Hematological Disease,Organismal Injury and Abnormalities	Myeloid or lymphoid neoplasm	0.000464			ACP1,ACSS2,AKT1,ALDH1A3,ALG2,ANXA11,ANXA3,BMS1,CA2,CBL,CCDC50,CCND1,CD109,CD99,CDA,CHD2,CHP1,COX15,COXFA4,CRYBG1,CYP51A1,DCAF7,DCUN1D1,DENND10,DHCR24,DHCR7,DHFR,DHX16,DNAJC11,DPYSL2,DSC2,DVL2,EIF4EBP1,EPB41L1,EXOSC2,F11R,F3,FAM91A1,FANCI,FAT1,FDFT1,FDPS,FTH1,GAMT,GATAD2A,GATD1,GDF15,GLRX,GOLM1,GPX4,GRIPAP1,H1-4,H3C1,HCFC1,HMGA2,HMGCS1,HMOX1,HNRNPH3,HSD17B7,ICAM1,IKBIP,ILKAP,IPO8,ITGA3,KITLG,LAMP1…	141
Cancer,Hematological Disease,Organismal Injury and Abnormalities	Neoplasia of blood cells	0.000646			ACP1,ACSS2,AKT1,ANXA11,ANXA3,BMS1,CA2,CBL,CCDC50,CCND1,CD109,CD99,CDA,CHD2,CHP1,COX15,COXFA4,CRYBG1,CYP51A1,DCAF7,DCUN1D1,DENND10,DHCR24,DHCR7,DHFR,DHX16,DNAJC11,DPYSL2,DSC2,DVL2,EIF4EBP1,EPB41L1,EXOSC2,F11R,F3,FAM91A1,FANCI,FAT1,FDFT1,FDPS,FTH1,GAMT,GATAD2A,GATD1,GDF15,GLRX,GOLM1,GPX4,GRIPAP1,H1-4,H3C1,HCFC1,HMGA2,HMGCS1,HMOX1,HSD17B7,ICAM1,IKBIP,ILKAP,IPO8,ITGA3,KITLG,LAMP1,LIG3,LMO7,LPCAT4,LSS…	137
Cancer,Hereditary Disorder,Organismal Injury and Abnormalities	Hereditary precancerous condition	0.000209			FDPS,MVD,MVK,XPC	4
Cancer,Hereditary Disorder,Organismal Injury and Abnormalities	Hereditary cancer-predisposing syndrome	0.000625			AKT1,CBL,CCND1,CHP1,DHFR,DUT,EIF4EBP1,FANCI,GPX1,HMOX1,LPCAT4,MAPT,MBD2,NDUFA9,PAK4,PALLD,PRDX3,PRIM2,TFRC,TUBG1,VIM,XPC,YAP1	23
Cancer,Neurological Disease,Organismal Injury and Abnormalities	Glioma cancer	2.17e-09			ABCD3,ABI2,ACSS2,AKT1,ALDOC,ANXA11,ANXA3,AP3S1,ARFGAP2,ARMCX3,ARPC1A,ASNS,ATPAF2,BAZ1A,BDH1,BLMH,BMS1,C8orf82,C9orf78,CA2,CBL,CCDC50,CCND1,CD109,CD99,CDA,CHD2,CHD7,CNN3,CORO1B,CRYBG1,CSRP2,CTH,CTSD,DCAF7,DDI2,DDX49,DENND10,DFFB,DHCR7,DHFR,DHRS7,DNAJB4,DNAJC11,DSC2,DVL2,FAM91A1,FANCI,FAT1,FLOT2,GABPA,GAK,GAMT,GATAD2A,GATD1,GDF15,GLRX,GNL3L,GOLM1,GPRC5A,GPX1,GPX4,GRPEL2,GSDMD,HCFC1,HEXB,HMGA2,HMGCS…	202
Cancer,Neurological Disease,Organismal Injury and Abnormalities	Central nervous system cancer	5.1e-09			ABCD3,ABI2,ACSS2,AKT1,ALDOC,ANXA11,ANXA3,AP3S1,ARFGAP2,ARMCX3,ARPC1A,ASNS,ATPAF2,BAZ1A,BDH1,BLMH,BMS1,C8orf82,C9orf78,CA2,CBL,CCDC50,CCND1,CD109,CD99,CDA,CHD2,CHD7,CNN3,CORO1B,CRYBG1,CSRP2,CTH,CTSD,DCAF7,DDI2,DDX49,DENND10,DFFB,DHCR7,DHFR,DHRS7,DNAJB4,DNAJC11,DSC2,DVL2,FAM91A1,FANCI,FAT1,FLOT2,GABPA,GAK,GAMT,GATAD2A,GATD1,GDF15,GLRX,GNL3L,GOLM1,GPRC5A,GPX1,GPX4,GRPEL2,GSDMD,HCFC1,HEXB,HMGA2,HMGCS…	203
Cancer,Neurological Disease,Organismal Injury and Abnormalities	Brain tumor	5.27e-09			ABCD3,ABI2,ACSS2,AKT1,ALDOC,ANXA11,ANXA3,AP3S1,ARFGAP2,ARMCX3,ARPC1A,ATPAF2,BAZ1A,BLMH,BMS1,C8orf82,C9orf78,CA2,CBL,CCDC50,CCND1,CD109,CDA,CHD2,CHD7,CNN3,CORO1B,CRYBG1,CSRP2,CTH,CTSD,CYP51A1,DCAF7,DDI2,DDX49,DENND10,DFFB,DHCR7,DHFR,DHRS7,DNAJB4,DNAJC11,DSC2,DVL2,EIF4EBP1,FAM91A1,FANCI,FAT1,FLOT2,GABPA,GAK,GAMT,GATAD2A,GATD1,GDF15,GNL3L,GOLM1,GPRC5A,GPX1,GRPEL2,GSDMD,H1-4,HCFC1,HEXB,HMGCS1,HMOX1,H…	197
Cancer,Neurological Disease,Organismal Injury and Abnormalities	Brain glioma	6.5e-08			ABCD3,ABI2,ACSS2,AKT1,ALDOC,ANXA11,ANXA3,AP3S1,ARFGAP2,ARMCX3,ARPC1A,ATPAF2,BAZ1A,BLMH,BMS1,C8orf82,C9orf78,CA2,CBL,CCDC50,CCND1,CD109,CDA,CHD2,CHD7,CNN3,CORO1B,CRYBG1,CSRP2,CTSD,DCAF7,DDI2,DDX49,DENND10,DFFB,DHCR7,DHFR,DHRS7,DNAJB4,DNAJC11,DSC2,DVL2,FAM91A1,FANCI,FAT1,FLOT2,GABPA,GAK,GAMT,GATAD2A,GATD1,GDF15,GNL3L,GOLM1,GPRC5A,GPX1,GRPEL2,GSDMD,H1-4,HCFC1,HEXB,HMGCS1,HMOX1,HNRNPA0,HNRNPH2,HSPA14…	191
Cancer,Neurological Disease,Organismal Injury and Abnormalities	Grade 3-4 glioma cancer	6.09e-07			ABCD3,ABI2,ACSS2,AKT1,ALDOC,ANXA3,AP3S1,ARFGAP2,ARMCX3,ARPC1A,BAZ1A,BLMH,BMS1,CBL,CCDC50,CCND1,CD109,CDA,CHD2,CHD7,CNN3,CORO1B,CRYBG1,CSRP2,CTSD,DCAF7,DDI2,DDX49,DENND10,DFFB,DHCR7,DHFR,DHRS7,DNAJC11,DSC2,DVL2,FAM91A1,FANCI,FAT1,FLOT2,GABPA,GAK,GAMT,GATAD2A,GATD1,GDF15,GNL3L,GOLM1,GPRC5A,GPX1,GSDMD,HCFC1,HEXB,HMGCS1,HMOX1,HNRNPA0,HNRNPH2,HSPA14,ICAM1,IDH3G,IKBIP,INTS6,IPO8,ISYNA1,LAMTOR3,LIG3,LMO…	170
Cancer,Neurological Disease,Organismal Injury and Abnormalities	High grade glioma	2.75e-06			ABCD3,ABI2,ACSS2,AKT1,ALDOC,ANXA3,AP3S1,ARFGAP2,ARMCX3,ARPC1A,ASNS,BAZ1A,BDH1,BLMH,BMS1,CBL,CD109,CD99,CDA,CHD2,CHD7,CORO1B,CRYBG1,CSRP2,CTH,CTSD,DCAF7,DDI2,DDX49,DENND10,DFFB,DHCR7,DHFR,DHRS7,DNAJC11,DSC2,DVL2,FAM91A1,FAT1,FLOT2,GABPA,GAK,GAMT,GATD1,GDF15,GLRX,GNL3L,GOLM1,GPRC5A,GPX1,GPX4,GSDMD,HCFC1,HEXB,HMGA2,HMGCS1,HMOX1,HSPA14,ICAM1,IDH3G,IKBIP,INTS6,IPO8,ISYNA1,KITLG,LAMTOR3,LMO7,LPCAT4,LRR…	165
Cancer,Neurological Disease,Organismal Injury and Abnormalities	High grade astrocytoma	4.43e-06			ABCD3,ABI2,ACSS2,AKT1,ALDOC,ANXA3,AP3S1,ARFGAP2,ARMCX3,ARPC1A,ASNS,BAZ1A,BDH1,BLMH,BMS1,CBL,CD109,CD99,CDA,CHD2,CHD7,CORO1B,CRYBG1,CSRP2,CTH,CTSD,DCAF7,DDI2,DDX49,DENND10,DFFB,DHCR7,DHFR,DHRS7,DNAJC11,DSC2,DVL2,FAM91A1,FAT1,FLOT2,GABPA,GAK,GAMT,GATD1,GDF15,GLRX,GNL3L,GOLM1,GPRC5A,GPX1,GPX4,GSDMD,HCFC1,HEXB,HMGA2,HMGCS1,HMOX1,HSPA14,ICAM1,IDH3G,IKBIP,INTS6,IPO8,ISYNA1,KITLG,LAMTOR3,LMO7,LPCAT4,LRR…	164
Cancer,Neurological Disease,Organismal Injury and Abnormalities	Astrocytoma	6.8e-06			ABCD3,ABI2,ACSS2,AKT1,ALDOC,ANXA3,AP3S1,ARFGAP2,ARMCX3,ARPC1A,ASNS,BAZ1A,BDH1,BLMH,BMS1,CBL,CD109,CD99,CDA,CHD2,CHD7,CORO1B,CRYBG1,CSRP2,CTH,CTSD,DCAF7,DDI2,DDX49,DENND10,DFFB,DHCR7,DHFR,DHRS7,DNAJC11,DSC2,DVL2,FAM91A1,FAT1,FLOT2,GABPA,GAK,GAMT,GATD1,GDF15,GLRX,GNL3L,GOLM1,GPRC5A,GPX1,GPX4,GSDMD,HCFC1,HEXB,HMGA2,HMGCS1,HMOX1,HSPA14,ICAM1,IDH3G,IKBIP,INTS6,IPO8,ISYNA1,KITLG,LAMTOR3,LMO7,LPCAT4,LRR…	165
Cancer,Neurological Disease,Organismal Injury and Abnormalities	Grade 4 astrocytoma	2e-05			ABCD3,ABI2,ACSS2,AKT1,ALDOC,ANXA3,AP3S1,ARFGAP2,ARMCX3,ARPC1A,BAZ1A,BLMH,BMS1,CBL,CD109,CDA,CHD2,CHD7,CORO1B,CRYBG1,CSRP2,CTSD,DCAF7,DDI2,DDX49,DENND10,DFFB,DHCR7,DHFR,DHRS7,DNAJC11,DSC2,DVL2,FAM91A1,FAT1,FLOT2,GABPA,GAK,GAMT,GATD1,GDF15,GNL3L,GOLM1,GPRC5A,GPX1,GSDMD,HCFC1,HEXB,HMGCS1,HMOX1,HSPA14,ICAM1,IDH3G,IKBIP,INTS6,IPO8,ISYNA1,LAMTOR3,LMO7,LPCAT4,LRRC41,LSS,LTBP4,MACROH2A1,MAGI1,MAN1A1,MARC…	152
Cancer,Neurological Disease,Organismal Injury and Abnormalities	Grade 4 high grade glioma	2.01e-05			ABCD3,ABI2,ACSS2,AKT1,ALDOC,ANXA3,AP3S1,ARFGAP2,ARMCX3,ARPC1A,BAZ1A,BLMH,BMS1,CBL,CD109,CDA,CHD2,CHD7,CORO1B,CRYBG1,CSRP2,CTSD,DCAF7,DDI2,DDX49,DENND10,DFFB,DHCR7,DHFR,DHRS7,DNAJC11,DSC2,DVL2,FAM91A1,FAT1,FLOT2,GABPA,GAK,GAMT,GATD1,GDF15,GNL3L,GOLM1,GPRC5A,GPX1,GSDMD,HCFC1,HEXB,HMGCS1,HMOX1,HSPA14,ICAM1,IDH3G,IKBIP,INTS6,IPO8,ISYNA1,LAMTOR3,LMO7,LPCAT4,LRRC41,LSS,LTBP4,MACROH2A1,MAGI1,MAN1A1,MARC…	152
Cancer,Neurological Disease,Organismal Injury and Abnormalities	Brain astrocytoma	2.36e-05			ABCD3,ABI2,ACSS2,AKT1,ALDOC,ANXA3,AP3S1,ARFGAP2,ARMCX3,ARPC1A,BAZ1A,BLMH,BMS1,CBL,CD109,CDA,CHD2,CHD7,CORO1B,CRYBG1,CSRP2,CTSD,DCAF7,DDI2,DDX49,DENND10,DFFB,DHCR7,DHFR,DHRS7,DNAJC11,DSC2,DVL2,FAM91A1,FAT1,FLOT2,GABPA,GAK,GAMT,GATD1,GDF15,GNL3L,GOLM1,GPRC5A,GPX1,GSDMD,HCFC1,HEXB,HMGCS1,HMOX1,HSPA14,ICAM1,IDH3G,IKBIP,INTS6,IPO8,ISYNA1,LAMTOR3,LMO7,LPCAT4,LRRC41,LSS,LTBP4,MACROH2A1,MAGI1,MAN1A1,MARC…	152
Cancer,Neurological Disease,Organismal Injury and Abnormalities	Glioblastoma	0.000102			AKT1,ASNS,BDH1,CD99,CSRP2,CTH,DVL2,GDF15,GLRX,GOLM1,GPX4,GSDMD,HMGA2,HMOX1,KITLG,LPCAT4,LTBP4,MAGI1,MBD2,OTUD6B,PALLD,PHGDH,PLIN2,PRKAG1,PSAT1,RNASET2,RPS6KA3,RSU1,SLC1A5,SQOR,SSBP1,TF,TUBG1,UXS1,ZW10	35
Cancer,Neurological Disease,Organismal Injury and Abnormalities	Nerve sheath tumor	0.00215			DUT,H4C1,KITLG,MAD2L1,ORC2,PRIM2,RFC2,YAP1	8
Cancer,Organismal Injury and Abnormalities	Head and neck carcinoma	3.24e-26			ABCD3,ABI2,ACAA2,ACAT2,ACP1,ACSS2,AKT1,ALDH1A3,ALDOC,ALG2,ANXA11,AP2S1,AP3S1,AREG,ARFGAP2,ARPC1A,ASNS,ATPAF2,BAZ1A,BCS1L,BDH1,BDH2,BICD1,BLMH,BMS1,C1QBP,C8orf82,CA2,CBL,CCDC50,CCND1,CD109,CD99,CDA,CHD2,CHD7,CLNS1A,CNN3,CORO1B,COX15,COXFA4,CRYBG1,CTH,CTSD,CYP51A1,DCAF7,DCTD,DCUN1D1,DDI2,DDX49,DENND10,DFFB,DHCR7,DHFR,DHRS7,DHX16,DNAJB4,DNAJC11,DNAJC2,DPYSL2,DSC2,DVL2,EBP,EIF2B1,EIF4EBP1,EPB41L1,EXO…	281
Cancer,Organismal Injury and Abnormalities	Neck neoplasm	3.59e-24			ABCD3,ABI2,ACAA2,ACAT2,ACP1,ACSS2,AKT1,ALDH1A3,ALDOC,ALG2,ANXA11,AP2S1,AP3S1,AREG,ARFGAP2,ARPC1A,ASNS,ATPAF2,BAZ1A,BCS1L,BDH1,BDH2,BLMH,BMS1,C1QBP,C8orf82,CA2,CBL,CCDC50,CCND1,CD109,CD99,CDA,CHD2,CHD7,CLNS1A,CNN3,CORO1B,COX15,COXFA4,CRYBG1,CTH,CTSD,CYP51A1,DCAF7,DCTD,DCUN1D1,DDI2,DDX49,DENND10,DFFB,DHFR,DHRS7,DHX16,DNAJB4,DNAJC11,DNAJC2,DPYSL2,DSC2,DVL2,EBP,EIF4EBP1,EPB41L1,EXOSC2,F11R,F3,FAM91A1…	270
Cancer,Organismal Injury and Abnormalities	Pelvic cancer	2.31e-10			ABCD3,ABI2,ACAT2,ACP1,ACSS2,AKT1,ALDH1A3,ALDOC,ALG2,ANXA11,ANXA3,ARFGAP2,ASNS,ATPAF2,BDH1,BICD1,BMS1,C8orf82,C9orf78,CA2,CBL,CCDC50,CCND1,CD109,CD99,CDA,CHD2,CHD7,CHP1,COMMD9,COX15,COXFA4,CRYBG1,CTH,CTSD,CYP51A1,DCTD,DCUN1D1,DDI2,DDX49,DHCR24,DHCR7,DHFR,DHRS7,DHX16,DNAJC11,DNAJC2,DPYSL2,DSC2,DVL2,EBP,EIF4EBP1,EPB41L1,F11R,F3,FAM91A1,FANCI,FAT1,FDFT1,FDPS,FLOT2,FTH1,GAK,GAMT,GATAD2A,GATD1,GDF15,GG…	233
Cancer,Organismal Injury and Abnormalities	Pelvic carcinoma	2.42e-09			ABCD3,ABI2,ACAT2,ACP1,ACSS2,AKT1,ALG2,ANXA11,ANXA3,ARFGAP2,ASNS,ATPAF2,BDH1,BICD1,BMS1,C8orf82,C9orf78,CA2,CBL,CCDC50,CCND1,CD109,CD99,CDA,CHD2,CHD7,CHP1,COMMD9,COX15,COXFA4,CRYBG1,CTH,CTSD,CYP51A1,DCTD,DCUN1D1,DDI2,DDX49,DHCR7,DHFR,DHX16,DNAJC11,DNAJC2,DPYSL2,DSC2,DVL2,EBP,EIF4EBP1,EPB41L1,F11R,F3,FAM91A1,FANCI,FAT1,FDFT1,FDPS,FLOT2,FTH1,GAK,GAMT,GATAD2A,GATD1,GDF15,GGCX,GLA,GLUL,GNS,GOLM1,GPRC5…	220
Cancer,Organismal Injury and Abnormalities	Genitourinary adenocarcinoma	6.67e-09			ABI2,ACSS2,AKT1,ALDH1A3,ALG2,ANXA11,ANXA3,AREG,ARFGAP2,ASNS,BDH1,BICD1,BMS1,C1QBP,C8orf82,C9orf78,CA2,CBL,CCDC50,CCND1,CD109,CD99,CDA,CHD2,CHD7,CLNS1A,COXFA4,CRYBG1,CTH,CTSD,CYP51A1,DCTD,DCUN1D1,DDI2,DDX49,DFFB,DHCR7,DHFR,DHX16,DNAJC11,DNAJC2,DPYSL2,DSC2,DVL2,EBP,EPB41L1,F3,FAM91A1,FANCI,FAT1,FDFT1,FDPS,FLOT2,GAK,GAMT,GDF15,GGCX,GLA,GLUL,GNS,GOLM1,GPRC5A,GPX1,GPX4,GRIPAP1,GSDMD,H1-4,H3C1,HCFC1,HM…	201
Cancer,Organismal Injury and Abnormalities	Anogenital cancer	8.99e-09			ABI2,ACSS2,AKT1,ALDOC,ALG2,ANXA11,ANXA3,ARFGAP2,ASNS,BDH1,BICD1,BLMH,BMS1,C8orf82,C9orf78,CA2,CBL,CCDC50,CCND1,CD109,CD99,CDA,CHD2,CHD7,COXFA4,CRYBG1,CTH,CTSD,CYP51A1,DCTD,DCUN1D1,DDI2,DDX49,DHCR24,DHCR7,DHFR,DHRS7,DHX16,DNAJC11,DNAJC2,DPYSL2,DSC2,DVL2,EBP,EIF4EBP1,EPB41L1,F11R,F3,FAM91A1,FANCI,FAT1,FDFT1,FDPS,FLOT2,GAK,GAMT,GATAD2A,GDF15,GGCX,GLA,GLUL,GNS,GOLM1,GPRC5A,GPX1,GPX4,GRIPAP1,GSDMD,H2A…	204
Cancer,Organismal Injury and Abnormalities	Grade 3-4 tumor	2.99e-07			ABCD3,ABI2,ACSS2,AKT1,ALDOC,ANXA3,AP3S1,ARFGAP2,ARMCX3,ARPC1A,BAZ1A,BLMH,BMS1,CBL,CCDC50,CCND1,CD109,CDA,CHD2,CHD7,CNN3,CORO1B,CRYBG1,CSRP2,CTSD,DCAF7,DDI2,DDX49,DENND10,DFFB,DHCR7,DHFR,DHRS7,DNAJC11,DSC2,DUT,DVL2,FAM91A1,FANCI,FAT1,FLOT2,GABPA,GAK,GAMT,GATAD2A,GATD1,GDF15,GNL3L,GOLM1,GPRC5A,GPX1,GSDMD,HCFC1,HEXB,HMGCS1,HMOX1,HNRNPA0,HNRNPH2,HSPA14,ICAM1,IDH3G,IKBIP,INTS6,IPO8,ISYNA1,LAMTOR3,LIG3…	172
Cancer,Organismal Injury and Abnormalities	Pelvic adenocarcinoma	1.11e-06			ABI2,ACSS2,AKT1,ALG2,ANXA11,ANXA3,ARFGAP2,ASNS,BDH1,BICD1,BMS1,C8orf82,C9orf78,CA2,CBL,CCDC50,CCND1,CD109,CD99,CDA,CHD2,CHD7,CHP1,COXFA4,CRYBG1,CTH,CTSD,CYP51A1,DCTD,DCUN1D1,DDI2,DDX49,DHCR7,DHFR,DHX16,DNAJC11,DNAJC2,DPYSL2,DSC2,DVL2,EBP,EIF4EBP1,EPB41L1,F3,FAM91A1,FANCI,FAT1,FDFT1,FDPS,FLOT2,GAK,GAMT,GLA,GLUL,GNS,GOLM1,GPRC5A,GPX1,GPX4,GRIPAP1,GSDMD,H2BC14,HCFC1,HMGA2,HMGN5,HSD17B7,ICAM1,IDI1,IK…	177
Cancer,Organismal Injury and Abnormalities	Embryonal tumor	6.02e-06			ACP1,AKT1,ARMCX3,ASNS,BDH1,CA2,CCND1,CD99,CHD2,CHD7,CSRP2,CTH,CYP51A1,DHCR7,DHFR,DNAJC2,DSC2,DVL2,FANCI,FAT1,FDFT1,FDPS,GDF15,GLRX,GOLM1,GPX4,GSDMD,HMGA2,HMOX1,KITLG,LPCAT4,LSS,LTBP4,MACROD1,MAGI1,MAN1A1,MARCHF5,MBD2,MDC1,METTL1,MT-ND4,MT-ND5,NDRG1,NDUFB8,NOP53,OTUD6B,PALLD,PHGDH,PLCG2,PLIN2,PRKAG1,PSAT1,RHOC,RNASET2,RPS6KA3,RSU1,SERPINB1,SLC1A5,SQOR,SSBP1,SVIL,TF,TRIM16,TUBG1,UBE3C,URB2,UXS1,VAM…	70
Cancer,Organismal Injury and Abnormalities	Ewing sarcoma family of tumors	4.41e-05			CA2,CCND1,CD99,FANCI,FDFT1,FDPS,MACROD1,MAN1A1,MT-ND4,MT-ND5,NDRG1,NDUFB8,PLIN2,SERPINB1,SQOR,TUBG1,YAP1	17
Cancer,Organismal Injury and Abnormalities	Metastatic recurrent cancer	7.95e-05			AKT1,CYP51A1,DHFR,FDFT1,FDPS,KITLG,TF,TUBG1	8
Cancer,Organismal Injury and Abnormalities	Benign Tumors	8.17e-05			ABI2,AKT1,ALDH1A3,ALDOC,ALG2,ANXA3,AP2S1,ATP6V1F,BDH1,CA2,CBL,CCND1,CD109,CDA,CHD2,CSRP2,DHFR,DR1,DUT,DVL2,EIF4EBP1,FANCI,FAT1,FDFT1,FDPS,FTH1,GDF15,GLRX,GLUL,HMGA2,HMGCS1,HMOX1,HTATIP2,KITLG,LTBP4,MAPK3,MDC1,MECP2,MGST1,MT-ND4,NDRG1,PCCA,PDLIM5,PKIB,PLD3,PRIM2,PSAT1,REPS1,RHOC,RMND1,SERPINB1,SLC3A2,STK39,TPD52L1,XPC,YAP1	56
Cancer,Organismal Injury and Abnormalities	Refractory malignant tumor	0.000115			AKT1,CCND1,CHP1,CYP51A1,DHFR,FDFT1,FDPS,HMOX1,KITLG,METTL1,MT-ND4,PRIM2,TF,TUBG1,USP11	15
Cancer,Organismal Injury and Abnormalities	Benign solid tumor	0.000133			ABI2,AKT1,ALDH1A3,ALDOC,ALG2,ANXA3,AP2S1,ATP6V1F,BDH1,CA2,CBL,CCND1,CD109,CDA,CHD2,CSRP2,DHFR,DR1,DUT,DVL2,EIF4EBP1,FANCI,FAT1,FDFT1,FDPS,FTH1,GDF15,GLRX,GLUL,HMGA2,HMGCS1,HMOX1,HTATIP2,KITLG,LTBP4,MAPK3,MDC1,MECP2,MGST1,MT-ND4,NDRG1,PCCA,PDLIM5,PKIB,PLD3,PSAT1,REPS1,RHOC,RMND1,SERPINB1,SLC3A2,STK39,TPD52L1,XPC,YAP1	55
Cancer,Organismal Injury and Abnormalities	Refractory malignant solid tumor	0.00015			AKT1,CHP1,CYP51A1,DHFR,FDFT1,FDPS,HMOX1,KITLG,METTL1,PRIM2,TF,TUBG1,USP11	13
Cancer,Organismal Injury and Abnormalities	Primary neoplasm	0.000218			AKT1,CCND1,CHP1,DHCR24,DHFR,FDFT1,FDPS,GDF15,KIF4A,KITLG,METTL1,MT-ND4,MT-ND5,NT5E,PDLIM5,PLAUR,PRIM2,PSAT1,RPL14,SLC38A2,SRSF3,TF,TRIM16,TUBG1,YAP1	25
Cancer,Organismal Injury and Abnormalities	Benign connective or soft tissue neoplasm	0.000582			ABI2,AP2S1,BDH1,CA2,CBL,CD109,CDA,CSRP2,DR1,EIF4EBP1,FDFT1,FDPS,FTH1,HMGA2,HMGCS1,HTATIP2,KITLG,MAPK3,MGST1,NDRG1,PCCA,PDLIM5,PLD3,RMND1,SERPINB1,STK39	26
Cancer,Organismal Injury and Abnormalities	Nonsquamous tumor	0.000713			ABI2,AKT1,ALDH1A3,ALDOC,ANXA3,AP3S1,AREG,ARFGAP2,ASNS,BAZ1A,BDH1,BMS1,C1QBP,C2orf49,CBL,CCND1,CDA,CHD2,CRYBG1,CTH,DHCR24,DHFR,DNAJB4,F3,FANCI,FAT1,FDPS,FKBP2,GLA,GNL3L,GOLM1,GPX1,GSDMD,H1-4,HMGA2,HMGCS1,HTATIP2,KIF4A,LAMP1,LMO7,LPCAT4,LRRC41,MACROD1,MAD2L1,MDC1,MROH1,MRPL2,MVD,NOP14,NUCKS1,OTUD6B,PCCA,PKP2,PLAUR,PLCG2,PLIN2,PRIM2,PRKAG1,PROCR,PSAT1,PSMG2,RBM28,SAMHD1,SLC12A4,SMYD3,STRN,SYNE2,TBK1…	79
Cancer,Organismal Injury and Abnormalities	Primary solid tumor	0.000996			CHP1,DHCR24,DHFR,FDFT1,FDPS,GDF15,KIF4A,KITLG,METTL1,MT-ND4,MT-ND5,PDLIM5,PLAUR,PRIM2,PSAT1,RPL14,SLC38A2,SRSF3,TF,TUBG1	20
Cancer,Organismal Injury and Abnormalities	Blue round small cell tumor	0.00103			ABI2,ACAT2,ACP1,ALDOC,ARMCX3,BMS1,CBL,CCDC50,CCND1,CHD2,CHD7,CTSD,CYP51A1,DCAF7,DCTD,DDX49,DHFR,DNAJC2,DPYSL2,DSC2,EIF4EBP1,EXOSC2,F11R,F3,FAR1,FAT1,FDFT1,FTH1,GABPA,GNL3L,GOLM1,H1-4,HCFC1,HMGA2,HMOX1,HTATIP2,ITGA3,KIF4A,LSS,LTBP4,MACROH2A2,MAGI1,MAPK3,MAPT,MARCHF5,MBD2,MCCC1,MDC1,MECP2,METTL1,MRPL2,MT-ND5,MVD,NAXE,NDUFS5,NSDHL,PALLD,PDLIM5,PHGDH,PKP2,PLCG2,PLD3,POGZ,PPP2R1B,PROCR,PTPRF,RHOC,RNAS…	92
Cancer,Organismal Injury and Abnormalities	Chemotherapy resistance of tumor	0.00115			ANXA11,CBL,KIF4A,LIG3	4
Cancer,Organismal Injury and Abnormalities	Undifferentiated malignant neoplasm	0.00129			AKT1,CBL,CCND1,CD109,CTSD,DHFR,H1-4,HMGA2,ITGA3,MACROD1,MAD2L1,NOL8,PLAUR,PLCG2,PRIM2,RBM42,SYNE2,TUBB8,TUBG1,VIM	20
Cancer,Organismal Injury and Abnormalities	Recurrent cancer	0.00131			AKT1,BLMH,CCND1,CHP1,CYP51A1,DHFR,F3,FDFT1,FDPS,KITLG,PRIM2,TF,TUBG1	13
Cancer,Organismal Injury and Abnormalities	Osteogenic neoplasm	0.00139			AKT1,CA2,CCND1,CD99,CDA,CSRP2,DHFR,FANCI,FDFT1,FDPS,HMGCS1,MAN1A1,METTL1,MIF,MT-ND4,MT-ND5,NDRG1,NUCKS1,PLIN2,RPS6KA3,SERPINB1,SQOR,STK39,TUBG1	24
Cancer,Organismal Injury and Abnormalities	Melanoma	0.00144			ABI2,ACAA2,ACP1,ACSS2,AKT1,ANXA3,AP3S1,AREG,ARFGAP2,ARMCX3,ASNS,ATPAF2,BAZ1A,BICD1,C1QBP,C2orf49,C8orf82,C9orf78,CBL,CCDC50,CCND1,CD109,CDA,CHD2,CHD7,CNN3,COMMD9,CRYBG1,CTSD,CYP51A1,DCAF7,DCTD,DDI2,DFFB,DHCR24,DHCR7,DHX16,DNAJB4,DNAJC11,DPYSL2,DSC2,DVL2,EIF4EBP1,EPB41L1,F11R,F3,FAM91A1,FAR1,FAT1,FLOT2,GAK,GATAD2A,GDF15,GGCX,GLUL,GNL3L,GOLM1,GPRC5A,GPX1,GRIPAP1,H1-4,HCFC1,HEXB,HMGA2,HMGCS1,HMOX1,H…	200
Cancer,Organismal Injury and Abnormalities	Giant-cell tumor	0.00154			FDFT1,FDPS,KITLG,PLAUR	4
Cancer,Organismal Injury and Abnormalities	Adenoma	0.00169			AKT1,ALDH1A3,ALDOC,ALG2,ANXA3,ATP6V1F,CA2,CCND1,CHD2,DHFR,DUT,DVL2,EIF4EBP1,FAT1,GDF15,GLUL,HMGA2,HMOX1,HTATIP2,LTBP4,MDC1,MECP2,MT-ND4,PKIB,PSAT1,REPS1,RHOC,SLC3A2,TPD52L1,XPC,YAP1	31
Cancer,Organismal Injury and Abnormalities	Development of benign tumor	0.0019			AKT1,ALDH1A3,ALDOC,ALG2,ANXA3,ATP6V1F,CA2,CCND1,CDA,CHD2,CSRP2,DHFR,DUT,DVL2,EIF4EBP1,FANCI,FAT1,FDFT1,FDPS,GDF15,GLUL,HMGA2,HMGCS1,HMOX1,HTATIP2,LTBP4,MDC1,MECP2,MT-ND4,PKIB,PSAT1,REPS1,RHOC,SERPINB1,SLC3A2,STK39,TPD52L1,XPC,YAP1	39
Cancer,Organismal Injury and Abnormalities	Metastasis of adenocarcinoma	0.00218			AKT1,TIGAR,VIM	3
Cancer,Organismal Injury and Abnormalities,Renal and Urological Disease	Urinary tract tumor	0.000408			ABCD3,ABI2,ACAT2,ACP1,AKT1,ALDH1A3,ARFGAP2,ASNS,ATPAF2,C1QBP,CA2,CCDC50,CCND1,CD99,CHD2,CHD7,CLNS1A,COMMD9,COX15,CRYBG1,CTSD,CYP51A1,DDI2,DHCR7,DHFR,DHRS7,DNAJC11,DPYSL2,F11R,FAM91A1,FANCI,FAT1,FDFT1,FDPS,FTH1,GATAD2A,GATD1,GDF15,GNS,GOLM1,GPX1,GSDMD,H1-4,H2AC14,HCFC1,HMGA2,HMOX1,HSD17B7,HSPA14,HTATIP2,ICAM1,IMP4,ITGA3,KIF4A,KITLG,LAMP1,LMO7,LPCAT4,LTBP4,MACROH2A1,MAGI1,MAN1A1,MAPK3,MBD2,MCCC1,MD…	138
Cancer,Organismal Injury and Abnormalities,Renal and Urological Disease	Urinary tract cancer	0.000427			ABCD3,ABI2,ACAT2,ACP1,AKT1,ALDH1A3,ARFGAP2,ASNS,ATPAF2,C1QBP,CA2,CCDC50,CCND1,CD99,CHD2,CHD7,CLNS1A,COMMD9,COX15,CRYBG1,CTSD,CYP51A1,DDI2,DHCR7,DHFR,DHRS7,DNAJC11,DPYSL2,F11R,FAM91A1,FANCI,FAT1,FDFT1,FDPS,FTH1,GATAD2A,GATD1,GDF15,GNS,GOLM1,GPX1,GSDMD,H1-4,H2AC14,HCFC1,HMGA2,HMOX1,HSD17B7,HSPA14,HTATIP2,ICAM1,IMP4,ITGA3,KIF4A,KITLG,LAMP1,LMO7,LPCAT4,LTBP4,MACROH2A1,MAGI1,MAN1A1,MAPK3,MBD2,MCCC1,MD…	137
Cancer,Organismal Injury and Abnormalities,Renal and Urological Disease	Renal cancer	0.000528			AKT1,ARFGAP2,ASNS,C1QBP,CA2,CCND1,CLNS1A,CRYBG1,CYP51A1,DHFR,DHRS7,FAM91A1,FANCI,FAT1,FDFT1,FDPS,GDF15,GOLM1,GPX1,GSDMD,H1-4,HMGA2,HMOX1,HSD17B7,HSPA14,ITGA3,LPCAT4,MAGI1,MBD2,MT-ND4,MT-ND5,NDRG1,NDUFA11,NDUFA2,NDUFA9,NDUFB8,NOP14,NUDCD1,OTUD6B,PAK1,PALLD,PCK2,PIK3C2A,PLAUR,PLCG2,PLIN2,PSMG2,PTCD3,RBM28,RNASET2,RPL14,RPS6KA3,RSU1,SAMHD1,SDCBP,SLIRP,SVIL,SYNE2,TUBG1,VAMP3,VIM,YAP1	62
Cancer,Organismal Injury and Abnormalities,Reproductive System Disease	Genital tract cancer	1.38e-08			ABI2,ACSS2,AKT1,ALDOC,ALG2,ANXA11,ANXA3,ARFGAP2,ASNS,BDH1,BICD1,BLMH,BMS1,C8orf82,C9orf78,CA2,CBL,CCDC50,CCND1,CD109,CD99,CDA,CHD2,CHD7,COXFA4,CRYBG1,CTH,CTSD,CYP51A1,DCTD,DCUN1D1,DDI2,DDX49,DHCR24,DHCR7,DHFR,DHRS7,DHX16,DNAJC11,DNAJC2,DPYSL2,DSC2,DVL2,EBP,EIF4EBP1,EPB41L1,F11R,F3,FAM91A1,FANCI,FAT1,FDFT1,FDPS,FLOT2,GAK,GAMT,GATAD2A,GDF15,GGCX,GLA,GLUL,GNS,GOLM1,GPRC5A,GPX1,GPX4,GRIPAP1,GSDMD,H2A…	203
Cancer,Organismal Injury and Abnormalities,Reproductive System Disease	Malignant neoplasm of male genital organ	1.09e-06			ACSS2,AKT1,ALDOC,ANXA11,ANXA3,ARFGAP2,ASNS,BDH1,BICD1,BLMH,C8orf82,C9orf78,CA2,CBL,CCDC50,CCND1,CHD2,CHD7,COXFA4,CRYBG1,CTSD,CYP51A1,DCTD,DCUN1D1,DDI2,DDX49,DHCR7,DHFR,DHRS7,DSC2,EBP,EIF4EBP1,EPB41L1,FANCI,FAT1,FDFT1,FDPS,GAK,GAMT,GATAD2A,GDF15,GGCX,GNS,GOLM1,GPRC5A,GPX1,GRIPAP1,GSDMD,HCFC1,HMGA2,HMOX1,ICAM1,IPO8,ISYNA1,KIF4A,KITLG,LIG3,LMO7,LSS,LTBP4,MACROH2A1,MAGI1,MAPT,MCCC1,METTL1,MMAB,MPHOSP…	124
Cancer,Organismal Injury and Abnormalities,Reproductive System Disease	Uterine tumor	1.22e-06			ABI2,ACSS2,AKT1,ALG2,ANXA11,ANXA3,AP2S1,BDH1,BICD1,BMS1,CA2,CBL,CCDC50,CCND1,CD109,CD99,CDA,CHD2,CHD7,CRYBG1,CTH,CTSD,DCTD,DDX49,DHCR7,DHFR,DNAJC11,DPYSL2,DR1,DSC2,DUT,DVL2,EIF4EBP1,F11R,F3,FAM91A1,FANCI,FAT1,FDFT1,FLOT2,FTH1,GAK,GLA,GLUL,GOLM1,GPRC5A,GPX4,H2AC14,H2BC14,HCFC1,HMGA2,HMGN5,HMOX1,HSD17B7,HTATIP2,IDI1,IKBIP,ILKAP,IMP4,ISYNA1,ITGA3,KIF4A,LIG3,LMO7,LPCAT4,LRRC41,LSS,LTBP4,MACROH2A1,MAG…	147
Cancer,Organismal Injury and Abnormalities,Reproductive System Disease	Genital carcinoma	1.57e-06			ABI2,ACSS2,AKT1,ALG2,ANXA11,ANXA3,ARFGAP2,ASNS,BDH1,BICD1,BMS1,C8orf82,C9orf78,CA2,CBL,CCDC50,CCND1,CD109,CD99,CDA,CHD2,CHD7,COXFA4,CRYBG1,CTH,CTSD,CYP51A1,DCTD,DCUN1D1,DDI2,DDX49,DHCR7,DHFR,DHRS7,DHX16,DNAJC11,DNAJC2,DPYSL2,DSC2,DVL2,EBP,EPB41L1,F3,FAM91A1,FANCI,FAT1,FDFT1,FDPS,FLOT2,GAK,GAMT,GATAD2A,GDF15,GGCX,GLA,GLUL,GNS,GOLM1,GPRC5A,GPX1,GPX4,GRIPAP1,GSDMD,H2AC14,H2BC14,HCFC1,HMGA2,HMGN5,HSD…	183
Cancer,Organismal Injury and Abnormalities,Reproductive System Disease	Prostate cancer	2.36e-06			ACSS2,AKT1,ALDOC,ANXA11,ANXA3,ARFGAP2,ASNS,BDH1,BICD1,C8orf82,C9orf78,CA2,CBL,CCDC50,CCND1,CHD2,CHD7,COXFA4,CRYBG1,CTSD,CYP51A1,DCTD,DCUN1D1,DDI2,DDX49,DHCR7,DHFR,DHRS7,DSC2,EBP,EIF4EBP1,EPB41L1,FANCI,FAT1,FDFT1,FDPS,GAK,GAMT,GATAD2A,GDF15,GGCX,GNS,GOLM1,GPRC5A,GPX1,GRIPAP1,GSDMD,HCFC1,HMGA2,HMOX1,ICAM1,IPO8,ISYNA1,KIF4A,LIG3,LMO7,LSS,LTBP4,MAGI1,MAPT,MCCC1,METTL1,MMAB,MPHOSPH10,MROH1,MRPS17,MRPS…	121
Cancer,Organismal Injury and Abnormalities,Reproductive System Disease	Development of genital tumor	2.99e-06			ABI2,ACSS2,AKT1,ALG2,ANXA11,ANXA3,AP2S1,BDH1,BICD1,BMS1,CA2,CBL,CCDC50,CCND1,CD109,CD99,CDA,CHD2,CHD7,CRYBG1,CTH,CTSD,DCTD,DDX49,DHCR7,DHFR,DHX16,DNAJC11,DNAJC2,DPYSL2,DR1,DSC2,DUT,DVL2,EIF4EBP1,F11R,F3,FAM91A1,FANCI,FAT1,FDFT1,FDPS,FLOT2,FTH1,GAK,GDF15,GLA,GLUL,GOLM1,GPRC5A,GPX4,H2AC14,H2BC14,HCFC1,HMGA2,HMGN5,HMOX1,HSD17B7,HTATIP2,IDI1,IKBIP,ILKAP,IMP4,ISYNA1,ITGA3,KIF4A,KITLG,LIG3,LMO7,LPCAT4,…	159
Cancer,Organismal Injury and Abnormalities,Reproductive System Disease	Female genital tract cancer	4.18e-05			ABI2,ACSS2,AKT1,ALG2,ANXA11,ANXA3,BDH1,BICD1,BMS1,CA2,CBL,CCDC50,CCND1,CD109,CD99,CDA,CHD2,CHD7,CRYBG1,CTH,CTSD,CYP51A1,DCTD,DDX49,DHCR24,DHCR7,DHFR,DHX16,DNAJC11,DNAJC2,DPYSL2,DSC2,DVL2,EIF4EBP1,F11R,F3,FAM91A1,FANCI,FAT1,FDFT1,FDPS,FLOT2,GAK,GATAD2A,GDF15,GLA,GLUL,GOLM1,GPRC5A,GPX4,H2AC14,H2BC14,HCFC1,HMGA2,HMGN5,HMOX1,HSD17B7,IDI1,IKBIP,ILKAP,IMP4,ISYNA1,ITGA3,KIF4A,LIG3,LMO7,LPCAT4,LRRC41,LSS…	155
Cancer,Organismal Injury and Abnormalities,Reproductive System Disease	Uterine cancer	8.49e-05			ABI2,ACSS2,AKT1,ALG2,ANXA11,ANXA3,BICD1,BMS1,CA2,CBL,CCDC50,CCND1,CD109,CD99,CDA,CHD2,CHD7,CRYBG1,CTH,CTSD,DCTD,DDX49,DHCR7,DHFR,DNAJC11,DPYSL2,DSC2,DVL2,F11R,F3,FAM91A1,FANCI,FAT1,FDFT1,FLOT2,GAK,GLA,GLUL,GOLM1,GPRC5A,GPX4,H2AC14,H2BC14,HCFC1,HMGN5,HMOX1,HSD17B7,IDI1,IKBIP,ILKAP,IMP4,ISYNA1,ITGA3,KIF4A,LIG3,LMO7,LPCAT4,LRRC41,LSS,LTBP4,MACROH2A1,MAGI1,MAN1A1,MAPT,MARCHF5,MCCC1,MDC1,MECP2,MGST1,M…	134
Cancer,Organismal Injury and Abnormalities,Reproductive System Disease	Endometrium tumor	0.000141			ABI2,ACSS2,AKT1,ALG2,ANXA11,ANXA3,BICD1,BMS1,CA2,CBL,CCDC50,CCND1,CD109,CD99,CDA,CHD2,CHD7,CRYBG1,CTH,CTSD,DCTD,DDX49,DHCR7,DHFR,DNAJC11,DPYSL2,DSC2,DVL2,F11R,FAM91A1,FANCI,FAT1,FDFT1,FLOT2,GAK,GLA,GLUL,GOLM1,GPRC5A,GPX4,HCFC1,HMGN5,HSD17B7,IDI1,IKBIP,ILKAP,IMP4,ISYNA1,ITGA3,KIF4A,LIG3,LMO7,LPCAT4,LRRC41,LSS,LTBP4,MACROH2A1,MAGI1,MAN1A1,MAPT,MARCHF5,MCCC1,MDC1,MECP2,MGST1,MSMO1,MVK,NDRG1,NDUFA11,…	125
Cancer,Organismal Injury and Abnormalities,Reproductive System Disease	Breast carcinoma	0.000144			ABI2,ACSS2,AKT1,ALDH1A3,ANXA11,AREG,ATP6V0C,BMS1,C1QBP,CBL,CCND1,CD109,CTSD,DDX49,DFFB,DHFR,DPYSL2,EPB41L1,EXOSC2,FAM91A1,FANCI,FAT1,FDFT1,FDPS,FLOT2,FTH1,GABPA,GAK,GATAD2A,GGCX,GPX4,H3C1,HCFC1,HMGCS1,HMGN5,HNRNPH2,ICAM1,ITGA3,LMO7,LSM1,LTBP4,MACROH2A1,MACROH2A2,MAGI1,MAN1A1,MAPK3,MAPT,MARCHF5,MDC1,METTL1,MIF,MT-ND4,MT-ND5,MVD,NDUFB6,NOP14,ORC2,OTUD6B,PAK1,PALLD,PCCA,PCK2,PHGDH,PIK3C2A,PKIB,PKP2,…	93
Cancer,Organismal Injury and Abnormalities,Reproductive System Disease	Metastatic gestational trophoblastic neoplasm	0.000156			DHFR,PAK1	2
Cancer,Organismal Injury and Abnormalities,Reproductive System Disease	Endometrial cancer	0.000198			ABI2,ACSS2,AKT1,ALG2,ANXA11,ANXA3,BICD1,BMS1,CA2,CBL,CCDC50,CCND1,CD109,CD99,CDA,CHD2,CHD7,CRYBG1,CTH,CTSD,DCTD,DDX49,DHCR7,DHFR,DNAJC11,DPYSL2,DSC2,DVL2,F11R,FAM91A1,FANCI,FAT1,FDFT1,FLOT2,GAK,GLA,GLUL,GOLM1,GPRC5A,GPX4,HCFC1,HMGN5,HSD17B7,IDI1,IKBIP,ILKAP,IMP4,ISYNA1,ITGA3,KIF4A,LIG3,LMO7,LPCAT4,LRRC41,LSS,LTBP4,MACROH2A1,MAGI1,MAN1A1,MAPT,MARCHF5,MCCC1,MDC1,MECP2,MGST1,MSMO1,MVK,NDRG1,NDUFA11,…	124
Cancer,Organismal Injury and Abnormalities,Reproductive System Disease	Hormone-refractory malignant neoplasm of prostate	0.000278			AKT1,CYP51A1,FDFT1,FDPS,HMOX1,METTL1,TUBG1,USP11	8
Cancer,Organismal Injury and Abnormalities,Reproductive System Disease	Prostatic carcinoma	0.000322			ACSS2,AKT1,ANXA11,ANXA3,ARFGAP2,ASNS,BDH1,BICD1,C8orf82,C9orf78,CA2,CBL,CCDC50,CCND1,CHD2,CHD7,COXFA4,CRYBG1,CTSD,CYP51A1,DCTD,DCUN1D1,DDI2,DDX49,DHCR7,DHFR,DSC2,EBP,EPB41L1,FANCI,FAT1,FDPS,GAK,GAMT,GATAD2A,GDF15,GGCX,GNS,GPX1,GRIPAP1,GSDMD,HCFC1,HMGA2,ICAM1,IPO8,ISYNA1,LIG3,LMO7,LSS,LTBP4,MAGI1,MMAB,MPHOSPH10,MRPS17,MRPS25,MVK,NOL8,NOP14,NSUN4,NUCKS1,OTUD6B,PAK1,PCK2,PDLIM5,PDPR,PIK3C2A,PLAUR,PL…	99
Cancer,Organismal Injury and Abnormalities,Reproductive System Disease	Metastatic castration-recurrent prostate cancer	0.000336			CYP51A1,FDFT1,FDPS,TUBG1	4
Cancer,Organismal Injury and Abnormalities,Reproductive System Disease	Uterine carcinoma	0.000367			ABI2,ACSS2,AKT1,ALG2,ANXA11,ANXA3,BICD1,BMS1,CA2,CBL,CCDC50,CCND1,CD109,CD99,CDA,CHD2,CHD7,CRYBG1,CTH,CTSD,DCTD,DDX49,DHCR7,DHFR,DNAJC11,DPYSL2,DSC2,DVL2,F3,FAM91A1,FANCI,FAT1,FDFT1,FLOT2,GAK,GLA,GLUL,GOLM1,GPRC5A,GPX4,H2AC14,H2BC14,HCFC1,HMGN5,HSD17B7,IDI1,IKBIP,ILKAP,ITGA3,KIF4A,LIG3,LMO7,LPCAT4,LRRC41,LSS,LTBP4,MAGI1,MAN1A1,MAPT,MARCHF5,MCCC1,MDC1,MECP2,MGST1,MSMO1,NDRG1,NDUFA11,NDUFA9,NOL8,NO…	123
Cancer,Organismal Injury and Abnormalities,Reproductive System Disease	Hormone receptor positive breast adenocarcinoma	0.000521			AKT1,DHFR,FDFT1,FDPS,TUBG1	5
Cancer,Organismal Injury and Abnormalities,Reproductive System Disease	Malignant estrogen receptor positive breast tumor	0.000536			AKT1,DHFR,FDFT1,FDPS,GATAD2A,HSD17B7,MAPT,TF,TUBG1,YAP1	10
Cancer,Organismal Injury and Abnormalities,Reproductive System Disease	Stage IIIA-IV breast cancer	0.00054			AKT1,DHFR,DPYSL2,FDFT1,FDPS,TUBG1	6
Cancer,Organismal Injury and Abnormalities,Reproductive System Disease	Nonmetastatic breast cancer	0.000672			DHFR,FDFT1,FDPS,TF,TUBG1	5
Cancer,Organismal Injury and Abnormalities,Reproductive System Disease	Stage III-IV breast cancer	0.000679			AKT1,DHFR,DPYSL2,FDFT1,FDPS,HMOX1,ILKAP,TUBG1	8
Cancer,Organismal Injury and Abnormalities,Reproductive System Disease	Stage IIIA-IIIB breast cancer	0.000926			DPYSL2,FDFT1,FDPS,TUBG1	4
Cancer,Organismal Injury and Abnormalities,Reproductive System Disease	Androgen-independent prostate tumor	0.00107			AKT1,CYP51A1,FDFT1,FDPS,METTL1,TUBG1,USP11	7
Cancer,Organismal Injury and Abnormalities,Reproductive System Disease	Advanced prostate cancer	0.00121			AKT1,CYP51A1,FDFT1,FDPS,METTL1,PAK1,RPS6KA3,TUBG1,USP11	9
Cancer,Organismal Injury and Abnormalities,Reproductive System Disease	Female genital tract adenocarcinoma	0.00121			ABI2,ACSS2,AKT1,ALG2,ANXA11,ANXA3,BDH1,BICD1,BMS1,CA2,CBL,CCDC50,CCND1,CD109,CD99,CDA,CHD2,CHD7,CRYBG1,CTH,CTSD,DCTD,DDX49,DHCR7,DHX16,DNAJC11,DNAJC2,DPYSL2,DSC2,DVL2,F3,FAM91A1,FANCI,FAT1,FDFT1,FDPS,FLOT2,GAK,GLA,GLUL,GOLM1,GPRC5A,GPX4,HCFC1,HMGA2,HMGN5,HSD17B7,IDI1,IKBIP,ILKAP,ITGA3,KIF4A,LIG3,LMO7,LPCAT4,LRRC41,LSS,LTBP4,MACROD1,MAGI1,MAN1A1,MAPT,MARCHF5,MCCC1,MDC1,MECP2,MGST1,MSMO1,NDRG1,NDUF…	129
Cancer,Organismal Injury and Abnormalities,Reproductive System Disease	Stage I-III mammary tumor	0.00122			DHFR,DPYSL2,FDFT1,FDPS,HMOX1,ILKAP,TUBG1	7
Cancer,Organismal Injury and Abnormalities,Reproductive System Disease	Breast adenocarcinoma	0.00134			AKT1,ALDH1A3,AREG,BMS1,CBL,CCND1,CD109,DFFB,DHFR,EPB41L1,FANCI,FAT1,FDFT1,FDPS,FLOT2,GAK,GGCX,H3C1,HCFC1,ICAM1,ITGA3,LTBP4,MACROH2A2,MAPK3,MAPT,MDC1,METTL1,ORC2,PAK1,PCK2,PIK3C2A,PLCG2,PPP2R1B,PRIM2,PTPN6,PTPRF,RPS6KA3,RSF1,SLIRP,SMYD3,STK39,SYNE2,TBK1,TRIM16,TUBG1,VIL1,YME1L1	47
Cancer,Organismal Injury and Abnormalities,Reproductive System Disease	Stage II-III breast cancer	0.0014			DHFR,DPYSL2,FDFT1,FDPS,HMOX1,ILKAP,TUBG1	7
Cancer,Organismal Injury and Abnormalities,Reproductive System Disease	Female genital carcinoma	0.00169			ABI2,ACSS2,AKT1,ALG2,ANXA11,ANXA3,BDH1,BICD1,BMS1,CA2,CBL,CCDC50,CCND1,CD109,CD99,CDA,CHD2,CHD7,CRYBG1,CTH,CTSD,DCTD,DDX49,DHCR7,DHFR,DHX16,DNAJC11,DNAJC2,DPYSL2,DSC2,DVL2,F3,FAM91A1,FANCI,FAT1,FDFT1,FDPS,FLOT2,GAK,GATAD2A,GLA,GLUL,GOLM1,GPRC5A,GPX4,H2AC14,H2BC14,HCFC1,HMGA2,HMGN5,HSD17B7,IDI1,IKBIP,ILKAP,ITGA3,KIF4A,LIG3,LMO7,LPCAT4,LRRC41,LSS,LTBP4,MACROD1,MAGI1,MAN1A1,MAPT,MARCHF5,MCCC1,MDC1,M…	136
Cancer,Organismal Injury and Abnormalities,Reproductive System Disease	Ductal breast carcinoma	0.00185			AKT1,ALDH1A3,AREG,BMS1,CBL,CCND1,CD109,DFFB,EPB41L1,FAT1,FLOT2,GAK,H3C1,HCFC1,ICAM1,ITGA3,LTBP4,MACROH2A2,MAPK3,MAPT,MDC1,METTL1,ORC2,PAK1,PCK2,PIK3C2A,PLCG2,PRIM2,PTPN6,PTPRF,RPS6KA3,RSF1,SLIRP,SMYD3,STK39,TBK1,TRIM16,TUBG1,VIL1,YME1L1	40
Cancer,Organismal Injury and Abnormalities,Reproductive System Disease	Stage I-IIIC breast cancer	0.00197			DHFR,DPYSL2,FDFT1,FDPS,TUBG1	5
Cancer,Organismal Injury and Abnormalities,Reproductive System Disease	Prostatic adenocarcinoma	0.00206			ACSS2,AKT1,ANXA11,ARFGAP2,ASNS,BDH1,BICD1,C8orf82,C9orf78,CA2,CBL,CCDC50,CCND1,CHD2,COXFA4,CTSD,CYP51A1,DCTD,DCUN1D1,DDI2,DDX49,DHCR7,DHFR,DSC2,EBP,EPB41L1,FAT1,FDPS,GAK,GAMT,GNS,GPX1,GRIPAP1,GSDMD,HCFC1,HMGA2,ICAM1,IPO8,ISYNA1,LIG3,LSS,LTBP4,MAGI1,MPHOSPH10,MRPS17,MRPS25,MVK,NOL8,NOP14,NSUN4,NUCKS1,OTUD6B,PAK1,PCK2,PDPR,PIK3C2A,PLCG2,PLD3,POLR3C,PRIM2,PSMG2,PTGFRN,PTPRF,RDH11,RFC2,RHOC,RMND1,RPL…	87
Cancer,Organismal Injury and Abnormalities,Respiratory Disease	Nonsquamous non-small cell lung carcinoma	0.0011			ABI2,AKT1,ALDH1A3,ALDOC,ANXA3,AP3S1,AREG,ARFGAP2,ASNS,BAZ1A,BDH1,BMS1,C1QBP,C2orf49,CBL,CCND1,CDA,CHD2,CRYBG1,CTH,DHCR24,DHFR,DNAJB4,F3,FANCI,FAT1,FKBP2,GLA,GNL3L,GOLM1,GPX1,GSDMD,H1-4,HMGA2,HMGCS1,HTATIP2,KIF4A,LAMP1,LMO7,LPCAT4,LRRC41,MACROD1,MAD2L1,MDC1,MROH1,MRPL2,MVD,NOP14,NUCKS1,OTUD6B,PCCA,PKP2,PLAUR,PLCG2,PLIN2,PRIM2,PRKAG1,PROCR,PSAT1,PSMG2,RBM28,SAMHD1,SLC12A4,SMYD3,STRN,SYNE2,TBK1,TBRG…	78
Cancer,Organismal Injury and Abnormalities,Respiratory Disease	Lung adenocarcinoma	0.00143			ABI2,AKT1,ALDH1A3,ALDOC,ANXA3,AP3S1,AREG,ARFGAP2,ASNS,BAZ1A,BDH1,BMS1,C1QBP,C2orf49,CBL,CCND1,CDA,CHD2,CRYBG1,CTH,DHCR24,DHFR,DNAJB4,F3,FANCI,FAT1,FKBP2,GLA,GNL3L,GOLM1,GPX1,GSDMD,H1-4,HMGA2,HMGCS1,HTATIP2,KIF4A,LAMP1,LMO7,LPCAT4,LRRC41,MACROD1,MAD2L1,MDC1,MROH1,MRPL2,MVD,NOP14,NUCKS1,OTUD6B,PCCA,PKP2,PLAUR,PLCG2,PLIN2,PRIM2,PRKAG1,PROCR,PSAT1,PSMG2,RBM28,SAMHD1,SLC12A4,SMYD3,STRN,SYNE2,TBK1,TBRG…	77
Cancer,Organismal Injury and Abnormalities,Skeletal and Muscular Disorders	Muscle tumor	0.00167			ABI2,ACP1,AP2S1,BDH1,CBL,CD109,DR1,DSC2,EIF4EBP1,FAT1,FTH1,HCFC1,HMGA2,HMOX1,HTATIP2,LTBP4,MAPK3,MAPT,MARCHF5,MDC1,METTL1,MGST1,NDRG1,PCCA,PDLIM5,PLCG2,PLD3,RHOC,RMND1,RSU1,TRIM16,TUBG1,UBE3C,YAP1	34
Carbohydrate Metabolism,Lipid Metabolism,Small Molecule Biochemistry	Regulation of phosphatidic acid	0.00226			GOLM1,VAC14	2
Cardiovascular Disease,Connective Tissue Disorders,Dermatological Diseases and Conditions,Immunological Disease,Inflammatory Disease,Organismal Injury and Abnormalities,Skeletal and Muscular Disorders	Systemic sclerosis	0.00165			ACAA2,GPX1,ISYNA1,LSM1,LTBP4,MAN1A1,MIF,MVD,NAGK,PLAUR,PLD3,PRIM2,PSAT1,RHOC,SLC1A5,TRIP10,VAC14,VAMP3	18
Cardiovascular Disease,Organismal Injury and Abnormalities	Early-onset cardiovascular disorder	1.56e-05			ABCD3,ACAA2,ACP1,ALG2,CA2,COX15,GLUL,HEXB,ISYNA1,LSS,LTBP4,MIF,MT-ND5,PCCA,PHGDH,PLAUR	16
Cardiovascular Disease,Organismal Injury and Abnormalities	Early onset hypertension	4.52e-05			ABCD3,ACAA2,ACP1,ALG2,CA2,GLUL,HEXB,ISYNA1,LSS,LTBP4,MIF,PCCA,PHGDH,PLAUR	14
Cardiovascular Disease,Organismal Injury and Abnormalities	Formation of infarct	0.00226			KITLG,MIF	2
Cardiovascular Disease,Organismal Injury and Abnormalities,Skeletal and Muscular Disorders	Lethal cardiomyopathy	0.00138			BCS1L,COX15,YAP1	3
Cardiovascular System Development and Function,Cell-To-Cell Signaling and Interaction,Nervous System Development and Function	Delay in initiation of permeation of MBEC4 cells	0.000156			TF,TFRC	2
Cardiovascular System Development and Function,Organismal Development,Tissue Development,Tissue Morphology	Vasodilation of aortic ring tissue	0.00162			CTH,HMOX1,YAP1	3
Cell Cycle	Arrest in G2 phase of tumor cell lines	0.000359			AKT1,CCND1,GNL3L,MAD2L1,NDRG1,PAK1,PAK4,PLD3,UXS1,XPC,YAP1	11
Cell Cycle	G2/M phase	0.00141			CCND1,GLUL,GNL3L,HMGA2,MAD2L1,MDC1,NDRG1,NOP53,PAK1,PAK4,PLD3,PPME1,TPD52L1,YAP1	14
Cell Cycle	Mitosis of cervical cancer cell lines	0.00152			BAZ1A,GAK,KIF4A,MAD2L1,MECP2,POGZ,RPS6KA3	7
Cell Cycle	G1 phase of colorectal cancer cell lines	0.00171			AATF,CCND1,NDRG1,ORC2,SRSF3,USP11	6
Cell Cycle,Cellular Assembly and Organization,Cellular Function and Maintenance,DNA Replication, Recombination, and Repair	Organization of chromosome	0.000125			GPX4,H1-4,HMGA2,HMGN5,KIF4A,MAPT,NUCKS1,RSF1,SSRP1,ZNF830	10
Cell Cycle,Cellular Assembly and Organization,Cellular Function and Maintenance,DNA Replication, Recombination, and Repair	Organization of chromatin	0.000761			GPX4,H1-4,HMGA2,HMGN5,NUCKS1,RSF1,SSRP1	7
Cell Cycle,Cellular Assembly and Organization,DNA Replication, Recombination, and Repair	Remodeling of chromatin	0.00215			BAZ1A,CHD7,GATAD2A,MBD2,MECP2,PAK1,RSF1,TAF6L	8
Cell Cycle,DNA Replication, Recombination, and Repair	Modification of chromatin	0.00117			BAZ1A,CHD7,GATAD2A,MBD2,MDC1,MECP2,PAK1,RSF1,TAF6L	9
Cell Cycle,DNA Replication, Recombination, and Repair	Chromosome condensation	0.00154			DFFB,H1-4,KIF4A,MAD2L1	4
Cell Cycle,Hair and Skin Development and Function	Entry into S phase of epithelial cell lines	0.000297			CCND1,ORC2,YAP1	3
Cell Cycle,Reproductive System Development and Function	Entry into S phase of breast cell lines	0.00152			ORC2,YAP1	2
Cell Cycle,Reproductive System Development and Function	Cell cycle progression of germ cells	0.00226			KITLG,MAD2L1	2
Cell Death and Survival	Survival of eye cell lines	0.00226			AKT1,MGST1	2
Cell Death and Survival	Survival of retinoblastoma cell lines	0.00226			CBL,GPX1	2
Cell Death and Survival,Cell Morphology,Endocrine System Disorders,Gastrointestinal Disease,Organismal Injury and Abnormalities	Loss of beta islet cells	0.00226			GDF15,GPX1	2
Cell Death and Survival,Cellular Function and Maintenance,DNA Replication, Recombination, and Repair	Fragmentation of DNA fragment	0.00185			AKT1,DFFB,KITLG,MAPT,PAK1	5
Cell Death and Survival,Connective Tissue Disorders,Organismal Injury and Abnormalities,Skeletal and Muscular Disorders	Avascular necrosis of the head of femur	0.00152			FDFT1,FDPS	2
Cell Morphology	Size of cells	1.28e-05			AKT1,C1QBP,CBL,CCND1,CLNS1A,DPYSL2,DSC2,DVL2,EIF4EBP1,GDF15,GPX1,HEXB,ICAM1,ILKAP,ITGA3,KITLG,MAPK3,MAPT,MECP2,MID1,PAK1,PLIN2,PRDX3,RAN,RPS6KA3,SLC12A4,TFRC,VIM,YAP1	29
Cell Morphology	Morphology of tumor cell lines	2.18e-05			AKT1,CCND1,CORO1B,DPYSL2,EIF4EBP1,EPB41L1,F11R,GDF15,KITLG,MAPK3,MID1,PAK1,PRKAR2B,STRN,VIM,YAP1	16
Cell Morphology	Morphology of stem cell lines	2.3e-05			GABPA,HMGCS1,MMAB,MVK,UROD	5
Cell Morphology	Size of hematopoietic cell lines	6.54e-05			AKT1,EIF4EBP1,KITLG	3
Cell Morphology	Morphology of bone cancer cell lines	8.03e-05			CCND1,CORO1B,EIF4EBP1,MID1	4
Cell Morphology	Size of sarcoma cell lines	0.000218			CCND1,EIF4EBP1,MID1	3
Cell Morphology	Size of bone cancer cell lines	0.000218			CCND1,EIF4EBP1,MID1	3
[truncated: 226 more rows]

## Sheet: SW620 CSC Upstream regulators
© 2000-2025 QIAGEN. All rights reserved.
[truncated: 1,096 more rows]

## Sheet: HCT116 CSC Upstream Regulators
© 2000-2026 QIAGEN. All rights reserved.
[truncated: 2,241 more rows]
